# Supplementary material for: Genome-wide association studies identify new candidate genes and tissues underlying resistance to a natural toxin in drosophilids
Source: G3 (Bethesda). 2026 Feb 16;16(4):jkag032. doi: 10.1093/g3journal/jkag032 (PMC13042304; doi:10.1093/g3journal/jkag032)
Supplement: jkag032_Supplementary_Data [file jkag032_supplementary_data.zip]

Archive with 7 entries (7 files):
- Figure_S1_G3-2026-406569.pdf
- Figure_S2_G3-2026-406569.pdf
- File_S1_G3-2026-406569.xlsx
- File_S2_G3-2026-406569.xlsx
- File_S4_G3-2026-406569.xlsx
- Table_S1_G3-2026-406569.xlsx
- Table_S2_G3-2026-406569.xlsx
