# Supplementary material for: Genome-wide association studies identify new candidate genes and tissues underlying resistance to a natural toxin in drosophilids
Source: G3 (Bethesda). 2026 Feb 16;16(4):jkag032. doi: 10.1093/g3journal/jkag032 (PMC13042304; doi:10.1093/g3journal/jkag032)
Supplement: jkag032_Supplementary_Data [file jkag032_supplementary_data.zip › File_S1_G3-2026-406569.xlsx]

## Sheet: DGRP_males
File S1. OA resistance data for D. melanogaster, D. simulans and D. sechellia.
Line	n	sex	OAul	survival	median_survival
DGRP100	25	M	3	0.24	0.26087
DGRP100	25	M	3	0.48
DGRP100	25	M	3	0.26087
DGRP100	25	M	3	0.25
DGRP100	25	M	3	0.166667
DGRP100	25	M	3	0.36
DGRP100	25	M	3	0.32
DGRP101	25	M	3	0.28	0.44
DGRP101	25	M	3	0.48
DGRP101	25	M	3	0.666667
DGRP101	25	M	3	0.4
DGRP101	25	M	3	0.28
DGRP101	25	M	3	0.56
DGRP105	25	M	3	0.88	0.6
DGRP105	25	M	3	0.56
DGRP105	25	M	3	0.48
DGRP105	25	M	3	0.6
DGRP105	25	M	3	0.64
DGRP109	25	M	3	0.92	0.92
DGRP109	25	M	3	0.96
DGRP109	25	M	3	0.8
DGRP109	25	M	3	0.68
DGRP109	25	M	3	0.76
DGRP109	25	M	3	0.96
DGRP109	25	M	3	1
DGRP129	25	M	3	0.826087	0.64
DGRP129	25	M	3	0.52
DGRP129	25	M	3	0.64
DGRP129	25	M	3	0.8
DGRP129	25	M	3	0.24
DGRP136	25	M	3	0.56	0.56
DGRP136	25	M	3	0.4
DGRP136	25	M	3	0.8
DGRP136	25	M	3	0.44
DGRP136	25	M	3	0.76
DGRP142	25	M	3	0.583333	0.76
DGRP142	25	M	3	0.88
DGRP142	25	M	3	0.72
DGRP142	25	M	3	0.96
DGRP142	25	M	3	0.72
DGRP142	25	M	3	0.76
DGRP142	25	M	3	0.92
DGRP149	25	M	3	0.434783	0.636364
DGRP149	25	M	3	0.68
DGRP149	25	M	3	0.32
DGRP149	25	M	3	0.68
DGRP149	25	M	3	0.636364
DGRP153	25	M	3	0.6	0.68
DGRP153	25	M	3	0.68
DGRP153	25	M	3	0.48
DGRP153	25	M	3	0.72
DGRP153	25	M	3	0.73913
DGRP161	25	M	3	0.5	0.37
DGRP161	25	M	3	0.583333
DGRP161	25	M	3	0.08
DGRP161	25	M	3	0.785714
DGRP161	25	M	3	0.0869565
DGRP161	25	M	3	0.24
DGRP176	25	M	3	0.64	0.64
DGRP176	25	M	3	0.56
DGRP176	25	M	3	0.72
DGRP176	25	M	3	0.28
DGRP176	25	M	3	0.72
DGRP177	25	M	3	0.04	0.08
DGRP177	25	M	3	0.08
DGRP177	25	M	3	0.166667
DGRP177	25	M	3	0
DGRP177	25	M	3	0.12
DGRP181	25	M	3	0.75	0.669565
DGRP181	25	M	3	0.56
DGRP181	25	M	3	0.52
DGRP181	25	M	3	0.8
DGRP181	25	M	3	0.52
DGRP181	25	M	3	0.73913
DGRP181	25	M	3	0.88
DGRP181	25	M	3	0.6
DGRP189	25	M	3	0.64	0.88
DGRP189	25	M	3	0.92
DGRP189	25	M	3	0.88
DGRP189	25	M	3	0.791667
DGRP189	25	M	3	0.92
DGRP195	25	M	3	0.75	0.76
DGRP195	25	M	3	0.76
DGRP195	25	M	3	0.76
DGRP195	25	M	3	0.75
DGRP195	25	M	3	0.84
DGRP195	25	M	3	0.84
DGRP195	25	M	3	0.791667
DGRP208	25	M	3	0.96	1
DGRP208	25	M	3	1
DGRP208	25	M	3	0.96
DGRP208	25	M	3	1
DGRP208	25	M	3	1
DGRP21	25	M	3	0.416667	0.434783
DGRP21	25	M	3	0.36
DGRP21	25	M	3	0.916667
DGRP21	25	M	3	0.434783
DGRP21	25	M	3	0.625
DGRP217	25	M	3	0.25	0.2
DGRP217	25	M	3	0.2
DGRP217	25	M	3	0.208333
DGRP217	25	M	3	0.0833333
DGRP217	25	M	3	0.173913
DGRP227	25	M	3	0.88	0.88
DGRP227	25	M	3	0.8
DGRP227	25	M	3	0.96
DGRP227	25	M	3	0.88
DGRP227	25	M	3	0.8
DGRP228	25	M	3	0.64	0.46
DGRP228	25	M	3	0.44
DGRP228	25	M	3	0.72
DGRP228	25	M	3	0.48
DGRP228	25	M	3	0.375
DGRP228	25	M	3	0.5
DGRP228	25	M	3	0.28
DGRP228	25	M	3	0.434783
DGRP229	25	M	3	0.608696	0.416667
DGRP229	25	M	3	0.347826
DGRP229	25	M	3	0.416667
DGRP229	25	M	3	0.32
DGRP229	25	M	3	0.565217
DGRP235	25	M	3	0.625	0.56
DGRP235	25	M	3	0.56
DGRP235	25	M	3	0.56
DGRP235	25	M	3	0.64
DGRP235	25	M	3	0.56
DGRP239	25	M	3	0.333333	0.16
DGRP239	25	M	3	0.16
DGRP239	25	M	3	0.166667
DGRP239	25	M	3	0.12
DGRP239	25	M	3	0.16
DGRP256	25	M	3	0.88	1
DGRP256	25	M	3	0.84
DGRP256	25	M	3	1
DGRP256	25	M	3	1
DGRP256	25	M	3	1
DGRP26	25	M	3	0.0434783	0.08
DGRP26	25	M	3	0.117647
DGRP26	25	M	3	0.04
DGRP26	25	M	3	0.08
DGRP26	25	M	3	0.28
DGRP28	25	M	3	0.625	0.625
DGRP28	25	M	3	0.583333
DGRP28	25	M	3	0.76
DGRP28	25	M	3	0.72
DGRP28	25	M	3	0.56
DGRP280	25	M	3	0.44	0.56
DGRP280	25	M	3	0.68
DGRP280	25	M	3	0.916667
DGRP280	25	M	3	0.52
DGRP280	25	M	3	0.56
DGRP287	25	M	3	0.36	0.88
DGRP287	25	M	3	0.8
DGRP287	25	M	3	0.88
DGRP287	25	M	3	0.88
DGRP287	25	M	3	0.88
DGRP301	25	M	3	0.08	0.2
DGRP301	25	M	3	0.2
DGRP301	25	M	3	0.2
DGRP301	25	M	3	0.32
DGRP301	25	M	3	0.26087
DGRP303	25	M	3	0.88	0.88
DGRP303	25	M	3	0.88
DGRP303	25	M	3	0.84
DGRP303	25	M	3	0.64
DGRP303	25	M	3	0.96
DGRP304	25	M	3	0.96	0.96
DGRP304	25	M	3	0.92
DGRP304	25	M	3	1
DGRP304	25	M	3	1
DGRP304	25	M	3	0.84
DGRP306	25	M	3	0.16	0.285833
DGRP306	25	M	3	0.6
DGRP306	25	M	3	0.08
DGRP306	25	M	3	0.541667
DGRP306	25	M	3	0.2
DGRP306	25	M	3	0.416667
DGRP306	25	M	3	0.2
DGRP306	25	M	3	0.28
DGRP306	25	M	3	0.32
DGRP306	25	M	3	0.444444
DGRP306	25	M	3	0.28
DGRP306	25	M	3	0.291667
DGRP307	25	M	3	0	0.0454545
DGRP307	25	M	3	0.0454545
DGRP307	25	M	3	0
DGRP307	25	M	3	0.208333
DGRP307	25	M	3	0.12
DGRP309	25	M	3	0.478261	0.592727
DGRP309	25	M	3	0.478261
DGRP309	25	M	3	0.956522
DGRP309	25	M	3	0.545455
DGRP309	25	M	3	0.714286
DGRP309	25	M	3	0.64
DGRP31	25	M	3	0.84	0.8
DGRP31	25	M	3	0.0434783
DGRP31	25	M	3	0.92
DGRP31	25	M	3	0.8
DGRP31	25	M	3	0.791667
DGRP310	25	M	3	0.64	0.469167
DGRP310	25	M	3	0.416667
DGRP310	25	M	3	0.458333
DGRP310	25	M	3	0.458333
DGRP310	25	M	3	0.583333
DGRP310	25	M	3	0.48
DGRP313	25	M	3	0.36	0.36
DGRP313	25	M	3	0
DGRP313	25	M	3	0.652174
DGRP313	25	M	3	0.434783
DGRP313	25	M	3	0.32
DGRP315	25	M	3	0.8	0.84
DGRP315	25	M	3	0.88
DGRP315	25	M	3	0.84
DGRP315	25	M	3	0.84
DGRP315	25	M	3	0.84
DGRP317	25	M	3	0.84	0.92
DGRP317	25	M	3	0.96
DGRP317	25	M	3	1
DGRP317	25	M	3	0.92
DGRP317	25	M	3	0.84
DGRP317	25	M	3	0.96
DGRP317	25	M	3	1
DGRP317	25	M	3	0.8
DGRP317	25	M	3	0.88
DGRP317	25	M	3	0.96
DGRP317	25	M	3	0.96
DGRP317	25	M	3	0.84
DGRP317	25	M	3	0.72
DGRP317	25	M	3	0.92
DGRP317	25	M	3	1
DGRP318	25	M	3	0.72	0.541667
DGRP318	25	M	3	0.56
DGRP318	25	M	3	0.541667
DGRP318	25	M	3	0.031746
DGRP318	25	M	3	0.541667
DGRP319	25	M	3	0.625	0.64
DGRP319	25	M	3	0.64
DGRP319	25	M	3	0.72
DGRP319	25	M	3	0.56
DGRP319	25	M	3	0.75
DGRP32	25	M	3	0.190476	0.04
DGRP32	25	M	3	0.458333
DGRP32	25	M	3	0.04
DGRP32	25	M	3	0
DGRP32	25	M	3	0.04
DGRP320	25	M	3	0.76	0.64
DGRP320	25	M	3	0.958333
DGRP320	25	M	3	0.64
DGRP320	25	M	3	0.625
DGRP320	25	M	3	0.56
DGRP321	25	M	3	0.6	0.68
DGRP321	25	M	3	0.64
DGRP321	25	M	3	0.68
DGRP321	25	M	3	0.84
DGRP321	25	M	3	0.92
DGRP324	25	M	3	0.25	0.4
DGRP324	25	M	3	0.375
DGRP324	25	M	3	0.64
DGRP324	25	M	3	0.4
DGRP324	25	M	3	0.6
DGRP332	25	M	3	0.16	0.52
DGRP332	25	M	3	0.52
DGRP332	25	M	3	0.48
DGRP332	25	M	3	0.666667
DGRP332	25	M	3	0.72
DGRP335	25	M	3	0.125	0.24
DGRP335	25	M	3	0.125
DGRP335	25	M	3	0.291667
DGRP335	25	M	3	0.32
DGRP335	25	M	3	0.24
DGRP336	25	M	3	0.68	0.44
DGRP336	25	M	3	0.36
DGRP336	25	M	3	0.434783
DGRP336	25	M	3	0.478261
DGRP336	25	M	3	0.44
DGRP336	25	M	3	0.409091
DGRP336	25	M	3	0.56
DGRP338	25	M	3	0.0454545	0.25
DGRP338	25	M	3	0.32
DGRP338	25	M	3	0.16
DGRP338	25	M	3	0.32
DGRP338	25	M	3	0.25
DGRP342	25	M	3	0.625	0.96
DGRP342	25	M	3	0.96
DGRP342	25	M	3	0.72
DGRP342	25	M	3	0.96
DGRP342	25	M	3	0.96
DGRP348	25	M	3	0	0.105978
DGRP348	25	M	3	0.0833333
DGRP348	25	M	3	0.125
DGRP348	25	M	3	0.190476
DGRP348	25	M	3	0.291667
DGRP348	25	M	3	0.0869565
DGRP350	25	M	3	0.625	0.56
DGRP350	25	M	3	0.56
DGRP350	25	M	3	0.52
DGRP350	25	M	3	0.375
DGRP350	25	M	3	0.68
DGRP352	25	M	3	0.64	0.72
DGRP352	25	M	3	0.68
DGRP352	25	M	3	0.72
DGRP352	25	M	3	0.84
DGRP352	25	M	3	1
DGRP354	25	M	3	0.48	0.48
DGRP354	25	M	3	0.48
DGRP354	25	M	3	0.318182
DGRP354	25	M	3	0.684211
DGRP354	25	M	3	0.2
DGRP355	25	M	3	0.5	0.5
DGRP355	25	M	3	0.125
DGRP355	25	M	3	0.72
DGRP355	25	M	3	0.36
DGRP355	25	M	3	0.666667
DGRP356	25	M	3	0.36	0.24
DGRP356	25	M	3	0.2
DGRP356	25	M	3	0.0909091
DGRP356	25	M	3	0.28
DGRP356	25	M	3	0.24
DGRP357	25	M	3	0.16	0.217391
DGRP357	25	M	3	0.12
DGRP357	25	M	3	0.28
DGRP357	25	M	3	0.217391
DGRP357	25	M	3	0.24
DGRP358	25	M	3	0.12	0.12
DGRP358	25	M	3	0.04
DGRP358	25	M	3	0.12
DGRP358	25	M	3	0.12
DGRP358	25	M	3	0
DGRP358	25	M	3	0.56
DGRP359	25	M	3	0.24	0.68
DGRP359	25	M	3	0.68
DGRP359	25	M	3	0.68
DGRP359	25	M	3	0.84
DGRP359	25	M	3	0.84
DGRP360	25	M	3	0.333333	0.333333
DGRP360	25	M	3	0.35
DGRP360	25	M	3	0.68
DGRP360	25	M	3	0.16
DGRP360	25	M	3	0.272727
DGRP361	25	M	3	0.291667	0.48
DGRP361	25	M	3	0.48
DGRP361	25	M	3	0.238095
DGRP361	25	M	3	0.76
DGRP361	25	M	3	0.6
DGRP362	25	M	3	0.958333	0.96
DGRP362	25	M	3	0.96
DGRP362	25	M	3	0.96
DGRP362	25	M	3	0.875
DGRP362	25	M	3	1
DGRP365	25	M	3	0.76	0.782609
DGRP365	25	M	3	0.8
DGRP365	25	M	3	0.782609
DGRP365	25	M	3	0.666667
DGRP365	25	M	3	0.84
DGRP370	25	M	3	0.16	0.18
DGRP370	25	M	3	0.2
DGRP370	25	M	3	0.16
DGRP370	25	M	3	0.16
DGRP370	25	M	3	0.24
DGRP370	25	M	3	0.291667
DGRP371	25	M	3	0.92	0.96
DGRP371	25	M	3	0.96
DGRP371	25	M	3	1
DGRP371	25	M	3	1
DGRP371	25	M	3	0.96
DGRP373	25	M	3	0.64	0.64
DGRP373	25	M	3	0.72
DGRP373	25	M	3	0.76
DGRP373	25	M	3	0.48
DGRP373	25	M	3	0.52
DGRP373	25	M	3	0.64
DGRP374	25	M	3	0.48	0.75
DGRP374	25	M	3	0.75
DGRP374	25	M	3	0.956522
DGRP374	25	M	3	0.88
DGRP374	25	M	3	0.2
DGRP375	25	M	3	0.72	0.72
DGRP375	25	M	3	0.5
DGRP375	25	M	3	0.48
DGRP375	25	M	3	0.92
DGRP375	25	M	3	0.913043
DGRP377	25	M	3	0.8	0.8
DGRP377	25	M	3	1
DGRP377	25	M	3	0.64
DGRP377	25	M	3	1
DGRP377	25	M	3	0.272727
DGRP379	25	M	3	0.36	0.72
DGRP379	25	M	3	0.6
DGRP379	25	M	3	0.72
DGRP379	25	M	3	0.75
DGRP379	25	M	3	0.76
DGRP38	25	M	3	0.4	0.36
DGRP38	25	M	3	0.36
DGRP38	25	M	3	0.12
DGRP380	25	M	3	0.8	0.64
DGRP380	25	M	3	0.583333
DGRP380	25	M	3	0.96
DGRP380	25	M	3	0.64
DGRP380	25	M	3	0.52
DGRP380	25	M	3	0.64
DGRP382	25	M	3	0.32	0.36
DGRP382	25	M	3	0.44
DGRP382	25	M	3	0.44
DGRP382	25	M	3	0.25
DGRP382	25	M	3	0.36
DGRP383	25	M	3	0.56	0.56
DGRP383	25	M	3	0.56
DGRP383	25	M	3	0.826087
DGRP383	25	M	3	0.52
DGRP383	25	M	3	0.458333
DGRP385	25	M	3	0.6	0.64
DGRP385	25	M	3	0.64
DGRP385	25	M	3	0.64
DGRP385	25	M	3	0.48
DGRP385	25	M	3	0.714286
DGRP386	25	M	3	0.04	0.24
DGRP386	25	M	3	0.16
DGRP386	25	M	3	0.24
DGRP386	25	M	3	0.48
DGRP386	25	M	3	0.25
DGRP390	25	M	3	0.47619	0.458333
DGRP390	25	M	3	0.458333
DGRP390	25	M	3	0.16
DGRP390	25	M	3	0.409091
DGRP390	25	M	3	0.56
DGRP391	25	M	3	0.863636	0.636364
DGRP391	25	M	3	0.208333
DGRP391	25	M	3	0.521739
DGRP391	25	M	3	0.64
DGRP391	25	M	3	0.636364
DGRP392	25	M	3	0.04	0.245
DGRP392	25	M	3	0.24
DGRP392	25	M	3	0.25
DGRP392	25	M	3	0.24
DGRP392	25	M	3	0.333333
DGRP392	25	M	3	0.52
DGRP395	25	M	3	0.708333	0.695652
DGRP395	25	M	3	0.64
DGRP395	25	M	3	0.521739
DGRP395	25	M	3	0.695652
DGRP395	25	M	3	0.782609
DGRP397	25	M	3	0.208333	0.5
DGRP397	25	M	3	0.32
DGRP397	25	M	3	0.75
DGRP397	25	M	3	0.5
DGRP397	25	M	3	0.5
DGRP399	25	M	3	0.608696	0.88
DGRP399	25	M	3	0.833333
DGRP399	25	M	3	1
DGRP399	25	M	3	0.88
DGRP399	25	M	3	1
DGRP405	25	M	3	0.48	0.68
DGRP405	25	M	3	0.64
DGRP405	25	M	3	0.75
DGRP405	25	M	3	0.88
DGRP405	25	M	3	0.68
DGRP406	25	M	3	0.36	0.72
DGRP406	25	M	3	0.72
DGRP406	25	M	3	0.6
DGRP406	25	M	3	0.56
DGRP406	25	M	3	0.76
DGRP406	25	M	3	0.84
DGRP406	25	M	3	0.72
DGRP409	25	M	3	0.8	0.48
DGRP409	25	M	3	0.28
DGRP409	25	M	3	0.48
DGRP409	25	M	3	0.32
DGRP409	25	M	3	0.5
DGRP41	25	M	3	0.2	0.72
DGRP41	25	M	3	0.72
DGRP41	25	M	3	0.5
DGRP41	25	M	3	0.64
DGRP41	25	M	3	0.88
DGRP41	25	M	3	0.909091
DGRP41	25	M	3	0.8
DGRP426	25	M	3	0.166667	0.125
DGRP426	25	M	3	0.32
DGRP426	25	M	3	0.125
DGRP426	25	M	3	0
DGRP426	25	M	3	0.0869565
DGRP427	25	M	3	0.32	0.38
DGRP427	25	M	3	0.32
DGRP427	25	M	3	0.44
DGRP427	25	M	3	0.208333
DGRP427	25	M	3	0.76
DGRP427	25	M	3	0.88
DGRP43	25	M	3	0.583333	0.521739
DGRP43	25	M	3	0.4
DGRP43	25	M	3	0.52
DGRP43	25	M	3	0.52
DGRP43	25	M	3	0.521739
DGRP43	25	M	3	0.68
DGRP43	25	M	3	0.375
DGRP43	25	M	3	0.608696
DGRP43	25	M	3	0.76
DGRP43	25	M	3	0.64
DGRP43	25	M	3	0.52
DGRP437	25	M	3	0.48	0.6
DGRP437	25	M	3	0.6
DGRP437	25	M	3	0.28
DGRP437	25	M	3	0.708333
DGRP437	25	M	3	0.6
DGRP437	25	M	3	0.64
DGRP437	25	M	3	0.708333
DGRP437	25	M	3	0.76
DGRP437	25	M	3	0.76
DGRP437	25	M	3	0.64
DGRP437	25	M	3	0.375
DGRP437	25	M	3	0.44
DGRP437	25	M	3	0.52
DGRP439	25	M	3	0.6	0.6
DGRP439	25	M	3	0.24
DGRP439	25	M	3	0.6
DGRP439	25	M	3	0.6
DGRP439	25	M	3	0.4
DGRP439	25	M	3	0.6
DGRP439	25	M	3	0.32
DGRP440	25	M	3	0.458333	0.88
DGRP440	25	M	3	0.88
DGRP440	25	M	3	0.833333
DGRP440	25	M	3	0.96
DGRP440	25	M	3	0.88
DGRP441	25	M	3	0.391304	0.64
DGRP441	25	M	3	0.56
DGRP441	25	M	3	0.68
DGRP441	25	M	3	0.96
DGRP441	25	M	3	0.6
DGRP441	25	M	3	0.785714
DGRP443	25	M	3	0.4	0.333333
DGRP443	25	M	3	0.111111
DGRP443	25	M	3	0.32
DGRP443	25	M	3	0.380952
DGRP443	25	M	3	0.333333
DGRP45	25	M	3	0.458333	0.44
DGRP45	25	M	3	0.68
DGRP45	25	M	3	0.36
DGRP45	25	M	3	0.36
DGRP45	25	M	3	0.44
DGRP45	25	M	3	0.24
DGRP45	25	M	3	0.44
DGRP461	25	M	3	0.04	0.04
DGRP461	25	M	3	0.08
DGRP461	25	M	3	0.04
DGRP461	25	M	3	0.08
DGRP461	25	M	3	0
DGRP48	25	M	3	0.28	0.14
DGRP48	25	M	3	0.16
DGRP48	25	M	3	0.28
DGRP48	25	M	3	0.12
DGRP48	25	M	3	0.08
DGRP48	25	M	3	0.12
DGRP48	25	M	3	0.08
DGRP48	25	M	3	0.16
DGRP486	25	M	3	0.8	0.708333
DGRP486	25	M	3	0.708333
DGRP486	25	M	3	0.625
DGRP486	25	M	3	0.791667
DGRP486	25	M	3	0.4
DGRP491	25	M	3	0.666667	0.68
DGRP491	25	M	3	0.72
DGRP491	25	M	3	0.84
DGRP491	25	M	3	0.68
DGRP491	25	M	3	0.68
DGRP492	25	M	3	0.24	0.52381
DGRP492	25	M	3	0.6
DGRP492	25	M	3	0.52381
DGRP492	25	M	3	0.48
DGRP492	25	M	3	0.6
DGRP502	25	M	3	0.08	0.08
DGRP502	25	M	3	0.0416667
DGRP502	25	M	3	0.0555556
DGRP502	25	M	3	0.142857
DGRP502	25	M	3	0.333333
DGRP505	25	M	3	0.4	0.380952
DGRP505	25	M	3	0.541667
DGRP505	25	M	3	0.380952
DGRP505	25	M	3	0
DGRP505	25	M	3	0.08
DGRP508	25	M	3	0.227273	0.227273
DGRP508	25	M	3	0.12
DGRP508	25	M	3	0.08
DGRP508	25	M	3	0.76
DGRP508	25	M	3	0.347826
DGRP509	25	M	3	0.4	0.52
DGRP509	25	M	3	0.52
DGRP509	25	M	3	0.84
DGRP509	25	M	3	0.68
DGRP509	25	M	3	0.4
DGRP513	25	M	3	0.24	0.208333
DGRP513	25	M	3	0.136364
DGRP513	25	M	3	0.4
DGRP513	25	M	3	0.208333
DGRP513	25	M	3	0.208333
DGRP517	25	M	3	0.173913	0.208333
DGRP517	25	M	3	0.28
DGRP517	25	M	3	0.208333
DGRP517	25	M	3	0.12
DGRP517	25	M	3	0.391304
DGRP528	25	M	3	0.0833333	0.37747
DGRP528	25	M	3	0.458333
DGRP528	25	M	3	0.391304
DGRP528	25	M	3	0.44
DGRP528	25	M	3	0.363636
DGRP528	25	M	3	0.333333
DGRP530	25	M	3	0.52	0.64
DGRP530	25	M	3	0.92
DGRP530	25	M	3	0.52
DGRP530	25	M	3	0.652174
DGRP530	25	M	3	0.64
DGRP531	25	M	3	0.826087	0.68
DGRP531	25	M	3	0.2
DGRP531	25	M	3	0.68
DGRP531	25	M	3	0.782609
DGRP531	25	M	3	0.52
DGRP535	25	M	3	0.666667	0.96
DGRP535	25	M	3	0.96
DGRP535	25	M	3	0.96
DGRP535	25	M	3	0.88
DGRP535	25	M	3	1
DGRP551	25	M	3	0.8	0.88
DGRP551	25	M	3	0.88
DGRP551	25	M	3	0.96
DGRP551	25	M	3	0.92
DGRP551	25	M	3	0.8
DGRP555	25	M	3	0.92	0.76
DGRP555	25	M	3	0.791667
DGRP555	25	M	3	0.521739
DGRP555	25	M	3	0.76
DGRP555	25	M	3	0.68
DGRP559	25	M	3	0.28	0.355652
DGRP559	25	M	3	0.2
DGRP559	25	M	3	0.6
DGRP559	25	M	3	0.666667
DGRP559	25	M	3	0.32
DGRP559	25	M	3	0.391304
DGRP563	25	M	3	0.08	0.25
DGRP563	25	M	3	0.130435
DGRP563	25	M	3	0.25
DGRP563	25	M	3	0.347826
DGRP563	25	M	3	0.4
DGRP566	25	M	3	0.44	0.56
DGRP566	25	M	3	0.8
DGRP566	25	M	3	0.56
DGRP566	25	M	3	0.64
DGRP566	25	M	3	0.44
DGRP57	25	M	3	0.32	0.546667
DGRP57	25	M	3	0.333333
DGRP57	25	M	3	0.16
DGRP57	25	M	3	0.84
DGRP57	25	M	3	0.76
DGRP57	25	M	3	0.791667
DGRP584	25	M	3	0.8	0.88
DGRP584	25	M	3	0.88
DGRP584	25	M	3	0.84
DGRP584	25	M	3	0.92
DGRP584	25	M	3	0.92
DGRP589	25	M	3	0.8	0.76
DGRP589	25	M	3	0.75
DGRP589	25	M	3	0.583333
DGRP589	25	M	3	0.833333
DGRP589	25	M	3	0.76
DGRP59	25	M	3	0.96	0.88
DGRP59	25	M	3	1
DGRP59	25	M	3	0.8
DGRP59	25	M	3	0.96
DGRP59	25	M	3	0.391304
DGRP59	25	M	3	0.64
DGRP595	25	M	3	0.08	0.08
DGRP595	25	M	3	0.04
DGRP595	25	M	3	0.0833333
DGRP595	25	M	3	0
DGRP595	25	M	3	0.08
DGRP595	25	M	3	0.16
DGRP627	25	M	3	0.76	0.833333
DGRP627	25	M	3	0.833333
DGRP627	25	M	3	0.68
DGRP627	25	M	3	0.92
DGRP627	25	M	3	0.92
DGRP630	25	M	3	0.416667	0.28
DGRP630	25	M	3	0.5
DGRP630	25	M	3	0
DGRP630	25	M	3	0.16
DGRP630	25	M	3	0.28
DGRP634	25	M	3	0.68	0.68
DGRP634	25	M	3	0.68
DGRP634	25	M	3	0.916667
DGRP634	25	M	3	0.8
DGRP634	25	M	3	0.68
DGRP639	25	M	3	0.44	0.44
DGRP639	25	M	3	0.5
DGRP639	25	M	3	0.4
DGRP639	25	M	3	0.44
DGRP639	25	M	3	0.52
DGRP703	25	M	3	0.32	0.32
DGRP703	25	M	3	0.2
DGRP703	25	M	3	0.36
DGRP703	25	M	3	0.28
DGRP703	25	M	3	0.32
DGRP705	25	M	3	0.92	0.88
DGRP705	25	M	3	0.863636
DGRP705	25	M	3	0.875
DGRP705	25	M	3	0.88
DGRP705	25	M	3	0.96
DGRP707	25	M	3	0.6	0.6
DGRP707	25	M	3	0.48
DGRP707	25	M	3	0.666667
DGRP707	25	M	3	0.6
DGRP707	25	M	3	0.56
DGRP712	25	M	3	0.88	0.88
DGRP712	25	M	3	0.96
DGRP712	25	M	3	0.88
DGRP712	25	M	3	0.96
DGRP712	25	M	3	0.56
DGRP716	25	M	3	0.56	0.92
DGRP716	25	M	3	0.88
DGRP716	25	M	3	0.92
DGRP716	25	M	3	1
DGRP716	25	M	3	1
DGRP721	25	M	3	0.791667	0.791667
DGRP721	25	M	3	0.88
DGRP721	25	M	3	0.363636
DGRP721	25	M	3	0.72
DGRP721	25	M	3	0.875
DGRP73	25	M	3	0.24	0.64
DGRP73	25	M	3	0.28
DGRP73	25	M	3	0.72
DGRP73	25	M	3	0.64
DGRP73	25	M	3	0.68
DGRP730	25	M	3	0.88	0.8
DGRP730	25	M	3	0.8
DGRP730	25	M	3	0.76
DGRP730	25	M	3	0.64
DGRP730	25	M	3	0.8
DGRP732	25	M	3	0.136364	0.62
DGRP732	25	M	3	0.391304
DGRP732	25	M	3	0.6
DGRP732	25	M	3	0.791667
DGRP732	25	M	3	0.64
DGRP732	25	M	3	0.88
DGRP737	25	M	3	0.96	0.96
DGRP737	25	M	3	0.96
DGRP737	25	M	3	1
DGRP737	25	M	3	0.96
DGRP737	25	M	3	0.92
DGRP737	25	M	3	0.92
DGRP737	25	M	3	1
DGRP737	25	M	3	1
DGRP738	25	M	3	0.565217	0.64
DGRP738	25	M	3	0.48
DGRP738	25	M	3	0.76
DGRP738	25	M	3	0.72
DGRP738	25	M	3	0.64
DGRP748	25	M	3	0.24	0.24
DGRP748	25	M	3	0.24
DGRP748	25	M	3	0.24
DGRP748	25	M	3	0.28
DGRP748	25	M	3	0.136364
DGRP75	25	M	3	0.875	0.92
DGRP75	25	M	3	0.32
DGRP75	25	M	3	0.96
DGRP75	25	M	3	0.96
DGRP75	25	M	3	0.92
DGRP757	25	M	3	0.75	0.8
DGRP757	25	M	3	0.88
DGRP757	25	M	3	0.8
DGRP757	25	M	3	0.8
DGRP757	25	M	3	0.88
DGRP761	25	M	3	0.12	0.136364
DGRP761	25	M	3	0.136364
DGRP761	25	M	3	0.125
DGRP761	25	M	3	0.375
DGRP761	25	M	3	0.16
DGRP765	25	M	3	0.583333	0.6
DGRP765	25	M	3	0.6
DGRP765	25	M	3	0.64
DGRP765	25	M	3	0.631579
DGRP765	25	M	3	0.26087
DGRP774	25	M	3	0.32	0.583333
DGRP774	25	M	3	0.75
DGRP774	25	M	3	0.52
DGRP774	25	M	3	0.583333
DGRP774	25	M	3	0.64
DGRP776	25	M	3	0.92	0.96
DGRP776	25	M	3	0.96
DGRP776	25	M	3	1
DGRP776	25	M	3	0.96
DGRP776	25	M	3	0.92
DGRP783	25	M	3	0.96	0.92
DGRP783	25	M	3	0.92
DGRP783	25	M	3	0.92
DGRP783	25	M	3	0.88
DGRP783	25	M	3	0.76
DGRP786	25	M	3	0.84	0.88
DGRP786	25	M	3	0.88
DGRP786	25	M	3	0.72
DGRP786	25	M	3	1
DGRP786	25	M	3	0.92
DGRP787	25	M	3	0.73913	0.708333
DGRP787	25	M	3	0.708333
DGRP787	25	M	3	0.72
DGRP787	25	M	3	0.68
DGRP787	25	M	3	0.608696
DGRP790	25	M	3	0.75	0.272727
DGRP790	25	M	3	0.272727
DGRP790	25	M	3	0.44
DGRP790	25	M	3	0.25
DGRP790	25	M	3	0.24
DGRP796	25	M	3	0.875	0.96
DGRP796	25	M	3	0.909091
DGRP796	25	M	3	0.92
DGRP796	25	M	3	0.96
DGRP796	25	M	3	0.96
DGRP796	25	M	3	1
DGRP796	25	M	3	0.96
DGRP799	25	M	3	0.8	0.6
DGRP799	25	M	3	0.52
DGRP799	25	M	3	0.52
DGRP799	25	M	3	0.64
DGRP799	25	M	3	0.6
DGRP801	25	M	3	1	0.88
DGRP801	25	M	3	0.88
DGRP801	25	M	3	0.92
DGRP801	25	M	3	0.64
DGRP801	25	M	3	0.88
DGRP801	25	M	3	0.56
DGRP801	25	M	3	0.8
DGRP801	25	M	3	0.88
DGRP801	25	M	3	0.56
DGRP802	25	M	3	0.916667	0.916667
DGRP802	25	M	3	0.96
DGRP802	25	M	3	0.958333
DGRP802	25	M	3	0.84
DGRP802	25	M	3	0.916667
DGRP804	25	M	3	0.6	0.6
DGRP804	25	M	3	0.6
DGRP804	25	M	3	0.56
DGRP804	25	M	3	0.6
DGRP804	25	M	3	0.36
DGRP805	25	M	3	0.72	0.541667
DGRP805	25	M	3	0.24
DGRP805	25	M	3	0.541667
DGRP805	25	M	3	0.76
DGRP805	25	M	3	0.478261
DGRP808	25	M	3	1	1
DGRP808	25	M	3	0.875
DGRP808	25	M	3	1
DGRP808	25	M	3	0.657143
DGRP808	25	M	3	1
DGRP808	25	M	3	1
DGRP810	25	M	3	0.68	0.68
DGRP810	25	M	3	0.68
DGRP810	25	M	3	0.72
DGRP810	25	M	3	0.72
DGRP810	25	M	3	0.56
DGRP812	25	M	3	0.454545	0.76
DGRP812	25	M	3	0.76
DGRP812	25	M	3	0.76
DGRP819	25	M	3	0.96	0.92
DGRP819	25	M	3	0.88
DGRP819	25	M	3	0.96
DGRP819	25	M	3	0.92
DGRP819	25	M	3	0.76
DGRP820	25	M	3	0.52	0.583333
DGRP820	25	M	3	0.583333
DGRP820	25	M	3	0.72
DGRP820	25	M	3	0.56
DGRP820	25	M	3	0.625
DGRP821	25	M	3	0.695652	0.68
DGRP821	25	M	3	0.958333
DGRP821	25	M	3	0.68
DGRP821	25	M	3	0.68
DGRP821	25	M	3	0.521739
DGRP822	25	M	3	0.541667	0.541667
DGRP822	25	M	3	0.458333
DGRP822	25	M	3	0.28
DGRP822	25	M	3	0.64
DGRP822	25	M	3	0.583333
DGRP83	25	M	3	0.52	0.8
DGRP83	25	M	3	0.52
DGRP83	25	M	3	0.833333
DGRP83	25	M	3	0.8
DGRP83	25	M	3	0.8
DGRP832	25	M	3	0.0869565	0.166667
DGRP832	25	M	3	0.28
DGRP832	25	M	3	0.16
DGRP832	25	M	3	0.166667
DGRP832	25	M	3	0.36
DGRP837	25	M	3	0.92	0.92
DGRP837	25	M	3	0.8
DGRP837	25	M	3	0.92
DGRP837	25	M	3	0.958333
DGRP837	25	M	3	0.958333
DGRP843	25	M	3	0.833333	0.88
DGRP843	25	M	3	0.92
DGRP843	25	M	3	0.68
DGRP843	25	M	3	0.88
DGRP843	25	M	3	0.958333
DGRP849	25	M	3	0.521739	0.304348
DGRP849	25	M	3	0.458333
DGRP849	25	M	3	0.304348
DGRP849	25	M	3	0.24
DGRP849	25	M	3	0.2
DGRP85	25	M	3	0.36	0.4
DGRP85	25	M	3	0.625
DGRP85	25	M	3	0.28
DGRP85	25	M	3	0.4
DGRP85	25	M	3	0.4
DGRP850	25	M	3	0.72	0.76
DGRP850	25	M	3	0.92
DGRP850	25	M	3	0.84
DGRP850	25	M	3	0.76
DGRP850	25	M	3	0.76
DGRP852	25	M	3	0.84	0.92
DGRP852	25	M	3	0.96
DGRP852	25	M	3	0.958333
DGRP852	25	M	3	0.916667
DGRP852	25	M	3	0.92
DGRP853	25	M	3	0.52	0.88
DGRP853	25	M	3	0.76
DGRP853	25	M	3	0.88
DGRP853	25	M	3	0.96
DGRP853	25	M	3	0.8
DGRP853	25	M	3	0.88
DGRP853	25	M	3	0.96
DGRP855	25	M	3	0.56	0.8
DGRP855	25	M	3	0.84
DGRP855	25	M	3	0.8
DGRP855	25	M	3	0.833333
DGRP855	25	M	3	0.8
DGRP855	25	M	3	0.76
DGRP857	25	M	3	0.76	0.82
DGRP857	25	M	3	0.84
DGRP857	25	M	3	0.88
DGRP857	25	M	3	0.76
DGRP857	25	M	3	0.8
DGRP857	25	M	3	0.92
DGRP857	25	M	3	0.8
DGRP857	25	M	3	0.88
DGRP859	25	M	3	0.64	0.590833
DGRP859	25	M	3	0.76
DGRP859	25	M	3	0.72
DGRP859	25	M	3	0.36
DGRP859	25	M	3	0.541667
DGRP859	25	M	3	0.52
DGRP861	25	M	3	0.36	0.32
DGRP861	25	M	3	0.32
DGRP861	25	M	3	0.2
DGRP861	25	M	3	0.32
DGRP861	25	M	3	0.2
DGRP879	25	M	3	0.68	0.48
DGRP879	25	M	3	0.28
DGRP879	25	M	3	0.636364
DGRP879	25	M	3	0.28
DGRP879	25	M	3	0.48
DGRP88	25	M	3	0.36	0.4
DGRP88	25	M	3	0.4
DGRP88	25	M	3	0.48
DGRP88	25	M	3	0.227273
DGRP88	25	M	3	0.44
DGRP882	25	M	3	0.583333	0.645833
DGRP882	25	M	3	0.708333
DGRP882	25	M	3	0.666667
DGRP882	25	M	3	0.625
DGRP882	25	M	3	0.8
DGRP882	25	M	3	0.6
DGRP884	25	M	3	0.32	0.72
DGRP884	25	M	3	0.28
DGRP884	25	M	3	0.72
DGRP884	25	M	3	0.72
DGRP884	25	M	3	0.76
DGRP890	25	M	3	0.04	0.08
DGRP890	25	M	3	0.12
DGRP890	25	M	3	0
DGRP890	25	M	3	0.04
DGRP890	25	M	3	0.04
DGRP890	25	M	3	0.08
DGRP890	25	M	3	0.2
DGRP890	25	M	3	0.12
DGRP890	25	M	3	0.12
DGRP890	25	M	3	0.08
DGRP890	25	M	3	0.0869565
DGRP892	25	M	3	1	0.88
DGRP892	25	M	3	1
DGRP892	25	M	3	0.88
DGRP892	25	M	3	0.76
DGRP892	25	M	3	0.833333
DGRP897	25	M	3	0.791667	0.509167
DGRP897	25	M	3	0.44
DGRP897	25	M	3	0.44
DGRP897	25	M	3	0.6
DGRP897	25	M	3	0.56
DGRP897	25	M	3	0.458333
DGRP897	25	M	3	0.76
DGRP897	25	M	3	0.4
DGRP900	25	M	3	0.44	0.62
DGRP900	25	M	3	0.6
DGRP900	25	M	3	0.56
DGRP900	25	M	3	0.76
DGRP900	25	M	3	0.92
DGRP900	25	M	3	0.64
DGRP907	25	M	3	0.76	0.88
DGRP907	25	M	3	0.88
DGRP907	25	M	3	0.88
DGRP907	25	M	3	0.8
DGRP907	25	M	3	0.88
DGRP908	25	M	3	0.88	0.92
DGRP908	25	M	3	0.92
DGRP908	25	M	3	0.916667
DGRP908	25	M	3	0.96
DGRP908	25	M	3	1
DGRP91	25	M	3	0.36	0.583333
DGRP91	25	M	3	0.64
DGRP91	25	M	3	0.6
DGRP91	25	M	3	0.583333
DGRP91	25	M	3	0.48
DGRP911	25	M	3	0.24	0.08
DGRP911	25	M	3	0.04
DGRP911	25	M	3	0.04
DGRP911	25	M	3	0.12
DGRP911	25	M	3	0.32
DGRP911	25	M	3	0.08
DGRP911	25	M	3	0.08
DGRP911	25	M	3	0.2
DGRP911	25	M	3	0.04
DGRP911	25	M	3	0.08
DGRP911	25	M	3	0.08
DGRP913	25	M	3	0.96	0.9
DGRP913	25	M	3	0.84
DGRP913	25	M	3	0.84
DGRP913	25	M	3	0.96
DGRP913	25	M	3	0.8
DGRP913	25	M	3	1
DGRP93	25	M	3	0.52	0.4
DGRP93	25	M	3	0.4
DGRP93	25	M	3	0.173913
DGRP93	25	M	3	0.4
DGRP93	25	M	3	0.08
DGRP93	25	M	3	0.48
DGRP93	25	M	3	0.478261
DGRP93	25	M	3	0.56
DGRP93	25	M	3	0.541667
DGRP93	25	M	3	0.130435
DGRP93	25	M	3	0.478261
DGRP93	25	M	3	0.24
DGRP93	25	M	3	0.26087
Dsec07	25	M	3	0.96	0.96
Dsec07	25	M	3	0.916667
Dsec07	25	M	3	1
Dsec07	25	M	3	0.958333
Dsec07	25	M	3	1

## Sheet: DGRP_females
Line	n	sex	OAul	survival	median_survival
DGRP100	25	F	3	0.24	0.4
DGRP100	25	F	3	0.28
DGRP100	25	F	3	0.4
DGRP100	25	F	3	0.12
DGRP100	25	F	3	0.56
DGRP100	25	F	3	0.4
DGRP100	25	F	3	0.4
DGRP101	25	F	3	0.32	0.64
DGRP101	25	F	3	0.88
DGRP101	25	F	3	0.64
DGRP101	25	F	3	0.64
DGRP101	25	F	3	0.56
DGRP101	25	F	3	0.52
DGRP101	25	F	3	0.72
DGRP105	25	F	3	0.92	0.92
DGRP105	25	F	3	1
DGRP105	25	F	3	0.96
DGRP105	25	F	3	0.8
DGRP105	25	F	3	0.92
DGRP109	25	F	3	0.92	0.92
DGRP109	25	F	3	1
DGRP109	25	F	3	0.92
DGRP109	25	F	3	1
DGRP109	25	F	3	0.84
DGRP109	25	F	3	1
DGRP109	25	F	3	0.88
DGRP129	25	F	3	0.2	0.48
DGRP129	25	F	3	0.56
DGRP129	25	F	3	0.48
DGRP129	25	F	3	0.6
DGRP129	25	F	3	0.76
DGRP129	25	F	3	0.48
DGRP129	25	F	3	0.32
DGRP136	25	F	3	0.76	0.64
DGRP136	25	F	3	0.68
DGRP136	25	F	3	0.64
DGRP136	25	F	3	0.36
DGRP136	25	F	3	0.44
DGRP142	25	F	3	0.72	0.64
DGRP142	25	F	3	0.64
DGRP142	25	F	3	0.56
DGRP142	25	F	3	0.88
DGRP142	25	F	3	0.44
DGRP142	25	F	3	0.64
DGRP142	25	F	3	0.64
DGRP142	25	F	3	0.56
DGRP149	25	F	3	0.24	0.36
DGRP149	25	F	3	0.4
DGRP149	25	F	3	0.56
DGRP149	25	F	3	0.36
DGRP149	25	F	3	0.26087
DGRP153	25	F	3	0.4	0.56
DGRP153	25	F	3	0.64
DGRP153	25	F	3	0.6
DGRP153	25	F	3	0.56
DGRP153	25	F	3	0.56
DGRP161	25	F	3	0.608696	0.22
DGRP161	25	F	3	0.583333
DGRP161	25	F	3	0.130435
DGRP161	25	F	3	0.2
DGRP161	25	F	3	0.24
DGRP161	25	F	3	0.166667
DGRP176	25	F	3	0.92	0.916667
DGRP176	25	F	3	1
DGRP176	25	F	3	0.916667
DGRP176	25	F	3	0.76
DGRP176	25	F	3	0.68
DGRP177	25	F	3	0.347826	0.24
DGRP177	25	F	3	0.24
DGRP177	25	F	3	0.173913
DGRP177	25	F	3	0.375
DGRP177	25	F	3	0.2
DGRP181	25	F	3	0	0.84
DGRP181	25	F	3	1
DGRP181	25	F	3	0.96
DGRP181	25	F	3	0.72
DGRP181	25	F	3	0.76
DGRP181	25	F	3	0.84
DGRP181	25	F	3	0.875
DGRP181	25	F	3	0.84
DGRP181	25	F	3	0.92
DGRP189	25	F	3	0.72	0.72
DGRP189	25	F	3	0.68
DGRP189	25	F	3	0.76
DGRP189	25	F	3	0.96
DGRP189	25	F	3	0.68
DGRP195	25	F	3	0.88	0.88
DGRP195	25	F	3	0.96
DGRP195	25	F	3	0.92
DGRP195	25	F	3	0.8
DGRP195	25	F	3	0.8
DGRP195	25	F	3	0.76
DGRP195	25	F	3	0.96
DGRP208	25	F	3	0.48	0.8
DGRP208	25	F	3	0.92
DGRP208	25	F	3	0.72
DGRP208	25	F	3	0.8
DGRP208	25	F	3	0.88
DGRP21	25	F	3	0.96	0.92
DGRP21	25	F	3	0.92
DGRP21	25	F	3	0.875
DGRP21	25	F	3	0.96
DGRP21	25	F	3	0.64
DGRP217	25	F	3	0.24	0.4
DGRP217	25	F	3	0.56
DGRP217	25	F	3	0.36
DGRP217	25	F	3	0.4
DGRP217	25	F	3	0.48
DGRP227	25	F	3	0.48	0.84
DGRP227	25	F	3	0.96
DGRP227	25	F	3	0.84
DGRP227	25	F	3	0.84
DGRP227	25	F	3	0.76
DGRP228	25	F	3	0.92	0.82
DGRP228	25	F	3	0.88
DGRP228	25	F	3	0.92
DGRP228	25	F	3	0.88
DGRP228	25	F	3	0.48
DGRP228	25	F	3	0.6
DGRP228	25	F	3	0.76
DGRP228	25	F	3	0.458333
DGRP229	25	F	3	0.28	0.52
DGRP229	25	F	3	0.68
DGRP229	25	F	3	0.72
DGRP229	25	F	3	0.52
DGRP229	25	F	3	0.36
DGRP235	25	F	3	0.96	0.708333
DGRP235	25	F	3	0.833333
DGRP235	25	F	3	0.434783
DGRP235	25	F	3	0.583333
DGRP235	25	F	3	0.88
DGRP235	25	F	3	0.56
DGRP239	25	F	3	0.208333	0.2
DGRP239	25	F	3	0.125
DGRP239	25	F	3	0.16
DGRP239	25	F	3	0.28
DGRP239	25	F	3	0.2
DGRP256	25	F	3	0.916667	0.96
DGRP256	25	F	3	0.96
DGRP256	25	F	3	1
DGRP256	25	F	3	0.96
DGRP256	25	F	3	0.84
DGRP26	25	F	3	0.541667	0.28
DGRP26	25	F	3	0.25
DGRP26	25	F	3	0.04
DGRP26	25	F	3	0.28
DGRP26	25	F	3	0.44
DGRP28	25	F	3	0.6	0.64
DGRP28	25	F	3	0.64
DGRP28	25	F	3	0.695652
DGRP28	25	F	3	0.88
DGRP28	25	F	3	0.56
DGRP280	25	F	3	0.64	0.72
DGRP280	25	F	3	0.72
DGRP280	25	F	3	0.96
DGRP280	25	F	3	0.88
DGRP280	25	F	3	0.64
DGRP287	25	F	3	0.416667	0.56
DGRP287	25	F	3	0.708333
DGRP287	25	F	3	0.56
DGRP287	25	F	3	0.28
DGRP287	25	F	3	0.84
DGRP301	25	F	3	0.24	0.36
DGRP301	25	F	3	0.36
DGRP301	25	F	3	0.48
DGRP301	25	F	3	0.6
DGRP301	25	F	3	0.36
DGRP303	25	F	3	1	0.84
DGRP303	25	F	3	0.96
DGRP303	25	F	3	0.56
DGRP303	25	F	3	0.84
DGRP303	25	F	3	0.72
DGRP304	25	F	3	0.72	0.68
DGRP304	25	F	3	0.68
DGRP304	25	F	3	0.6
DGRP304	25	F	3	0.84
DGRP304	25	F	3	0.64
DGRP306	25	F	3	0.32	0.32
DGRP306	25	F	3	0.24
DGRP306	25	F	3	0.272727
DGRP306	25	F	3	0.28
DGRP306	25	F	3	0.4
DGRP306	25	F	3	0.24
DGRP306	25	F	3	0.785714
DGRP306	25	F	3	0.36
DGRP306	25	F	3	0.28
DGRP306	25	F	3	0.48
DGRP306	25	F	3	0.333333
DGRP307	25	F	3	0.32	0.64
DGRP307	25	F	3	0.434783
DGRP307	25	F	3	0.64
DGRP307	25	F	3	0.64
DGRP307	25	F	3	0.64
DGRP309	25	F	3	0.26087	0.42
DGRP309	25	F	3	0.4
DGRP309	25	F	3	0.521739
DGRP309	25	F	3	0.72
DGRP309	25	F	3	0.36
DGRP309	25	F	3	0.44
DGRP31	25	F	3	0.76	0.6
DGRP31	25	F	3	0.56
DGRP31	25	F	3	0.6
DGRP31	25	F	3	0.56
DGRP31	25	F	3	0.68
DGRP310	25	F	3	0.73913	0.64
DGRP310	25	F	3	0.416667
DGRP310	25	F	3	0.4
DGRP310	25	F	3	0.64
DGRP310	25	F	3	0.73913
DGRP310	25	F	3	0.666667
DGRP310	25	F	3	0.4
DGRP313	25	F	3	0.666667	0.88
DGRP313	25	F	3	0.92
DGRP313	25	F	3	0.76
DGRP313	25	F	3	0.88
DGRP313	25	F	3	0.96
DGRP315	25	F	3	0.72	0.74
DGRP315	25	F	3	0.72
DGRP315	25	F	3	0.76
DGRP315	25	F	3	0.8
DGRP315	25	F	3	0.6
DGRP315	25	F	3	0.84
DGRP317	25	F	3	0.92	0.96
DGRP317	25	F	3	0.92
DGRP317	25	F	3	1
DGRP317	25	F	3	1
DGRP317	25	F	3	0.96
DGRP317	25	F	3	0.64
DGRP317	25	F	3	0.72
DGRP317	25	F	3	0.96
DGRP317	25	F	3	0.96
DGRP317	25	F	3	1
DGRP317	25	F	3	0.791667
DGRP317	25	F	3	0.916667
DGRP317	25	F	3	0.84
DGRP317	25	F	3	1
DGRP317	25	F	3	0.96
DGRP318	25	F	3	0.8	0.875
DGRP318	25	F	3	1
DGRP318	25	F	3	1
DGRP318	25	F	3	0.875
DGRP318	25	F	3	0.6
DGRP319	25	F	3	0.56	0.416667
DGRP319	25	F	3	0.36
DGRP319	25	F	3	0.32
DGRP319	25	F	3	0.56
DGRP319	25	F	3	0.416667
DGRP32	25	F	3	0.375	0.375
DGRP32	25	F	3	0.52
DGRP32	25	F	3	1
DGRP32	25	F	3	0.28
DGRP32	25	F	3	0.125
DGRP320	25	F	3	0.583333	0.583333
DGRP320	25	F	3	0.44
DGRP320	25	F	3	0.869565
DGRP320	25	F	3	0.5
DGRP320	25	F	3	0.64
DGRP321	25	F	3	0.48	0.6
DGRP321	25	F	3	0.6
DGRP321	25	F	3	0.64
DGRP321	25	F	3	0.68
DGRP321	25	F	3	0.48
DGRP324	25	F	3	0.52	0.52
DGRP324	25	F	3	0.48
DGRP324	25	F	3	0.541667
DGRP324	25	F	3	0.36
DGRP324	25	F	3	0.791667
DGRP332	25	F	3	0.2	0.32
DGRP332	25	F	3	0.32
DGRP332	25	F	3	0.32
DGRP332	25	F	3	0.32
DGRP332	25	F	3	0.6
DGRP335	25	F	3	0.2	0.24
DGRP335	25	F	3	0.36
DGRP335	25	F	3	0.208333
DGRP335	25	F	3	0.24
DGRP335	25	F	3	0.416667
DGRP336	25	F	3	0.583333	0.56
DGRP336	25	F	3	0.4
DGRP336	25	F	3	0.56
DGRP336	25	F	3	0.92
DGRP336	25	F	3	0.5
DGRP336	25	F	3	0.666667
DGRP336	25	F	3	0.44
DGRP338	25	F	3	0.0833333	0.16
DGRP338	25	F	3	0.16
DGRP338	25	F	3	0.08
DGRP338	25	F	3	0.2
DGRP338	25	F	3	0.16
DGRP342	25	F	3	0.352941	0.708333
DGRP342	25	F	3	0.8
DGRP342	25	F	3	0.84
DGRP342	25	F	3	0.708333
DGRP342	25	F	3	0.48
DGRP348	25	F	3	0	0.225833
DGRP348	25	F	3	0.56
DGRP348	25	F	3	0.291667
DGRP348	25	F	3	0.16
DGRP348	25	F	3	0.0869565
DGRP348	25	F	3	0.541667
DGRP350	25	F	3	0.52	0.52
DGRP350	25	F	3	0.4
DGRP350	25	F	3	0.458333
DGRP350	25	F	3	0.583333
DGRP350	25	F	3	0.72
DGRP352	25	F	3	0.76	0.76
DGRP352	25	F	3	0.72
DGRP352	25	F	3	0.72
DGRP352	25	F	3	0.8
DGRP352	25	F	3	0.8
DGRP354	25	F	3	0.48	0.48
DGRP354	25	F	3	0.24
DGRP354	25	F	3	0.5
DGRP354	25	F	3	0.333333
DGRP354	25	F	3	0.6
DGRP355	25	F	3	0.16	0.24
DGRP355	25	F	3	0.24
DGRP355	25	F	3	0.2
DGRP355	25	F	3	0.24
DGRP355	25	F	3	0.4
DGRP356	25	F	3	0.166667	0.2
DGRP356	25	F	3	0.36
DGRP356	25	F	3	0.04
DGRP356	25	F	3	0.25
DGRP356	25	F	3	0.2
DGRP357	25	F	3	0.16	0.36
DGRP357	25	F	3	0.36
DGRP357	25	F	3	0.4
DGRP357	25	F	3	0.16
DGRP357	25	F	3	0.36
DGRP358	25	F	3	0.6	0.24
DGRP358	25	F	3	0.24
DGRP358	25	F	3	0.24
DGRP358	25	F	3	0.4
DGRP358	25	F	3	0.16
DGRP359	25	F	3	0.48	0.44
DGRP359	25	F	3	0.44
DGRP359	25	F	3	0.44
DGRP359	25	F	3	0.26087
DGRP359	25	F	3	0.583333
DGRP360	25	F	3	0.36	0.44
DGRP360	25	F	3	0.44
DGRP360	25	F	3	0.68
DGRP360	25	F	3	0.84
DGRP360	25	F	3	0.391304
DGRP361	25	F	3	0.76	0.76
DGRP361	25	F	3	0.6
DGRP361	25	F	3	0.75
DGRP361	25	F	3	0.88
DGRP361	25	F	3	0.8
DGRP362	25	F	3	0.96	0.84
DGRP362	25	F	3	0.84
DGRP362	25	F	3	0.64
DGRP362	25	F	3	0.8
DGRP362	25	F	3	0.96
DGRP365	25	F	3	0.68	0.84
DGRP365	25	F	3	0.84
DGRP365	25	F	3	0.875
DGRP365	25	F	3	0.92
DGRP365	25	F	3	0.72
DGRP370	25	F	3	0.458333	0.469167
DGRP370	25	F	3	0.48
DGRP370	25	F	3	0.24
DGRP370	25	F	3	0.785714
DGRP370	25	F	3	0.84
DGRP370	25	F	3	0.208333
DGRP371	25	F	3	0.68	0.96
DGRP371	25	F	3	0.96
DGRP371	25	F	3	1
DGRP371	25	F	3	1
DGRP371	25	F	3	0.92
DGRP373	25	F	3	0.72	0.44
DGRP373	25	F	3	0.44
DGRP373	25	F	3	0.68
DGRP373	25	F	3	0.32
DGRP373	25	F	3	0.44
DGRP374	25	F	3	0.125	0.28
DGRP374	25	F	3	0.666667
DGRP374	25	F	3	0.16
DGRP374	25	F	3	0.56
DGRP374	25	F	3	0.28
DGRP375	25	F	3	0.44	0.44
DGRP375	25	F	3	0.44
DGRP375	25	F	3	0.24
DGRP375	25	F	3	0.2
DGRP375	25	F	3	0.76
DGRP377	25	F	3	0.833333	0.565217
DGRP377	25	F	3	0.56
DGRP377	25	F	3	0.791667
DGRP377	25	F	3	0.28
DGRP377	25	F	3	0.565217
DGRP379	25	F	3	0.76	0.68
DGRP379	25	F	3	0.64
DGRP379	25	F	3	0.68
DGRP379	25	F	3	0.88
DGRP379	25	F	3	0.64
DGRP38	25	F	3	0.875	0.28
DGRP38	25	F	3	0.28
DGRP38	25	F	3	0.2
DGRP380	25	F	3	0.16	0.48
DGRP380	25	F	3	0.2
DGRP380	25	F	3	0.52
DGRP380	25	F	3	0.44
DGRP380	25	F	3	0.48
DGRP380	25	F	3	0.72
DGRP380	25	F	3	0.64
DGRP382	25	F	3	0.333333	0.52
DGRP382	25	F	3	0.52
DGRP382	25	F	3	0.56
DGRP382	25	F	3	0.36
DGRP382	25	F	3	0.64
DGRP383	25	F	3	0.68	0.64
DGRP383	25	F	3	0.56
DGRP383	25	F	3	0.6
DGRP383	25	F	3	0.75
DGRP383	25	F	3	0.64
DGRP385	25	F	3	0.875	0.64
DGRP385	25	F	3	0.28
DGRP385	25	F	3	0.84
DGRP385	25	F	3	0.64
DGRP385	25	F	3	0.625
DGRP386	25	F	3	0.24	0.4
DGRP386	25	F	3	0.12
DGRP386	25	F	3	0.84
DGRP386	25	F	3	0.4
DGRP386	25	F	3	0.88
DGRP390	25	F	3	0.24	0.36
DGRP390	25	F	3	0.52
DGRP390	25	F	3	0.217391
DGRP390	25	F	3	0.44
DGRP390	25	F	3	0.36
DGRP391	25	F	3	0.6	0.6
DGRP391	25	F	3	0.36
DGRP391	25	F	3	0.76
DGRP391	25	F	3	0.541667
DGRP391	25	F	3	0.75
DGRP392	25	F	3	0.4	0.637681
DGRP392	25	F	3	0.608696
DGRP392	25	F	3	0.666667
DGRP392	25	F	3	0.75
DGRP392	25	F	3	0.791667
DGRP392	25	F	3	0.56
DGRP395	25	F	3	0.24	0.36
DGRP395	25	F	3	0.28
DGRP395	25	F	3	0.4
DGRP395	25	F	3	0.36
DGRP395	25	F	3	0.52
DGRP397	25	F	3	0.36	0.36
DGRP397	25	F	3	0.32
DGRP397	25	F	3	0.8
DGRP397	25	F	3	0.36
DGRP397	25	F	3	0.8
DGRP399	25	F	3	0.88	0.88
DGRP399	25	F	3	0.84
DGRP399	25	F	3	1
DGRP399	25	F	3	0.88
DGRP399	25	F	3	0.88
DGRP405	25	F	3	0.76	0.72
DGRP405	25	F	3	0.64
DGRP405	25	F	3	0.88
DGRP405	25	F	3	0.72
DGRP405	25	F	3	0.6
DGRP406	25	F	3	0.92	0.75
DGRP406	25	F	3	0.84
DGRP406	25	F	3	0.84
DGRP406	25	F	3	0.6
DGRP406	25	F	3	0.72
DGRP406	25	F	3	0.68
DGRP406	25	F	3	0.75
DGRP409	25	F	3	0.36	0.56
DGRP409	25	F	3	0.583333
DGRP409	25	F	3	0.56
DGRP409	25	F	3	0.68
DGRP409	25	F	3	0.04
DGRP41	25	F	3	0.333333	0.76
DGRP41	25	F	3	0.76
DGRP41	25	F	3	0.8
DGRP41	25	F	3	0.48
DGRP41	25	F	3	0.96
DGRP41	25	F	3	0.76
DGRP41	25	F	3	0.96
DGRP41	25	F	3	0.72
DGRP426	25	F	3	0.125	0.125
DGRP426	25	F	3	0.16
DGRP426	25	F	3	0
DGRP426	25	F	3	0.0454545
DGRP426	25	F	3	0.125
DGRP427	25	F	3	0.28	0.68
DGRP427	25	F	3	0.24
DGRP427	25	F	3	0.68
DGRP427	25	F	3	0.72
DGRP427	25	F	3	0.68
DGRP43	25	F	3	0.52	0.64
DGRP43	25	F	3	0.56
DGRP43	25	F	3	0.64
DGRP43	25	F	3	0.64
DGRP43	25	F	3	0.708333
DGRP43	25	F	3	0.76
DGRP43	25	F	3	0.68
DGRP43	25	F	3	0.8
DGRP43	25	F	3	0.88
DGRP43	25	F	3	0.44
DGRP43	25	F	3	0.48
DGRP437	25	F	3	0.44	0.86
DGRP437	25	F	3	1
DGRP437	25	F	3	0.84
DGRP437	25	F	3	0.96
DGRP437	25	F	3	0.8
DGRP437	25	F	3	0.92
DGRP437	25	F	3	0.32
DGRP437	25	F	3	0.8
DGRP437	25	F	3	0.88
DGRP437	25	F	3	1
DGRP439	25	F	3	0.4	0.4
DGRP439	25	F	3	0.68
DGRP439	25	F	3	0.4
DGRP439	25	F	3	0.333333
DGRP439	25	F	3	0.384615
DGRP439	25	F	3	0.44
DGRP439	25	F	3	0.6
DGRP440	25	F	3	0.428571	0.48
DGRP440	25	F	3	0.48
DGRP440	25	F	3	0.416667
DGRP440	25	F	3	0.68
DGRP440	25	F	3	0.625
DGRP441	25	F	3	1	0.96
DGRP441	25	F	3	0.84
DGRP441	25	F	3	0.96
DGRP441	25	F	3	0.96
DGRP441	25	F	3	0.833333
DGRP441	25	F	3	1
DGRP443	25	F	3	0.2	0.4
DGRP443	25	F	3	0.4
DGRP443	25	F	3	0.6
DGRP443	25	F	3	0.565217
DGRP443	25	F	3	0.333333
DGRP45	25	F	3	0.458333	0.4375
DGRP45	25	F	3	0.166667
DGRP45	25	F	3	0.458333
DGRP45	25	F	3	0.416667
DGRP45	25	F	3	0.32
DGRP45	25	F	3	0.28
DGRP45	25	F	3	0.36
DGRP45	25	F	3	0.458333
DGRP45	25	F	3	0.48
DGRP45	25	F	3	0.541667
DGRP461	25	F	3	0	0
DGRP461	25	F	3	0
DGRP461	25	F	3	0
DGRP461	25	F	3	0.08
DGRP461	25	F	3	0.08
DGRP48	25	F	3	0.12	0.1
DGRP48	25	F	3	0.12
DGRP48	25	F	3	0.166667
DGRP48	25	F	3	0.08
DGRP48	25	F	3	0.08
DGRP48	25	F	3	0.08
DGRP48	25	F	3	0.08
DGRP48	25	F	3	0.208333
DGRP486	25	F	3	0.916667	0.916667
DGRP486	25	F	3	0.916667
DGRP486	25	F	3	0.958333
DGRP486	25	F	3	0.56
DGRP486	25	F	3	0.56
DGRP491	25	F	3	0.8	0.75
DGRP491	25	F	3	0.695652
DGRP491	25	F	3	0.56
DGRP491	25	F	3	0.76
DGRP491	25	F	3	0.75
DGRP492	25	F	3	0.2	0.52
DGRP492	25	F	3	0.52
DGRP492	25	F	3	0.608696
DGRP492	25	F	3	0.64
DGRP492	25	F	3	0.4
DGRP502	25	F	3	0.2	0.416667
DGRP502	25	F	3	0.16
DGRP502	25	F	3	0.64
DGRP502	25	F	3	0.56
DGRP502	25	F	3	0.416667
DGRP505	25	F	3	0.6	0.416667
DGRP505	25	F	3	0.541667
DGRP505	25	F	3	0.12
DGRP505	25	F	3	0.28
DGRP505	25	F	3	0.416667
DGRP508	25	F	3	0.52	0.333333
DGRP508	25	F	3	0.12
DGRP508	25	F	3	0.28
DGRP508	25	F	3	0.52
DGRP508	25	F	3	0.333333
DGRP509	25	F	3	1	0.76
DGRP509	25	F	3	0.8
DGRP509	25	F	3	0.76
DGRP509	25	F	3	0.6
DGRP509	25	F	3	0.434783
DGRP513	25	F	3	0.190476	0.4
DGRP513	25	F	3	0.76
DGRP513	25	F	3	0.4
DGRP513	25	F	3	0.0416667
DGRP513	25	F	3	0.52
DGRP517	25	F	3	0.2	0.28
DGRP517	25	F	3	0.24
DGRP517	25	F	3	0.28
DGRP517	25	F	3	0.391304
DGRP517	25	F	3	0.4
DGRP528	25	F	3	0.28	0.36
DGRP528	25	F	3	0.36
DGRP528	25	F	3	0.48
DGRP528	25	F	3	0.56
DGRP528	25	F	3	0.304348
DGRP530	25	F	3	0.8	0.8
DGRP530	25	F	3	0.8
DGRP530	25	F	3	0.8
DGRP530	25	F	3	0.96
DGRP530	25	F	3	0.56
DGRP531	25	F	3	0.68	0.6
DGRP531	25	F	3	0.6
DGRP531	25	F	3	0.818182
DGRP531	25	F	3	0.6
DGRP531	25	F	3	0.25
DGRP535	25	F	3	0.88	0.88
DGRP535	25	F	3	0.8
DGRP535	25	F	3	1
DGRP535	25	F	3	0.96
DGRP535	25	F	3	0.84
DGRP551	25	F	3	0.8	0.8
DGRP551	25	F	3	0.76
DGRP551	25	F	3	0.92
DGRP551	25	F	3	0.84
DGRP551	25	F	3	0.8
DGRP555	25	F	3	0.72	0.6
DGRP555	25	F	3	0.72
DGRP555	25	F	3	0.6
DGRP555	25	F	3	0.52
DGRP555	25	F	3	0.6
DGRP559	25	F	3	0.44	0.46
DGRP559	25	F	3	0.2
DGRP559	25	F	3	0.521739
DGRP559	25	F	3	0.44
DGRP559	25	F	3	0.76
DGRP559	25	F	3	0.48
DGRP563	25	F	3	0.173913	0.291667
DGRP563	25	F	3	0.208333
DGRP563	25	F	3	0.291667
DGRP563	25	F	3	0.416667
DGRP563	25	F	3	0.48
DGRP566	25	F	3	0.24	0.28
DGRP566	25	F	3	0.28
DGRP566	25	F	3	0.4
DGRP566	25	F	3	0.2
DGRP566	25	F	3	0.52
DGRP57	25	F	3	0.25	0.82
DGRP57	25	F	3	0.8
DGRP57	25	F	3	0.92
DGRP57	25	F	3	0.875
DGRP57	25	F	3	0.84
DGRP57	25	F	3	0.64
DGRP584	25	F	3	0.88	0.88
DGRP584	25	F	3	0.76
DGRP584	25	F	3	0.8
DGRP584	25	F	3	0.96
DGRP584	25	F	3	0.88
DGRP589	25	F	3	0.88	0.88
DGRP589	25	F	3	0.96
DGRP589	25	F	3	0.72
DGRP589	25	F	3	0.88
DGRP589	25	F	3	0.92
DGRP59	25	F	3	0.88	0.84
DGRP59	25	F	3	0.88
DGRP59	25	F	3	0.72
DGRP59	25	F	3	0.76
DGRP59	25	F	3	0.8
DGRP59	25	F	3	0.92
DGRP595	25	F	3	0.0416667	0.0608333
DGRP595	25	F	3	0.12
DGRP595	25	F	3	0
DGRP595	25	F	3	0
DGRP595	25	F	3	0.28
DGRP595	25	F	3	0.08
DGRP627	25	F	3	0.8	0.92
DGRP627	25	F	3	0.92
DGRP627	25	F	3	0.92
DGRP627	25	F	3	1
DGRP627	25	F	3	0.96
DGRP630	25	F	3	0.2	0.24
DGRP630	25	F	3	0.24
DGRP630	25	F	3	0.12
DGRP630	25	F	3	0.24
DGRP630	25	F	3	0.4
DGRP634	25	F	3	0.48	0.48
DGRP634	25	F	3	0.347826
DGRP634	25	F	3	0.72
DGRP634	25	F	3	0.68
DGRP634	25	F	3	0.24
DGRP639	25	F	3	0.333333	0.416667
DGRP639	25	F	3	0.48
DGRP639	25	F	3	0.375
DGRP639	25	F	3	0.416667
DGRP639	25	F	3	0.6
DGRP703	25	F	3	0.64	0.6
DGRP703	25	F	3	0.791667
DGRP703	25	F	3	0.44
DGRP703	25	F	3	0.24
DGRP703	25	F	3	0.6
DGRP705	25	F	3	0.88	0.84
DGRP705	25	F	3	0.84
DGRP705	25	F	3	0.72
DGRP705	25	F	3	0.75
DGRP705	25	F	3	0.92
DGRP707	25	F	3	0.68	0.64
DGRP707	25	F	3	0.625
DGRP707	25	F	3	0.64
DGRP707	25	F	3	0.84
DGRP707	25	F	3	0.5
DGRP712	25	F	3	0.84	0.84
DGRP712	25	F	3	0.88
DGRP712	25	F	3	0.6
DGRP712	25	F	3	1
DGRP712	25	F	3	0.56
DGRP716	25	F	3	0.88	0.88
DGRP716	25	F	3	0.68
DGRP716	25	F	3	0.88
DGRP716	25	F	3	0.88
DGRP716	25	F	3	0.84
DGRP721	25	F	3	0.48	0.48
DGRP721	25	F	3	0.409091
DGRP721	25	F	3	0.48
DGRP721	25	F	3	0.571429
DGRP721	25	F	3	0.478261
DGRP73	25	F	3	0.32	0.32
DGRP73	25	F	3	0.4
DGRP73	25	F	3	0.32
DGRP73	25	F	3	0.24
DGRP73	25	F	3	0.4
DGRP730	25	F	3	0.48	0.48
DGRP730	25	F	3	0.6
DGRP730	25	F	3	0.44
DGRP730	25	F	3	0.28
DGRP730	25	F	3	0.666667
DGRP732	25	F	3	0.36	0.64
DGRP732	25	F	3	0.6
DGRP732	25	F	3	0.44
DGRP732	25	F	3	0.73913
DGRP732	25	F	3	0.72
DGRP732	25	F	3	0.68
DGRP737	25	F	3	0.92	1
DGRP737	25	F	3	0.92
DGRP737	25	F	3	1
DGRP737	25	F	3	1
DGRP737	25	F	3	1
DGRP737	25	F	3	0.96
DGRP737	25	F	3	1
DGRP737	25	F	3	1
DGRP738	25	F	3	0.92	0.92
DGRP738	25	F	3	0.96
DGRP738	25	F	3	0.96
DGRP738	25	F	3	0.76
DGRP738	25	F	3	0.8
DGRP748	25	F	3	0.52	0.370526
DGRP748	25	F	3	0.52
DGRP748	25	F	3	0.26087
DGRP748	25	F	3	0.32
DGRP748	25	F	3	0.421053
DGRP748	25	F	3	0.32
DGRP75	25	F	3	1	1
DGRP75	25	F	3	0.84
DGRP75	25	F	3	1
DGRP75	25	F	3	0.88
DGRP75	25	F	3	1
DGRP757	25	F	3	0.84	0.84
DGRP757	25	F	3	0.88
DGRP757	25	F	3	0.88
DGRP757	25	F	3	0.84
DGRP757	25	F	3	0.76
DGRP761	25	F	3	0.2	0.24
DGRP761	25	F	3	0.24
DGRP761	25	F	3	0.227273
DGRP761	25	F	3	0.5
DGRP761	25	F	3	0.44
DGRP765	25	F	3	0.833333	0.76
DGRP765	25	F	3	0.76
DGRP765	25	F	3	0.826087
DGRP765	25	F	3	0.72
DGRP765	25	F	3	0.68
DGRP774	25	F	3	0.68	0.52
DGRP774	25	F	3	0.44
DGRP774	25	F	3	0.48
DGRP774	25	F	3	0.52
DGRP774	25	F	3	0.68
DGRP776	25	F	3	1	1
DGRP776	25	F	3	1
DGRP776	25	F	3	1
DGRP776	25	F	3	1
DGRP776	25	F	3	1
DGRP783	25	F	3	0.96	0.8
DGRP783	25	F	3	0.84
DGRP783	25	F	3	0.8
DGRP783	25	F	3	0.64
DGRP783	25	F	3	0.76
DGRP786	25	F	3	0.8	0.8
DGRP786	25	F	3	0.76
DGRP786	25	F	3	0.96
DGRP786	25	F	3	0.8
DGRP786	25	F	3	0.8
DGRP787	25	F	3	0.56	0.68
DGRP787	25	F	3	0.68
DGRP787	25	F	3	0.68
DGRP787	25	F	3	0.875
DGRP787	25	F	3	0.32
DGRP790	25	F	3	0.791667	0.28
DGRP790	25	F	3	0.25
DGRP790	25	F	3	0.28
DGRP790	25	F	3	0.52
DGRP790	25	F	3	0.173913
DGRP796	25	F	3	0.708333	0.92
DGRP796	25	F	3	0.92
DGRP796	25	F	3	0.92
DGRP796	25	F	3	0.96
DGRP796	25	F	3	1
DGRP796	25	F	3	0.75
DGRP799	25	F	3	0.76	0.68
DGRP799	25	F	3	0.8
DGRP799	25	F	3	0.68
DGRP799	25	F	3	0.64
DGRP799	25	F	3	0.36
DGRP801	25	F	3	0.68	0.75
DGRP801	25	F	3	0.8
DGRP801	25	F	3	0.92
DGRP801	25	F	3	0.84
DGRP801	25	F	3	0.88
DGRP801	25	F	3	0.64
DGRP801	25	F	3	0.52
DGRP801	25	F	3	0.36
DGRP801	25	F	3	0.75
DGRP802	25	F	3	1	0.92
DGRP802	25	F	3	0.92
DGRP802	25	F	3	1
DGRP802	25	F	3	0.875
DGRP802	25	F	3	0.92
DGRP804	25	F	3	0.4	0.291667
DGRP804	25	F	3	0.173913
DGRP804	25	F	3	0.4
DGRP804	25	F	3	0.12
DGRP804	25	F	3	0.291667
DGRP805	25	F	3	0.84	0.666667
DGRP805	25	F	3	0.666667
DGRP805	25	F	3	0.44
DGRP805	25	F	3	0.391304
DGRP805	25	F	3	0.72
DGRP808	25	F	3	1	1
DGRP808	25	F	3	1
DGRP808	25	F	3	1
DGRP808	25	F	3	0.96
DGRP808	25	F	3	1
DGRP808	25	F	3	1
DGRP810	25	F	3	0.56	0.56
DGRP810	25	F	3	0.56
DGRP810	25	F	3	0.4
DGRP810	25	F	3	0.72
DGRP810	25	F	3	0.6
DGRP812	25	F	3	0.36	0.28
DGRP812	25	F	3	0.2
DGRP819	25	F	3	0.96	0.64
DGRP819	25	F	3	0.75
DGRP819	25	F	3	0.44
DGRP819	25	F	3	0.64
DGRP819	25	F	3	0.28
DGRP820	25	F	3	0.44	0.708333
DGRP820	25	F	3	0.666667
DGRP820	25	F	3	0.708333
DGRP820	25	F	3	0.84
DGRP820	25	F	3	0.76
DGRP821	25	F	3	0.88	0.88
DGRP821	25	F	3	0.88
DGRP821	25	F	3	0.76
DGRP821	25	F	3	0.8
DGRP821	25	F	3	0.909091
DGRP822	25	F	3	0.72	0.645833
DGRP822	25	F	3	0.708333
DGRP822	25	F	3	0.72
DGRP822	25	F	3	0.583333
DGRP822	25	F	3	0.48
DGRP822	25	F	3	0.24
DGRP83	25	F	3	0.48	0.4
DGRP83	25	F	3	0.48
DGRP83	25	F	3	0.36
DGRP83	25	F	3	0.4
DGRP83	25	F	3	0.4
DGRP832	25	F	3	0.24	0.24
DGRP832	25	F	3	0.227273
DGRP832	25	F	3	0.0416667
DGRP832	25	F	3	0.28
DGRP832	25	F	3	0.28
DGRP837	25	F	3	0.6	0.666667
DGRP837	25	F	3	0.4
DGRP837	25	F	3	0.666667
DGRP837	25	F	3	0.68
DGRP837	25	F	3	0.72
DGRP843	25	F	3	0.68	0.68
DGRP843	25	F	3	0.84
DGRP843	25	F	3	0.68
DGRP843	25	F	3	0.44
DGRP843	25	F	3	0.72
DGRP849	25	F	3	0.15	0.130435
DGRP849	25	F	3	0.130435
DGRP849	25	F	3	0.0416667
DGRP849	25	F	3	0.2
DGRP849	25	F	3	0.0869565
DGRP85	25	F	3	0.88	0.869565
DGRP85	25	F	3	0.52
DGRP85	25	F	3	0.869565
DGRP85	25	F	3	0.92
DGRP85	25	F	3	0.791667
DGRP850	25	F	3	0.96	0.88
DGRP850	25	F	3	0.88
DGRP850	25	F	3	0.76
DGRP850	25	F	3	0.96
DGRP850	25	F	3	0.84
DGRP852	25	F	3	0.75	0.92
DGRP852	25	F	3	0.875
DGRP852	25	F	3	0.92
DGRP852	25	F	3	0.958333
DGRP852	25	F	3	1
DGRP853	25	F	3	0.56	0.96
DGRP853	25	F	3	0.8
DGRP853	25	F	3	0.96
DGRP853	25	F	3	0.96
DGRP853	25	F	3	0.96
DGRP853	25	F	3	0.8
DGRP853	25	F	3	1
DGRP855	25	F	3	0.52	0.755
DGRP855	25	F	3	0.76
DGRP855	25	F	3	0.72
DGRP855	25	F	3	0.8
DGRP855	25	F	3	0.92
DGRP855	25	F	3	0.76
DGRP855	25	F	3	0.56
DGRP855	25	F	3	0.75
DGRP855	25	F	3	0.68
DGRP855	25	F	3	0.92
DGRP857	25	F	3	0.36	0.68
DGRP857	25	F	3	0.8
DGRP857	25	F	3	0.6
DGRP857	25	F	3	0.76
DGRP857	25	F	3	0.88
DGRP857	25	F	3	0.48
DGRP859	25	F	3	0.68	0.48
DGRP859	25	F	3	0.52
DGRP859	25	F	3	0.64
DGRP859	25	F	3	0.44
DGRP859	25	F	3	0.44
DGRP859	25	F	3	0.44
DGRP861	25	F	3	0.6	0.44
DGRP861	25	F	3	0.56
DGRP861	25	F	3	0.28
DGRP861	25	F	3	0.28
DGRP861	25	F	3	0.44
DGRP879	25	F	3	0.4	0.4
DGRP879	25	F	3	0.16
DGRP879	25	F	3	0.52
DGRP879	25	F	3	0.48
DGRP879	25	F	3	0.44
DGRP879	25	F	3	0.04
DGRP879	25	F	3	0.24
DGRP88	25	F	3	0.8	0.775
DGRP88	25	F	3	0.75
DGRP88	25	F	3	0.68
DGRP88	25	F	3	0.833333
DGRP88	25	F	3	0.75
DGRP88	25	F	3	0.8
DGRP882	25	F	3	0.48	0.66
DGRP882	25	F	3	0.64
DGRP882	25	F	3	0.6
DGRP882	25	F	3	0.92
DGRP882	25	F	3	0.68
DGRP882	25	F	3	0.833333
DGRP884	25	F	3	0.56	0.84
DGRP884	25	F	3	0.48
DGRP884	25	F	3	0.84
DGRP884	25	F	3	0.96
DGRP884	25	F	3	1
DGRP890	25	F	3	0.16	0.16
DGRP890	25	F	3	0
DGRP890	25	F	3	0.24
DGRP890	25	F	3	0.08
DGRP890	25	F	3	0.08
DGRP890	25	F	3	0.16
DGRP890	25	F	3	0.2
DGRP890	25	F	3	0.28
DGRP890	25	F	3	0.12
DGRP890	25	F	3	0.4
DGRP892	25	F	3	0.76	0.76
DGRP892	25	F	3	0.76
DGRP892	25	F	3	0.791667
DGRP892	25	F	3	0.48
DGRP892	25	F	3	0.6
DGRP897	25	F	3	0.76	0.52
DGRP897	25	F	3	0.32
DGRP897	25	F	3	0.48
DGRP897	25	F	3	0.56
DGRP897	25	F	3	0.56
DGRP897	25	F	3	0.44
DGRP900	25	F	3	0.32	0.82
DGRP900	25	F	3	0.64
DGRP900	25	F	3	0.88
DGRP900	25	F	3	0.76
DGRP900	25	F	3	0.92
DGRP900	25	F	3	0.96
DGRP907	25	F	3	0.36	0.791667
DGRP907	25	F	3	0.791667
DGRP907	25	F	3	0.84
DGRP907	25	F	3	0.657143
DGRP907	25	F	3	0.833333
DGRP908	25	F	3	0.92	0.96
DGRP908	25	F	3	0.88
DGRP908	25	F	3	0.96
DGRP908	25	F	3	1
DGRP908	25	F	3	1
DGRP908	25	F	3	1
DGRP908	25	F	3	0.96
DGRP91	25	F	3	0.25	0.36
DGRP91	25	F	3	0.36
DGRP91	25	F	3	0.48
DGRP91	25	F	3	0.32
DGRP91	25	F	3	0.5
DGRP911	25	F	3	0.4	0.2
DGRP911	25	F	3	0.08
DGRP911	25	F	3	0.12
DGRP911	25	F	3	0.08
DGRP911	25	F	3	0.791667
DGRP911	25	F	3	0.2
DGRP911	25	F	3	0.28
DGRP911	25	F	3	0.25
DGRP911	25	F	3	0.2
DGRP913	25	F	3	0.92	1
DGRP913	25	F	3	0.84
DGRP913	25	F	3	0.92
DGRP913	25	F	3	1
DGRP913	25	F	3	1
DGRP913	25	F	3	1
DGRP913	25	F	3	1
DGRP93	25	F	3	0.458333	0.458333
DGRP93	25	F	3	0.44
DGRP93	25	F	3	0.52
DGRP93	25	F	3	0.52
DGRP93	25	F	3	0.48
DGRP93	25	F	3	0.56
DGRP93	25	F	3	0.24
DGRP93	25	F	3	0.88
DGRP93	25	F	3	0.826087
DGRP93	25	F	3	0.26087
DGRP93	25	F	3	0.347826
DGRP93	25	F	3	0.166667
DGRP93	25	F	3	0.44
Dsec07	25	F	3	0.88	1
Dsec07	25	F	3	0.916667
Dsec07	25	F	3	1
Dsec07	25	F	3	1
Dsec07	25	F	3	1

## Sheet: Dsim_females
Line	n	sex	OAul	survival	median_survival
Line101	25	F	3	0.12	0.16
Line101	25	F	3	0.32
Line101	25	F	3	0.16
Line101	25	F	3	0.04
Line101	25	F	3	0.28
Line102	25	F	3	0.84	0.44
Line102	25	F	3	0.12
Line102	25	F	3	0.76
Line102	25	F	3	0.32
Line102	25	F	3	0.44
Line106	25	F	3	0.68	0.68
Line106	25	F	3	0.8
Line106	25	F	3	0.64
Line106	25	F	3	0.52
Line106	25	F	3	0.84
Line11	25	F	3	0.52	0.16
Line11	25	F	3	0.16
Line11	25	F	3	0.04
Line11	25	F	3	0.24
Line11	25	F	3	0.142857
Line110	25	F	3	0.56	0.56
Line110	25	F	3	0.44
Line110	25	F	3	0.8
Line110	25	F	3	0.64
Line110	25	F	3	0.56
Line116	25	F	3	0.64	0.48
Line116	25	F	3	0.76
Line116	25	F	3	0.36
Line116	25	F	3	0.48
Line116	25	F	3	0.76
Line116	25	F	3	0.36
Line116	25	F	3	0.48
Line12	25	F	3	0.72	0.44
Line12	25	F	3	0.36
Line12	25	F	3	0.52
Line12	25	F	3	0.36
Line12	25	F	3	0.44
Line120	25	F	3	0.36	0.36
Line120	25	F	3	0.36
Line120	25	F	3	0.08
Line120	25	F	3	0.68
Line120	25	F	3	0.4
Line121	25	F	3	0.16	0.16
Line121	25	F	3	0.24
Line121	25	F	3	0.16
Line121	25	F	3	0.4
Line121	25	F	3	0.04
Line124	25	F	3	0.12	0.12
Line124	25	F	3	0.12
Line124	25	F	3	0.08
Line124	25	F	3	0.2
Line124	25	F	3	0.12
Line125	25	F	3	0	0.16
Line125	25	F	3	0.12
Line125	25	F	3	0.28
Line125	25	F	3	0.16
Line125	25	F	3	0.16
Line127	25	F	3	0.48	0.12
Line127	25	F	3	0.12
Line127	25	F	3	0.08
Line127	25	F	3	0.12
Line127	25	F	3	0.2
Line129	25	F	3	0	0.08
Line129	25	F	3	0.08
Line129	25	F	3	0.12
Line129	25	F	3	0.08
Line129	25	F	3	0.04
Line137	25	F	3	0.24	0.24
Line137	25	F	3	0.12
Line137	25	F	3	0.44
Line137	25	F	3	0.36
Line137	25	F	3	0.12
Line138	25	F	3	0.2	0.2
Line138	25	F	3	0.16
Line138	25	F	3	0.4
Line138	25	F	3	0.04
Line138	25	F	3	0.32
Line141	25	F	3	0.24	0.2
Line141	25	F	3	0.2
Line141	25	F	3	0.12
Line141	25	F	3	0.2
Line141	25	F	3	0.12
Line142	25	F	3	0.24	0.2
Line142	25	F	3	0.16
Line142	25	F	3	0.08
Line142	25	F	3	0.2
Line142	25	F	3	0.44
Line143	25	F	3	0.72	0.44
Line143	25	F	3	0.4
Line143	25	F	3	0.36
Line143	25	F	3	0.44
Line143	25	F	3	0.48
Line146	25	F	3	0.72	0.48
Line146	25	F	3	0.48
Line146	25	F	3	0.76
Line146	25	F	3	0.48
Line146	25	F	3	0.36
Line149	25	F	3	0.68	0.28
Line149	25	F	3	0.28
Line149	25	F	3	0.28
Line149	25	F	3	0.16
Line149	25	F	3	0.24
Line153	25	F	3	0.08	0.24
Line153	25	F	3	0.12
Line153	25	F	3	0.32
Line153	25	F	3	0.32
Line153	25	F	3	0.56
Line153	25	F	3	0.08
Line153	25	F	3	0.24
Line158	25	F	3	0.48	0.44
Line158	25	F	3	0.4
Line158	25	F	3	0.44
Line158	25	F	3	0.44
Line158	25	F	3	0.44
Line160	25	F	3	0	0
Line160	25	F	3	0
Line160	25	F	3	0
Line160	25	F	3	0
Line160	25	F	3	0
Line166	25	F	3	0.28	0.3
Line166	25	F	3	0.12
Line166	25	F	3	0.32
Line166	25	F	3	0.36
Line166	25	F	3	0.04
Line166	25	F	3	0.32
Line169	25	F	3	0.6	0.44
Line169	25	F	3	0.4
Line169	25	F	3	0.4
Line169	25	F	3	0.56
Line169	25	F	3	0.44
Line175	25	F	3	0	0
Line175	25	F	3	0
Line175	25	F	3	0.08
Line175	25	F	3	0
Line175	25	F	3	0.08
Line182	25	F	3	0.32	0.28
Line182	25	F	3	0.28
Line182	25	F	3	0.08
Line182	25	F	3	0.52
Line182	25	F	3	0.28
Line185	25	F	3	0.24	0.26
Line185	25	F	3	0.32
Line185	25	F	3	0.32
Line185	25	F	3	0.24
Line185	25	F	3	0.24
Line185	25	F	3	0.44
Line185	25	F	3	0.28
Line185	25	F	3	0.08
Line186	25	F	3	0.32	0.28
Line186	25	F	3	0.36
Line186	25	F	3	0.28
Line186	25	F	3	0.12
Line186	25	F	3	0.12
Line191	25	F	3	0.04	0.32
Line191	25	F	3	0.36
Line191	25	F	3	0.32
Line191	25	F	3	0.28
Line191	25	F	3	0.36
Line193	25	F	3	0.28	0.28
Line193	25	F	3	0.24
Line193	25	F	3	0.28
Line193	25	F	3	0.48
Line193	25	F	3	0.12
Line196	25	F	3	0.2	0.2
Line196	25	F	3	0.12
Line196	25	F	3	0.24
Line196	25	F	3	0.28
Line196	25	F	3	0
Line200	25	F	3	0.28	0.3
Line200	25	F	3	0.12
Line200	25	F	3	0.36
Line200	25	F	3	0.32
Line200	25	F	3	0.08
Line200	25	F	3	0.391304
Line201	25	F	3	0.12	0.12
Line201	25	F	3	0.48
Line201	25	F	3	0.12
Line201	25	F	3	0.12
Line201	25	F	3	0.24
Line202	25	F	3	0.08	0.16
Line202	25	F	3	0.16
Line202	25	F	3	0.36
Line202	25	F	3	0.32
Line202	25	F	3	0.04
Line208	25	F	3	0.04	0.08
Line208	25	F	3	0.04
Line208	25	F	3	0.130435
Line208	25	F	3	0.08
Line208	25	F	3	0.08
Line209	25	F	3	0.08	0.08
Line209	25	F	3	0.12
Line209	25	F	3	0.08
Line209	25	F	3	0.12
Line209	25	F	3	0.04
Line213	25	F	3	0.12	0.12
Line213	25	F	3	0.04
Line213	25	F	3	0.16
Line213	25	F	3	0.2
Line213	25	F	3	0
Line214	25	F	3	0	0
Line214	25	F	3	0
Line214	25	F	3	0
Line214	25	F	3	0
Line214	25	F	3	0.04
Line217	25	F	3	0.08	0.04
Line217	25	F	3	0.04
Line217	25	F	3	0.08
Line217	25	F	3	0.04
Line217	25	F	3	0.04
Line218	25	F	3	0.36	0.28
Line218	25	F	3	0.2
Line218	25	F	3	0.36
Line218	25	F	3	0.12
Line218	25	F	3	0.28
Line220	25	F	3	0.36	0.24
Line220	25	F	3	0.24
Line220	25	F	3	0.24
Line220	25	F	3	0.08
Line220	25	F	3	0.32
Line220	25	F	3	0.16
Line220	25	F	3	0.24
Line225	25	F	3	0.12	0.04
Line225	25	F	3	0.04
Line225	25	F	3	0.04
Line225	25	F	3	0.04
Line225	25	F	3	0
Line232	25	F	3	0.16	0.12
Line232	25	F	3	0.12
Line232	25	F	3	0.16
Line232	25	F	3	0.04
Line232	25	F	3	0
Line235	25	F	3	0.12	0.06
Line235	25	F	3	0.12
Line235	25	F	3	0
Line235	25	F	3	0.04
Line235	25	F	3	0.04
Line235	25	F	3	0.08
Line237	25	F	3	0.08	0
Line237	25	F	3	0
Line237	25	F	3	0
Line237	25	F	3	0
Line237	25	F	3	0
Line237	25	F	3	0.08
Line238	25	F	3	0.12	0.12
Line238	25	F	3	0.12
Line238	25	F	3	0.04
Line238	25	F	3	0.04
Line238	25	F	3	0.16
Line24	25	F	3	0.16	0.24
Line24	25	F	3	0.24
Line24	25	F	3	0.24
Line24	25	F	3	0.76
Line24	25	F	3	0.2
Line241	25	F	3	0	0
Line241	25	F	3	0.08
Line241	25	F	3	0
Line241	25	F	3	0.08
Line241	25	F	3	0
Line244	25	F	3	0	0
Line244	25	F	3	0
Line244	25	F	3	0.08
Line244	25	F	3	0.12
Line244	25	F	3	0
Line249	25	F	3	0	0
Line249	25	F	3	0
Line249	25	F	3	0.12
Line249	25	F	3	0.08
Line249	25	F	3	0
Line254	25	F	3	0.52	0.52
Line254	25	F	3	0.64
Line254	25	F	3	0.4
Line254	25	F	3	0.52
Line254	25	F	3	0.52
Line259	25	F	3	0.4	0.22
Line259	25	F	3	0.08
Line259	25	F	3	0.52
Line259	25	F	3	0.16
Line259	25	F	3	0.04
Line259	25	F	3	0.28
Line262	25	F	3	0.12	0.12
Line262	25	F	3	0.16
Line262	25	F	3	0.04
Line262	25	F	3	0.08
Line262	25	F	3	0.12
Line27	25	F	3	0.36	0.36
Line27	25	F	3	0.32
Line27	25	F	3	0.28
Line27	25	F	3	0.4
Line27	25	F	3	0.4
Line271	25	F	3	0	0.04
Line271	25	F	3	0.08
Line271	25	F	3	0.04
Line271	25	F	3	0
Line271	25	F	3	0.04
Line275	25	F	3	0.24	0.08
Line275	25	F	3	0.2
Line275	25	F	3	0.04
Line275	25	F	3	0.08
Line275	25	F	3	0
Line281	25	F	3	0.32	0.28
Line281	25	F	3	0.28
Line281	25	F	3	0.36
Line281	25	F	3	0.24
Line281	25	F	3	0.16
Line282	25	F	3	0.36	0.2
Line282	25	F	3	0.2
Line282	25	F	3	0.16
Line282	25	F	3	0.28
Line282	25	F	3	0.08
Line286	25	F	3	0.24	0.24
Line286	25	F	3	0.16
Line286	25	F	3	0.44
Line286	25	F	3	0.4
Line286	25	F	3	0.16
Line287	25	F	3	0.2	0.56
Line287	25	F	3	0.56
Line287	25	F	3	0.56
Line287	25	F	3	0.76
Line287	25	F	3	0.4
Line288	25	F	3	0.32	0.4
Line288	25	F	3	0.4
Line288	25	F	3	0.32
Line288	25	F	3	0.56
Line288	25	F	3	0.52
Line288	25	F	3	0.4
Line289	25	F	3	0.52	0.56
Line289	25	F	3	0.6
Line289	25	F	3	0.6
Line289	25	F	3	0.36
Line289	25	F	3	0.64
Line289	25	F	3	0.48
Line30	25	F	3	0.28	0.08
Line30	25	F	3	0.24
Line30	25	F	3	0.08
Line30	25	F	3	0
Line30	25	F	3	0
Line30	25	F	3	0.04
Line30	25	F	3	0.08
Line31	25	F	3	0.52	0.22
Line31	25	F	3	0.32
Line31	25	F	3	0.04
Line31	25	F	3	0.12
Line31	25	F	3	0.48
Line31	25	F	3	0.48
Line31	25	F	3	0.44
Line31	25	F	3	0.12
Line31	25	F	3	0.04
Line31	25	F	3	0.04
Line31	25	F	3	0.28
Line31	25	F	3	0.16
Line33	25	F	3	0	0
Line33	25	F	3	0
Line33	25	F	3	0
Line33	25	F	3	0
Line33	25	F	3	0
Line39	25	F	3	0.32	0.2
Line39	25	F	3	0.2
Line39	25	F	3	0.28
Line39	25	F	3	0.08
Line39	25	F	3	0.08
Line39	25	F	3	0.2
Line40	25	F	3	0.2	0.2
Line40	25	F	3	0.2
Line40	25	F	3	0.2
Line40	25	F	3	0
Line40	25	F	3	0.2
Line45	25	F	3	0.16	0.16
Line45	25	F	3	0.24
Line45	25	F	3	0.12
Line45	25	F	3	0.08
Line45	25	F	3	0.2
Line47	25	F	3	0.56	0.2
Line47	25	F	3	0.2
Line47	25	F	3	0.08
Line47	25	F	3	0.2
Line47	25	F	3	0.4
Line5	25	F	3	0.04	0
Line5	25	F	3	0
Line5	25	F	3	0
Line5	25	F	3	0
Line5	25	F	3	0.04
Line52	25	F	3	0.12	0.12
Line52	25	F	3	0.12
Line52	25	F	3	0.2
Line53	25	F	3	0.24	0.24
Line53	25	F	3	0.44
Line53	25	F	3	0.12
Line53	25	F	3	0.28
Line53	25	F	3	0.12
Line54	25	F	3	0.4	0.44
Line54	25	F	3	0.4
Line54	25	F	3	0.44
Line54	25	F	3	0.64
Line54	25	F	3	0.64
Line56	25	F	3	0.08	0.24
Line56	25	F	3	0.28
Line56	25	F	3	0.24
Line56	25	F	3	0.56
Line56	25	F	3	0.16
Line6	25	F	3	0.16	0.12
Line6	25	F	3	0.12
Line6	25	F	3	0.08
Line6	25	F	3	0.04
Line6	25	F	3	0.12
Line62	25	F	3	0.12	0.08
Line62	25	F	3	0.08
Line62	25	F	3	0.08
Line62	25	F	3	0
Line62	25	F	3	0
Line68	25	F	3	0.16	0.16
Line68	25	F	3	0.52
Line68	25	F	3	0.2
Line68	25	F	3	0.16
Line68	25	F	3	0.08
Line75	25	F	3	0.6	0.36
Line75	25	F	3	0.48
Line75	25	F	3	0.36
Line75	25	F	3	0.28
Line75	25	F	3	0.64
Line75	25	F	3	0.32
Line75	25	F	3	0.28
Line8	25	F	3	0.04	0.04
Line8	25	F	3	0
Line8	25	F	3	0.04
Line8	25	F	3	0.04
Line8	25	F	3	0
Line82	25	F	3	0.2	0.08
Line82	25	F	3	0.36
Line82	25	F	3	0.08
Line82	25	F	3	0.04
Line82	25	F	3	0.08
Line83	25	F	3	0.48	0.52
Line83	25	F	3	0.52
Line83	25	F	3	0.48
Line83	25	F	3	0.6
Line83	25	F	3	0.52
Line87	25	F	3	0.16	0.24
Line87	25	F	3	0.28
Line87	25	F	3	0.24
Line87	25	F	3	0.12
Line87	25	F	3	0.32
Line90	25	F	3	0.44	0.44
Line90	25	F	3	0.44
Line90	25	F	3	0.4
Line90	25	F	3	0.6
Line90	25	F	3	0.36
Dsec07	25	F	3	1	0.98
Dsec07	25	F	3	0.96
Dsec07	25	F	3	0.96
Dsec07	25	F	3	0.96
Dsec07	25	F	3	1
Dsec07	25	F	3	1
Dsec07	25	F	3	1
Dsec07	25	F	3	0.96
Dsec07	25	F	3	0.96
Dsec07	25	F	3	1
Dsec07	25	F	3	0.96
Dsec07	25	F	3	1
Dsec07	25	F	3	1
Dsec07	25	F	3	1
Dsec07	25	F	3	1
Dsec07	25	F	3	1
Dsec07	25	F	3	1
Dsec07	25	F	3	0.96
Dsec07	25	F	3	0.96
Dsec07	25	F	3	0.88
Dsec07	25	F	3	0.88
Dsec07	25	F	3	0.68

## Sheet: Dsim_females_noni_pulp
Line	n	sex	noni	survival	median_survival
Line106	25	F	2g	0.68	0.64
Line106	25	F	2g	0.44
Line106	25	F	2g	0.64
Line116	25	F	2g	0.56	0.48
Line116	25	F	2g	0.6
Line116	25	F	2g	0.4
Line116	25	F	2g	0.44
Line116	25	F	2g	0.48
Line12	25	F	2g	0.8	0.84
Line12	25	F	2g	0.84
Line12	25	F	2g	0.52
Line12	25	F	2g	0.96
Line12	25	F	2g	0.88
Line153	25	F	2g	0.12	0.32
Line153	25	F	2g	0.28
Line153	25	F	2g	0.32
Line153	25	F	2g	0.4
Line153	25	F	2g	0.52
Line160	25	F	2g	0.28	0.16
Line160	25	F	2g	0.24
Line160	25	F	2g	0.16
Line160	25	F	2g	0.08
Line160	25	F	2g	0
Line166	25	F	2g	0.36	0.52
Line166	25	F	2g	0.52
Line166	25	F	2g	0.52
Line166	25	F	2g	0.32
Line166	25	F	2g	0.8
Line169	25	F	2g	0.6	0.6
Line169	25	F	2g	0.4
Line169	25	F	2g	0.48
Line169	25	F	2g	0.72
Line169	25	F	2g	0.6
Line185	25	F	2g	0.72	0.48
Line185	25	F	2g	0.48
Line185	25	F	2g	0.2
Line185	25	F	2g	0.4
Line185	25	F	2g	0.8
Line193	25	F	2g	0	0.28
Line193	25	F	2g	0.28
Line193	25	F	2g	0.2
Line193	25	F	2g	0.28
Line193	25	F	2g	0.28
Line196	25	F	2g	0.52	0.44
Line196	25	F	2g	0.28
Line196	25	F	2g	0.44
Line196	25	F	2g	0.28
Line196	25	F	2g	0.6
Line202	25	F	2g	0.44	0.36
Line202	25	F	2g	0.64
Line202	25	F	2g	0.36
Line202	25	F	2g	0.36
Line202	25	F	2g	0.24
Line217	25	F	2g	0.48	0.48
Line217	25	F	2g	0.16
Line217	25	F	2g	0.32
Line217	25	F	2g	0.52
Line217	25	F	2g	0.6
Line238	25	F	2g	0.12	0.12
Line238	25	F	2g	0.52
Line238	25	F	2g	0.32
Line238	25	F	2g	0.08
Line238	25	F	2g	0.08
Line241	25	F	2g	0.04	0.04
Line241	25	F	2g	0
Line241	25	F	2g	0
Line241	25	F	2g	0.04
Line241	25	F	2g	0.28
Line249	25	F	2g	0.36	0.6
Line249	25	F	2g	0.92
Line249	25	F	2g	0.8
Line249	25	F	2g	0.48
Line249	25	F	2g	0.6
Line254	25	F	2g	0.76	0.84
Line254	25	F	2g	0.84
Line254	25	F	2g	0.96
Line254	25	F	2g	0.92
Line254	25	F	2g	0.6
Line262	25	F	2g	0.28	0.24
Line262	25	F	2g	0.44
Line262	25	F	2g	0.24
Line262	25	F	2g	0
Line262	25	F	2g	0
Line271	25	F	2g	0.04	0.08
Line271	25	F	2g	0.04
Line271	25	F	2g	0.28
Line271	25	F	2g	0.16
Line271	25	F	2g	0.08
Line275	25	F	2g	0.24	0.32
Line275	25	F	2g	0.32
Line275	25	F	2g	0.28
Line275	25	F	2g	0.68
Line275	25	F	2g	0.56
Line286	25	F	2g	0.24	0.34
Line286	25	F	2g	0.28
Line286	25	F	2g	0.44
Line286	25	F	2g	0.4
Line287	25	F	2g	0.4	0.52
Line287	25	F	2g	0.52
Line287	25	F	2g	0.52
Line287	25	F	2g	0.32
Line287	25	F	2g	0.52
Line288	25	F	2g	0.76	0.76
Line288	25	F	2g	0.8
Line288	25	F	2g	0.68
Line288	25	F	2g	0.76
Line288	25	F	2g	0.48
Line289	25	F	2g	0.48	0.48
Line289	25	F	2g	0.56
Line289	25	F	2g	0.44
Line289	25	F	2g	0.48
Line289	25	F	2g	0.88
Line5	25	F	2g	0.28	0.16
Line5	25	F	2g	0.2
Line5	25	F	2g	0.12
Line5	25	F	2g	0.16
Line5	25	F	2g	0
Line8	25	F	2g	0	0.08
Line8	25	F	2g	0
Line8	25	F	2g	0.08
Line8	25	F	2g	0.36
Line8	25	F	2g	0.2
Line82	25	F	2g	0.6	0.56
Line82	25	F	2g	0.44
Line82	25	F	2g	0.36
Line82	25	F	2g	0.64
Line82	25	F	2g	0.56

## Sheet: Dsim_males
Line	n	sex	OAul	survival	median_survival
Line106	25	M	3	0.56	0.56
Line106	25	M	3	0.88
Line106	25	M	3	0.52
Line106	25	M	3	0.4
Line106	25	M	3	0.64
Line116	25	M	3	0.84	0.52
Line116	25	M	3	0.36
Line116	25	M	3	0.52
Line116	25	M	3	0.52
Line116	25	M	3	0.48
Line12	25	M	3	0	0.16
Line12	25	M	3	0.2
Line12	25	M	3	0.75
Line12	25	M	3	0.12
Line12	25	M	3	0.12
Line12	25	M	3	0.48
Line153	25	M	3	0.16	0.28
Line153	25	M	3	0.28
Line153	25	M	3	0.12
Line153	25	M	3	0.44
Line153	25	M	3	0.48
Line160	25	M	3	0	0
Line160	25	M	3	0
Line160	25	M	3	0
Line160	25	M	3	0
Line160	25	M	3	0
Line166	25	M	3	0.12	0.16
Line166	25	M	3	0.16
Line166	25	M	3	0.13
Line166	25	M	3	0.28
Line166	25	M	3	0.75
Line169	25	M	3	0.35	0.428571
Line169	25	M	3	0.2
Line169	25	M	3	0.48
Line169	25	M	3	0.6
Line169	25	M	3	0.428571
Line185	25	M	3	0.52	0.52
Line185	25	M	3	0.2
Line185	25	M	3	0.6
Line185	25	M	3	0.8
Line185	25	M	3	0.32
Line193	25	M	3	0.16	0.08
Line193	25	M	3	0.08
Line193	25	M	3	0.04
Line193	25	M	3	0
Line193	25	M	3	0.24
Line196	25	M	3	0.04	0.04
Line196	25	M	3	0
Line196	25	M	3	0.04
Line196	25	M	3	0
Line196	25	M	3	0
Line196	25	M	3	0.12
Line196	25	M	3	0.04
Line196	25	M	3	0.08
Line202	25	M	3	0.16	0.2
Line202	25	M	3	0.04
Line202	25	M	3	0.526316
Line202	25	M	3	0.25
Line202	25	M	3	0.24
Line202	25	M	3	0.12
Line217	25	M	3	0	0.04
Line217	25	M	3	0.04
Line217	25	M	3	0
Line217	25	M	3	0.04
Line217	25	M	3	0.04
Line238	25	M	3	0.04	0.12
Line238	25	M	3	0.12
Line238	25	M	3	0.16
Line238	25	M	3	0.16
Line238	25	M	3	0.12
Line241	25	M	3	0	0
Line241	25	M	3	0
Line241	25	M	3	0
Line241	25	M	3	0
Line241	25	M	3	0.08
Line241	25	M	3	0
Line249	25	M	3	0.04	0.02
Line249	25	M	3	0.04
Line249	25	M	3	0
Line249	25	M	3	0
Line249	25	M	3	0
Line249	25	M	3	0.16
Line254	25	M	3	0.72	0.52
Line254	25	M	3	0.56
Line254	25	M	3	0.32
Line254	25	M	3	0.52
Line254	25	M	3	0.48
Line262	25	M	3	0.6	0.28
Line262	25	M	3	0.3125
Line262	25	M	3	0.28
Line262	25	M	3	0.08
Line262	25	M	3	0.12
Line271	25	M	3	0	0.02
Line271	25	M	3	0.04
Line271	25	M	3	0.08
Line271	25	M	3	0
Line275	25	M	3	0	0.08
Line275	25	M	3	0.08
Line275	25	M	3	0.12
Line275	25	M	3	0
Line275	25	M	3	0.08
Line286	25	M	3	0.08	0.16
Line286	25	M	3	0.12
Line286	25	M	3	0.3
Line286	25	M	3	0.16
Line286	25	M	3	0.28
Line287	25	M	3	0.36	0.48
Line287	25	M	3	0.3
Line287	25	M	3	0.64
Line287	25	M	3	0.6
Line287	25	M	3	0.565217
Line287	25	M	3	0.48
Line287	25	M	3	0.388889
Line288	25	M	3	0.32	0.32
Line288	25	M	3	0.32
Line288	25	M	3	0.32
Line288	25	M	3	0.4
Line288	25	M	3	0.36
Line293	25	M	3	0	0
Line5	25	M	3	0	0
Line5	25	M	3	0
Line5	25	M	3	0
Line5	25	M	3	0
Line5	25	M	3	0
Line8	25	M	3	0.04	0
Line8	25	M	3	0
Line8	25	M	3	0
Line8	25	M	3	0
Line8	25	M	3	0.04
Line82	25	M	3	0.12	0.12
Line82	25	M	3	0.12
Line82	25	M	3	0.12
Line82	25	M	3	0.2
Line82	25	M	3	0.08

## Sheet: DGRP_controls
Line	n	sex	OAul	survival	median_survival
DGRP101	25	M	0	1	1
DGRP101	25	M	0	1
DGRP101	25	F	0	1
DGRP101	25	F	0	1
DGRP101	25	M	0	1
DGRP101	25	M	0	1
DGRP101	25	F	0	1
DGRP101	25	F	0	1
DGRP101	25	F	0	1
DGRP101	25	F	0	1
DGRP101	25	F	0	1
DGRP101	25	M	0	1
DGRP101	25	M	0	1
DGRP101	25	M	0	1
DGRP105	25	M	0	0.96	1
DGRP105	25	M	0	1
DGRP105	25	F	0	1
DGRP105	25	F	0	1
DGRP105	25	M	0	1
DGRP105	25	F	0	1
DGRP181	25	M	0	1	1
DGRP181	25	M	0	1
DGRP181	25	F	0	0.96
DGRP181	25	F	0	0.954545
DGRP181	25	F	0	1
DGRP181	25	M	0	1
DGRP181	25	F	0	1
DGRP181	25	F	0	1
DGRP181	25	F	0	1
DGRP181	25	M	0	1
DGRP181	25	M	0	1
DGRP227	25	M	0	1	1
DGRP227	25	M	0	1
DGRP227	25	F	0	1
DGRP227	25	F	0	1
DGRP227	25	F	0	1
DGRP227	25	F	0	1
DGRP227	25	M	0	1
DGRP227	25	M	0	1
DGRP227	25	F	0	1
DGRP227	25	F	0	1
DGRP227	25	M	0	1
DGRP227	25	M	0	1
DGRP228	25	M	0	0.958333	1
DGRP228	25	M	0	1
DGRP228	25	M	0	1
DGRP228	25	M	0	1
DGRP228	25	F	0	1
DGRP228	25	F	0	1
DGRP228	25	F	0	1
DGRP228	25	F	0	1
DGRP287	25	M	0	1	1
DGRP287	25	M	0	1
DGRP287	25	M	0	1
DGRP287	25	M	0	1
DGRP287	25	F	0	1
DGRP287	25	F	0	1
DGRP287	25	F	0	1
DGRP287	25	F	0	1
DGRP287	25	F	0	1
DGRP287	25	M	0	1
DGRP287	25	M	0	1
DGRP287	25	F	0	1
DGRP287	25	F	0	1
DGRP287	25	M	0	1
DGRP287	25	M	0	1
DGRP315	25	M	0	1	1
DGRP315	25	M	0	1
DGRP315	25	M	0	1
DGRP315	25	F	0	1
DGRP315	25	F	0	1
DGRP315	25	F	0	1
DGRP315	25	F	0	1
DGRP315	25	F	0	1
DGRP315	25	M	0	1
DGRP315	25	F	0	1
DGRP315	25	F	0	1
DGRP315	25	F	0	1
DGRP315	25	M	0	1
DGRP315	25	M	0	1
DGRP315	25	F	0	1
DGRP315	25	F	0	1
DGRP315	25	M	0	1
DGRP315	25	M	0	1
DGRP317	25	M	0	1	1
DGRP317	25	M	0	1
DGRP317	25	M	0	1
DGRP317	25	F	0	1
DGRP317	25	F	0	1
DGRP317	25	F	0	1
DGRP317	25	M	0	1
DGRP317	25	M	0	1
DGRP317	25	F	0	1
DGRP317	25	F	0	1
DGRP32	25	F	0	1	1
DGRP32	25	F	0	1
DGRP32	25	M	0	1
DGRP32	25	M	0	1
DGRP358	25	F	0	1	1
DGRP358	25	F	0	1
DGRP358	25	F	0	1
DGRP358	25	F	0	1
DGRP358	25	M	0	1
DGRP358	25	M	0	1
DGRP358	25	M	0	1
DGRP437	25	M	0	1	1
DGRP437	25	M	0	1
DGRP437	25	M	0	1
DGRP437	25	M	0	1
DGRP437	25	F	0	1
DGRP437	25	F	0	1
DGRP437	25	F	0	1
DGRP437	25	F	0	1
DGRP437	25	F	0	1
DGRP437	25	M	0	1
DGRP437	25	M	0	1
DGRP461	25	F	0	1	1
DGRP461	25	F	0	1
DGRP461	25	M	0	1
DGRP461	25	M	0	1
DGRP461	25	M	0	1
DGRP57	25	M	0	1	1
DGRP57	25	M	0	1
DGRP57	25	F	0	1
DGRP57	25	F	0	1
DGRP57	25	M	0	1
DGRP57	25	F	0	1
DGRP57	25	F	0	0.96
DGRP57	25	F	0	1
DGRP57	25	F	0	1
DGRP57	25	F	0	1
DGRP57	25	M	0	1
DGRP57	25	M	0	1
DGRP584	25	F	0	1	1
DGRP584	25	F	0	1
DGRP584	25	M	0	1
DGRP584	25	M	0	1
DGRP584	25	M	0	1
DGRP584	25	F	0	1
DGRP584	25	F	0	1
DGRP584	25	F	0	1
DGRP584	25	M	0	1
DGRP584	25	M	0	1
DGRP913	25	M	0	1	1
DGRP913	25	M	0	1
DGRP913	25	M	0	1
DGRP913	25	F	0	1
DGRP913	25	F	0	1
DGRP913	25	F	0	1
DGRP913	25	M	0	1
DGRP913	25	F	0	1
DGRP913	25	F	0	1
DGRP913	25	F	0	1
DGRP913	25	M	0	1
DGRP913	25	M	0	1

## Sheet: Dsim_controls
Line	n	sex	OAul	survival	median_survival
Line101	25	F	0	1	1
Line101	25	F	0	1
Line101	25	F	0	1
Line101	25	F	0	1
Line101	25	F	0	1
Line102	25	F	0	1	1
Line102	25	F	0	1
Line102	25	F	0	1
Line102	25	F	0	1
Line102	25	F	0	1
Line106	25	F	0	1	1
Line106	25	F	0	1
Line106	25	F	0	1
Line106	25	F	0	1
Line106	25	F	0	1
Line11	25	F	0	1	1
Line11	25	F	0	1
Line11	25	F	0	1
Line11	25	F	0	1
Line11	25	F	0	1
Line110	25	F	0	1	1
Line110	25	F	0	1
Line110	25	F	0	1
Line110	25	F	0	1
Line110	25	F	0	1
Line116	25	F	0	1	1
Line116	25	F	0	1
Line116	25	F	0	1
Line116	25	F	0	1
Line116	25	F	0	1
Line116	25	F	0	1
Line116	25	F	0	0.96
Line12	25	F	0	1	1
Line12	25	F	0	1
Line12	25	F	0	1
Line12	25	F	0	1
Line12	25	F	0	1
Line120	25	F	0	1	1
Line120	25	F	0	1
Line120	25	F	0	1
Line120	25	F	0	1
Line120	25	F	0	1
Line121	25	F	0	1	1
Line121	25	F	0	1
Line121	25	F	0	1
Line121	25	F	0	1
Line121	25	F	0	1
Line124	25	F	0	1	1
Line124	25	F	0	1
Line124	25	F	0	1
Line124	25	F	0	1
Line124	25	F	0	0.96
Line125	25	F	0	1	1
Line125	25	F	0	1
Line125	25	F	0	1
Line125	25	F	0	1
Line125	25	F	0	1
Line127	25	F	0	1	1
Line127	25	F	0	1
Line127	25	F	0	1
Line127	25	F	0	1
Line127	25	F	0	1
Line129	25	F	0	1	1
Line129	25	F	0	1
Line129	25	F	0	1
Line129	25	F	0	1
Line129	25	F	0	1
Line137	25	F	0	1	1
Line137	25	F	0	1
Line137	25	F	0	1
Line137	25	F	0	1
Line137	25	F	0	1
Line138	25	F	0	1	1
Line138	25	F	0	1
Line138	25	F	0	1
Line138	25	F	0	1
Line138	25	F	0	1
Line141	25	F	0	1	1
Line141	25	F	0	1
Line141	25	F	0	1
Line141	25	F	0	0.96
Line141	25	F	0	0.96
Line142	25	F	0	1	1
Line142	25	F	0	1
Line142	25	F	0	1
Line142	25	F	0	1
Line142	25	F	0	1
Line143	25	F	0	1	1
Line143	25	F	0	1
Line143	25	F	0	1
Line143	25	F	0	1
Line143	25	F	0	1
Line146	25	F	0	1	1
Line146	25	F	0	1
Line146	25	F	0	1
Line146	25	F	0	1
Line146	25	F	0	1
Line149	25	F	0	1	1
Line149	25	F	0	1
Line149	25	F	0	1
Line149	25	F	0	1
Line149	25	F	0	1
Line153	25	F	0	1	1
Line153	25	F	0	1
Line153	25	F	0	1
Line153	25	F	0	1
Line153	25	F	0	1
Line153	25	F	0	1
Line153	25	F	0	1
Line158	25	F	0	1	1
Line158	25	F	0	1
Line158	25	F	0	1
Line158	25	F	0	1
Line158	25	F	0	1
Line160	25	F	0	1	1
Line160	25	F	0	1
Line160	25	F	0	1
Line160	25	F	0	1
Line160	25	F	0	1
Line166	25	F	0	1	1
Line166	25	F	0	1
Line166	25	F	0	1
Line166	25	F	0	1
Line166	25	F	0	1
Line166	25	F	0	1
Line169	25	F	0	1	1
Line169	25	F	0	1
Line169	25	F	0	1
Line169	25	F	0	1
Line169	25	F	0	0.96
Line175	25	F	0	1	1
Line175	25	F	0	1
Line175	25	F	0	1
Line175	25	F	0	1
Line175	25	F	0	1
Line182	25	F	0	1	1
Line182	25	F	0	1
Line182	25	F	0	1
Line182	25	F	0	1
Line182	25	F	0	1
Line185	25	F	0	1	1
Line185	25	F	0	1
Line185	25	F	0	1
Line185	25	F	0	1
Line185	25	F	0	1
Line186	25	F	0	1	1
Line186	25	F	0	1
Line186	25	F	0	1
Line186	25	F	0	1
Line186	25	F	0	1
Line191	25	F	0	1	1
Line191	25	F	0	1
Line191	25	F	0	1
Line191	25	F	0	1
Line191	25	F	0	1
Line193	25	F	0	1	1
Line193	25	F	0	1
Line193	25	F	0	1
Line193	25	F	0	1
Line193	25	F	0	1
Line196	25	F	0	1	1
Line196	25	F	0	1
Line196	25	F	0	1
Line196	25	F	0	1
Line196	25	F	0	1
Line200	25	F	0	1	1
Line200	25	F	0	1
Line200	25	F	0	1
Line200	25	F	0	1
Line200	25	F	0	1
Line200	25	F	0	1
Line201	25	F	0	1	1
Line201	25	F	0	1
Line201	25	F	0	1
Line201	25	F	0	1
Line201	25	F	0	1
Line202	25	F	0	1	1
Line202	25	F	0	1
Line202	25	F	0	1
Line202	25	F	0	1
Line202	25	F	0	1
Line208	25	F	0	1	1
Line208	25	F	0	1
Line208	25	F	0	1
Line208	25	F	0	1
Line208	25	F	0	0.96
Line209	25	F	0	1	1
Line209	25	F	0	1
Line209	25	F	0	1
Line209	25	F	0	1
Line209	25	F	0	0.96
Line213	25	F	0	1	1
Line213	25	F	0	1
Line213	25	F	0	1
Line213	25	F	0	1
Line213	25	F	0	1
Line214	25	F	0	1	1
Line214	25	F	0	1
Line214	25	F	0	1
Line217	25	F	0	1	1
Line217	25	F	0	1
Line217	25	F	0	1
Line217	25	F	0	1
Line217	25	F	0	1
Line218	25	F	0	1	1
Line218	25	F	0	1
Line218	25	F	0	1
Line218	25	F	0	1
Line218	25	F	0	1
Line220	25	F	0	1	1
Line220	25	F	0	1
Line220	25	F	0	1
Line220	25	F	0	0.96
Line225	25	F	0	1	1
Line225	25	F	0	1
Line225	25	F	0	1
Line225	25	F	0	1
Line225	25	F	0	1
Line232	25	F	0	1	1
Line232	25	F	0	1
Line232	25	F	0	1
Line232	25	F	0	1
Line232	25	F	0	1
Line235	25	F	0	1	1
Line235	25	F	0	1
Line235	25	F	0	1
Line235	25	F	0	1
Line235	25	F	0	1
Line235	25	F	0	1
Line237	25	F	0	1	1
Line237	25	F	0	1
Line237	25	F	0	1
Line237	25	F	0	1
Line237	25	F	0	1
Line237	25	F	0	1
Line238	25	F	0	1	1
Line238	25	F	0	1
Line238	25	F	0	1
Line238	25	F	0	1
Line238	25	F	0	1
Line24	25	F	0	1	1
Line24	25	F	0	1
Line24	25	F	0	1
Line24	25	F	0	1
Line24	25	F	0	1
Line241	25	F	0	1	1
Line241	25	F	0	1
Line241	25	F	0	1
Line241	25	F	0	1
Line241	25	F	0	1
Line244	25	F	0	1	1
Line244	25	F	0	1
Line244	25	F	0	1
Line244	25	F	0	1
Line244	25	F	0	0.96
Line249	25	F	0	1	1
Line249	25	F	0	1
Line249	25	F	0	1
Line249	25	F	0	1
Line249	25	F	0	0.96
Line254	25	F	0	1	1
Line254	25	F	0	1
Line254	25	F	0	1
Line259	25	F	0	1	1
Line259	25	F	0	1
Line259	25	F	0	1
Line259	25	F	0	1
Line259	25	F	0	1
Line259	25	F	0	1
Line262	25	F	0	1	1
Line262	25	F	0	1
Line262	25	F	0	1
Line262	25	F	0	1
Line262	25	F	0	1
Line27	25	F	0	1	1
Line27	25	F	0	1
Line27	25	F	0	1
Line27	25	F	0	1
Line27	25	F	0	1
Line271	25	F	0	1	1
Line271	25	F	0	1
Line271	25	F	0	1
Line275	25	F	0	1	1
Line275	25	F	0	1
Line275	25	F	0	1
Line275	25	F	0	1
Line275	25	F	0	1
Line281	25	F	0	1	1
Line281	25	F	0	1
Line281	25	F	0	1
Line281	25	F	0	1
Line281	25	F	0	1
Line282	25	F	0	1	1
Line282	25	F	0	1
Line282	25	F	0	1
Line282	25	F	0	1
Line282	25	F	0	1
Line286	25	F	0	1	1
Line286	25	F	0	1
Line286	25	F	0	1
Line286	25	F	0	1
Line286	25	F	0	1
Line287	25	F	0	1	1
Line287	25	F	0	1
Line287	25	F	0	1
Line287	25	F	0	1
Line287	25	F	0	1
Line288	25	F	0	1	1
Line288	25	F	0	1
Line288	25	F	0	1
Line289	25	F	0	1	1
Line289	25	F	0	1
Line289	25	F	0	1
Line289	25	F	0	1
Line289	25	F	0	1
Line289	25	F	0	0.96
Line30	25	F	0	1	1
Line30	25	F	0	1
Line30	25	F	0	1
Line31	25	F	0	1	1
Line31	25	F	0	1
Line31	25	F	0	1
Line31	25	F	0	1
Line31	25	F	0	1
Line31	25	F	0	1
Line31	25	F	0	1
Line31	25	F	0	1
Line31	25	F	0	1
Line31	25	F	0	1
Line31	25	F	0	1
Line31	25	F	0	1
Line33	25	F	0	1	1
Line33	25	F	0	1
Line33	25	F	0	1
Line33	25	F	0	1
Line33	25	F	0	1
Line39	25	F	0	1	1
Line39	25	F	0	1
Line39	25	F	0	1
Line39	25	F	0	1
Line39	25	F	0	1
Line39	25	F	0	1
Line40	25	F	0	1	1
Line40	25	F	0	1
Line40	25	F	0	0.96
Line45	25	F	0	1	1
Line45	25	F	0	1
Line45	25	F	0	1
Line45	25	F	0	1
Line45	25	F	0	1
Line47	25	F	0	1	1
Line47	25	F	0	1
Line47	25	F	0	1
Line47	25	F	0	1
Line47	25	F	0	0.96
Line5	25	F	0	1	1
Line5	25	F	0	1
Line5	25	F	0	1
Line5	25	F	0	1
Line5	25	F	0	1
Line52	25	F	0	1	1
Line52	25	F	0	1
Line52	25	F	0	1
Line53	25	F	0	1	1
Line53	25	F	0	1
Line53	25	F	0	1
Line53	25	F	0	1
Line53	25	F	0	1
Line54	25	F	0	1	1
Line54	25	F	0	1
Line54	25	F	0	1
Line54	25	F	0	1
Line54	25	F	0	1
Line56	25	F	0	1	1
Line56	25	F	0	1
Line56	25	F	0	1
Line56	25	F	0	1
Line56	25	F	0	1
Line6	25	F	0	1	1
Line6	25	F	0	1
Line6	25	F	0	1
Line6	25	F	0	1
Line6	25	F	0	0.96
Line62	25	F	0	1	1
Line62	25	F	0	1
Line62	25	F	0	1
Line62	25	F	0	1
Line62	25	F	0	1
Line68	25	F	0	1	1
Line68	25	F	0	1
Line68	25	F	0	1
Line68	25	F	0	1
Line68	25	F	0	0.96
Line75	25	F	0	1	1
Line75	25	F	0	1
Line75	25	F	0	1
Line75	25	F	0	1
Line75	25	F	0	1
Line75	25	F	0	1
Line75	25	F	0	1
Line8	25	F	0	1	1
Line8	25	F	0	1
Line8	25	F	0	1
Line8	25	F	0	1
Line8	25	F	0	1
Line82	25	F	0	1	1
Line82	25	F	0	1
Line82	25	F	0	1
Line82	25	F	0	1
Line82	25	F	0	0.96
Line83	25	F	0	1	1
Line83	25	F	0	1
Line83	25	F	0	1
Line83	25	F	0	1
Line83	25	F	0	1
Line87	25	F	0	1	1
Line87	25	F	0	1
Line87	25	F	0	1
Line87	25	F	0	1
Line87	25	F	0	1
Line90	25	F	0	1	1
Line90	25	F	0	1
Line90	25	F	0	1
Line90	25	F	0	1
Line90	25	F	0	1

## Sheet: Dmel_Lab_strains
Line	n	sex	OAul	survival	median_survival
CS	25	F	3	0.68	0.8
CS	25	F	3	0.6
CS	25	F	3	0.48
CS	25	F	3	0.84
CS	25	F	3	0.92
CS	25	F	3	0.64
CS	25	F	3	0.68
CS	25	F	3	0.72
CS	25	F	3	0.72
CS	25	F	3	0.76
CS	25	F	5	0.956522
CS	25	F	5	0.64
CS	25	F	5	0.666667
CS	25	F	5	0.84
CS	25	F	5	0.8
CS	25	M	3	0.88
CS	25	M	3	0.96
CS	25	M	3	0.96
CS	25	M	3	0.84
CS	25	M	3	0.48
CS	25	M	3	1
CS	25	M	3	0.76
CS	25	M	5	0.8
CS	25	M	5	0.92
CS	25	M	5	0.92
CS	25	M	5	0.88
CS	25	M	5	0.72
OR	25	F	3	0.44	0.68
OR	25	F	3	0.545455
OR	25	F	3	1
OR	25	F	3	0.772727
OR	25	F	3	0.88
OR	25	F	3	0.88
OR	25	F	3	0.48
OR	25	M	3	0.526316
OR	25	M	3	0.619048
OR	25	M	3	0.958333
OR	25	M	3	0.68
OR	25	M	3	0.666667
OR	25	M	3	0.8
OR	25	M	3	0.6
OR	25	M	3	0.75
w1118	25	F	3	0.64	0.570833
w1118	25	F	3	0.6
w1118	25	F	3	0.52
w1118	25	F	3	0.36
w1118	25	F	3	0.0833333
w1118	25	F	3	0.434783
w1118	25	F	3	0.391304
w1118	25	M	3	0.791667
w1118	25	M	3	0.92
w1118	25	M	3	0.5
w1118	25	M	3	0.625
w1118	25	M	3	0.72
w1118	25	M	3	0.6
w1118	25	M	3	0.541667

## Sheet: Dmel_age
Line	sex	OAul	age	survival	median_survival
line306	F	3	mature	0.24	0.346667
line306	F	3	young	0.785714
line306	F	3	young	0.36
line306	F	3	mature	0.28
line306	F	3	young	0.48
line306	F	3	young	0.333333
line306	M	3	mature	0.416667	0.291667
line306	M	3	mature	0.2
line306	M	3	young	0.28
line306	M	3	young	0.32
line306	M	3	mature	0.444444
line306	M	3	young	0.28
line306	M	3	young	0.291667
line317	F	3	mature	0.96	0.96
line317	F	3	mature	0.96
line317	F	3	young	1
line317	F	3	young	0.791667
line317	F	3	mature	0.916667
line317	F	3	mature	0.84
line317	F	3	young	1
line317	F	3	young	0.96
line317	M	3	mature	0.96	0.94
line317	M	3	mature	0.96
line317	M	3	young	0.84
line317	M	3	young	0.72
line317	M	3	mature	0.92
line317	M	3	young	1
line43	F	3	mature	0.64	0.68
line43	F	3	mature	0.64
line43	F	3	young	0.708333
line43	F	3	young	0.76
line43	F	3	young	0.68
line43	F	3	mature	0.8
line43	F	3	mature	0.88
line43	F	3	mature	0.44
line43	F	3	mature	0.48
line43	M	3	mature	0.52	0.521739
line43	M	3	mature	0.52
line43	M	3	young	0.521739
line43	M	3	young	0.68
line43	M	3	young	0.375
line43	M	3	mature	0.608696
line43	M	3	mature	0.76
line43	M	3	mature	0.64
line43	M	3	mature	0.52
line890	F	3	mature	0.08	0.16
line890	F	3	mature	0.08
line890	F	3	young	0.16
line890	F	3	young	0.2
line890	F	3	young	0.28
line890	F	3	mature	0.12
line890	F	3	mature	0.4
line890	M	3	mature	0.04	0.0834783
line890	M	3	mature	0.04
line890	M	3	mature	0.08
line890	M	3	young	0.2
line890	M	3	young	0.12
line890	M	3	young	0.12
line890	M	3	mature	0.08
line890	M	3	mature	0.0869565
line911	F	3	mature	0.08	0.2
line911	F	3	mature	0.12
line911	F	3	mature	0.08
line911	F	3	mature	0.791667
line911	F	3	mature	0.2
line911	F	3	mature	0.28
line911	F	3	young	0.25
line911	F	3	young	0.2
line911	M	3	mature	0.04	0.08
line911	M	3	mature	0.04
line911	M	3	mature	0.12
line911	M	3	mature	0.32
line911	M	3	mature	0.08
line911	M	3	mature	0.08
line911	M	3	mature	0.2
line911	M	3	young	0.04
line911	M	3	young	0.08
line911	M	3	young	0.08
line93	F	3	mature	0.56	0.393913
line93	F	3	mature	0.24
line93	F	3	young	0.88
line93	F	3	young	0.826087
line93	F	3	young	0.26087
line93	F	3	mature	0.347826
line93	F	3	mature	0.166667
line93	F	3	mature	0.44
line93	M	3	mature	0.48	0.478261
line93	M	3	mature	0.478261
line93	M	3	young	0.56
line93	M	3	young	0.541667
line93	M	3	young	0.130435
line93	M	3	mature	0.478261
line93	M	3	mature	0.24
line93	M	3	mature	0.26087

## Sheet: Axenic+Controls
Line	sex	Time	status	dish	OAul
dsec28A	F	60	0	1	2
dsec28A	F	60	0	1	2
dsec28A	F	60	0	1	2
dsec28A	F	60	0	1	2
dsec28A	F	60	0	1	2
dsec28A	F	60	0	1	2
dsec28A	F	60	0	1	2
dsec28A	F	60	0	1	2
dsec28A	F	60	0	1	2
dsec28A	F	60	0	1	2
dsec28A	F	60	0	2	2
dsec28A	F	60	0	2	2
dsec28A	F	60	0	2	2
dsec28A	F	60	0	2	2
dsec28A	F	60	0	2	2
dsec28A	F	60	0	2	2
dsec28A	F	60	0	2	2
dsec28A	F	60	0	2	2
dsec28A	F	60	0	2	2
dsec28A	F	60	0	2	2
dsec28A	F	60	0	3	3
dsec28A	F	60	0	3	3
dsec28A	F	60	0	3	3
dsec28A	F	60	0	3	3
dsec28A	F	60	0	3	3
dsec28A	F	60	0	3	3
dsec28A	F	60	0	3	3
dsec28A	F	60	0	3	3
dsec28A	F	60	0	3	3
dsec28A	F	60	0	4	3
dsec28A	F	60	0	4	3
dsec28A	F	60	0	4	3
dsec28A	F	60	0	4	3
dsec28A	F	60	0	4	3
dsec28A	F	60	0	4	3
dsec28A	F	60	0	4	3
dsec28A	F	60	0	4	3
dsec28A	F	60	0	4	3
dsec28A	F	60	0	5	3
dsec28A	F	60	0	5	3
dsec28A	F	60	0	5	3
dsec28A	F	60	0	5	3
dsec28A	F	60	0	5	3
dsec28A	F	60	0	5	3
dsec28A	F	60	0	5	3
dsec28A	F	60	0	5	3
dsec28A	F	60	0	6	3
dsec28A	F	60	0	6	3
dsec28A	F	60	0	6	3
dsec28A	F	60	0	6	3
dsec28A	F	60	0	6	3
dsec28A	F	60	0	6	3
dsec28A	F	60	0	6	3
dsec28A	F	60	0	6	3
dsec28A	F	60	0	6	3
dsec28A	F	60	0	7	3
dsec28A	F	60	0	7	3
dsec28A	F	60	0	7	3
dsec28A	F	60	0	7	3
dsec28A	F	60	0	7	3
dsec28A	F	60	0	7	3
dsec28A	F	60	0	7	3
dsec28A	F	60	0	7	3
dsec28A	F	60	0	7	3
dsec28A	F	60	0	8	3
dsec28A	F	60	0	8	3
dsec28A	F	60	0	8	3
dsec28A	F	60	0	8	3
dsec28A	F	60	0	8	3
dsec28A	F	60	0	8	3
dsec28A	F	60	0	8	3
dsec28A	F	60	0	8	3
dsec28A	F	60	0	9	3
dsec28A	F	60	0	9	3
dsec28A	F	60	0	9	3
dsec28A	F	60	0	9	3
dsec28A	F	60	0	9	3
dsec28A	F	60	0	9	3
dsec28A	F	60	0	9	3
dsec28A	F	60	0	9	3
dsec28A	F	60	0	9	3
dsec28A	F	60	0	9	3
dsec28A	F	60	0	10	3
dsec28A	F	60	0	10	3
dsec28A	F	60	0	10	3
dsec28A	F	60	0	10	3
dsec28A	F	60	0	10	3
dsec28A	F	60	0	10	3
dsec28A	F	60	0	10	3
dsec28A	F	60	0	10	3
dsec28A	F	60	0	10	3
dsec28A	F	60	0	10	3
dsec28A	F	60	0	11	4
dsec28A	F	60	0	11	4
dsec28A	F	60	0	11	4
dsec28A	F	60	0	11	4
dsec28A	F	60	0	11	4
dsec28A	F	60	0	11	4
dsec28A	F	60	0	11	4
dsec28A	F	60	0	11	4
dsec28A	F	60	0	11	4
dsec28A	F	60	0	11	4
dsec28A	F	60	0	12	4
dsec28A	F	60	0	12	4
dsec28A	F	60	0	12	4
dsec28A	F	60	0	12	4
dsec28A	F	60	0	12	4
dsec28A	F	60	0	12	4
dsec28A	F	60	0	12	4
dsec28A	F	60	0	12	4
dsec28A	F	60	0	12	4
dsec28A	F	60	0	12	4
dsec28A	F	60	0	13	4
dsec28A	F	60	0	13	4
dsec28A	F	60	0	13	4
dsec28A	F	60	0	13	4
dsec28A	F	60	0	13	4
dsec28A	F	60	0	13	4
dsec28A	F	60	0	13	4
dsec28A	F	60	0	13	4
dsec28A	F	60	0	13	4
dsec28A	F	60	0	14	4
dsec28A	F	60	0	14	4
dsec28A	F	60	0	14	4
dsec28A	F	60	0	14	4
dsec28A	F	60	0	14	4
dsec28A	F	60	0	14	4
dsec28A	F	60	0	14	4
dsec28A	F	60	0	14	4
dsec28A	F	60	0	14	4
dsec28A	F	60	0	15	4
dsec28A	F	60	0	15	4
dsec28A	F	60	0	15	4
dsec28A	F	60	0	15	4
dsec28A	F	60	0	15	4
dsec28A	F	60	0	15	4
dsec28A	F	60	0	15	4
dsec28A	F	60	0	15	4
dsec28A	F	60	0	15	4
dsec28A	F	60	0	15	4
dsec28A	F	60	0	16	4
dsec28A	F	60	0	16	4
dsec28A	F	60	0	16	4
dsec28A	F	60	0	16	4
dsec28A	F	60	0	16	4
dsec28A	F	60	0	16	4
dsec28A	F	60	0	16	4
dsec28A	F	60	0	16	4
dsec28A	F	60	0	16	4
dsec28A	F	60	0	17	4
dsec28A	F	60	0	17	4
dsec28A	F	60	0	17	4
dsec28A	F	60	0	17	4
dsec28A	F	60	0	17	4
dsec28A	F	60	0	17	4
dsec28A	F	60	0	17	4
dsec28A	F	60	0	17	4
dsec28A	F	60	0	17	4
dsec28A	F	60	0	18	4
dsec28A	F	60	0	18	4
dsec28A	F	60	0	18	4
dsec28A	F	60	0	18	4
dsec28A	F	60	0	18	4
dsec28A	F	60	0	18	4
dsec28A	F	60	0	18	4
dsec28A	F	60	0	18	4
dsec28A	F	60	0	18	4
dsec28A	F	60	0	18	4
dsec28A	F	20	1	19	5
dsec28A	F	50	1	19	5
dsec28A	F	60	0	19	5
dsec28A	F	60	0	19	5
dsec28A	F	60	0	19	5
dsec28A	F	60	0	19	5
dsec28A	F	60	0	19	5
dsec28A	F	60	0	19	5
dsec28A	F	35	1	20	5
dsec28A	F	60	0	20	5
dsec28A	F	60	0	20	5
dsec28A	F	60	0	20	5
dsec28A	F	60	0	20	5
dsec28A	F	60	0	20	5
dsec28A	F	60	0	20	5
dsec28A	F	60	0	20	5
dsec28A	F	60	0	20	5
dsec28A	F	60	0	21	5
dsec28A	F	60	0	21	5
dsec28A	F	60	0	21	5
dsec28A	F	60	0	21	5
dsec28A	F	60	0	21	5
dsec28A	F	60	0	21	5
dsec28A	F	15	1	22	5
dsec28A	F	15	1	22	5
dsec28A	F	60	0	22	5
dsec28A	F	60	0	22	5
dsec28A	F	60	0	22	5
dsec28A	F	60	0	22	5
dsec28A	F	20	1	23	5
dsec28A	F	60	1	23	5
dsec28A	F	60	0	23	5
dsec28A	F	60	0	23	5
dsec28A	F	60	0	23	5
dsec28A	F	60	0	23	5
dsec28A	F	35	1	24	5
dsec28A	F	60	0	24	5
dsec28A	F	60	0	24	5
dsec28A	F	60	0	24	5
dsec28A	F	60	0	24	5
dsec28A	F	60	0	24	5
dsec28A	F	60	0	24	5
dsec28A	F	60	0	24	5
dsec28A	F	60	0	24	5
dsec28A	F	60	0	24	5
dsec28A	F	55	1	25	5
dsec28A	F	60	0	25	5
dsec28A	F	60	0	25	5
dsec28A	F	60	0	25	5
dsec28A	F	60	0	25	5
dsec28A	F	60	0	25	5
dsec28A	F	60	0	25	5
dsec28A	F	60	0	26	5
dsec28A	F	60	0	26	5
dsec28A	F	60	0	26	5
dsec28A	F	60	0	26	5
dsec28A	F	60	0	26	5
dsec28A	F	60	0	26	5
dsec28A	F	30	1	27	5
dsec28A	F	60	0	27	5
dsec28A	F	60	0	27	5
dsec28A	F	60	0	27	5
dsec28A	F	60	0	27	5
dsec28A	F	60	0	27	5
dsec28A	F	60	0	27	5
dsec28A	F	60	0	27	5
dsec28A	F	35	1	28	7
dsec28A	F	60	0	28	7
dsec28A	F	60	0	28	7
dsec28A	F	60	0	28	7
dsec28A	F	60	0	28	7
dsec28A	F	60	0	28	7
dsec28A	F	60	0	28	7
dsec28A	F	60	0	28	7
dsec28A	F	60	0	28	7
dsec28A	F	60	0	28	7
dsec28A	F	15	1	29	7
dsec28A	F	60	0	29	7
dsec28A	F	60	0	29	7
dsec28A	F	60	0	29	7
dsec28A	F	60	0	29	7
dsec28A	F	60	0	29	7
dsec28A	F	60	0	29	7
dsec28A	F	60	0	29	7
dsec28A	F	60	0	29	7
dsec28A	F	60	0	29	7
dsec28A	F	60	0	30	7
dsec28A	F	60	0	30	7
dsec28A	F	60	0	30	7
dsec28A	F	60	0	30	7
dsec28A	F	60	0	30	7
dsec28A	F	60	0	30	7
dsec28A	F	60	0	30	7
dsec28A	F	60	0	30	7
dsec28A	F	60	0	30	7
dsec28A	F	60	0	30	7
dsec28A	F	60	0	31	7
dsec28A	F	60	0	31	7
dsec28A	F	60	0	31	7
dsec28A	F	60	0	31	7
dsec28A	F	60	0	31	7
dsec28A	F	60	0	31	7
dsec28A	F	60	0	31	7
dsec28A	F	60	0	31	7
dsec28A	F	60	0	31	7
dsec28A	F	60	0	31	7
dsec28A	F	60	0	32	7
dsec28A	F	60	0	32	7
dsec28A	F	60	0	32	7
dsec28A	F	60	0	32	7
dsec28A	F	60	0	32	7
dsec28A	F	60	0	32	7
dsec28A	F	60	0	32	7
dsec28A	F	60	0	32	7
dsec28A	F	60	0	32	7
dsec28A	F	60	0	32	7
dsec28A	F	60	0	33	7
dsec28A	F	60	0	33	7
dsec28A	F	60	0	33	7
dsec28A	F	60	0	33	7
dsec28A	F	60	0	33	7
dsec28A	F	60	0	33	7
dsec28A	F	60	0	33	7
dsec28A	F	60	0	33	7
dsec28A	F	60	0	33	7
dsec28A	F	60	0	33	7
dsec28A	F	60	0	38	10
dsec28A	F	60	0	38	10
dsec28A	F	60	0	38	10
dsec28A	F	60	0	38	10
dsec28A	F	60	0	38	10
dsec28A	F	60	0	38	10
dsec28A	F	60	0	38	10
dsec28A	F	60	0	38	10
dsec28A	F	60	0	39	10
dsec28A	F	60	0	39	10
dsec28A	F	60	0	39	10
dsec28A	F	60	0	39	10
dsec28A	F	60	0	39	10
dsec28A	F	60	0	39	10
dsec28A	F	60	0	39	10
dsec28A	F	60	0	39	10
dsec28A	F	60	0	40	10
dsec28A	F	60	0	40	10
dsec28A	F	60	0	40	10
dsec28A	F	60	0	40	10
dsec28A	F	60	0	40	10
dsec28A	F	60	0	40	10
dsec28A	F	60	0	40	10
dsec28A	F	60	0	41	10
dsec28A	F	60	0	41	10
dsec28A	F	60	0	41	10
dsec28A	F	60	0	41	10
dsec28A	F	60	0	41	10
dsec28A	F	60	0	41	10
dsec28A	F	60	0	41	10
dsec28A	F	60	0	41	10
dsec28A	F	60	0	41	10
dsec28A	F	60	0	41	10
dsec28A	F	60	0	42	10
dsec28A	F	60	0	42	10
dsec28A	F	60	0	42	10
dsec28A	F	60	0	42	10
dsec28A	F	60	0	42	10
dsec28A	F	60	0	42	10
dsec28A	F	60	0	42	10
dsec28A	F	60	0	42	10
dsec28A	F	60	0	42	10
dsec28A	F	60	0	42	10
dsec28A	F	60	0	43	10
dsec28A	F	60	0	43	10
dsec28A	F	60	0	43	10
dsec28A	F	60	0	43	10
dsec28A	F	60	0	43	10
dsec28A	F	60	0	43	10
dsec28A	F	60	0	43	10
dsec28A	F	60	0	43	10
dsec28A	F	60	0	43	10
dsec28A	F	60	0	43	10
dsec7A	F	60	0	44	2
dsec7A	F	60	0	44	2
dsec7A	F	60	0	44	2
dsec7A	F	60	0	44	2
dsec7A	F	60	0	44	2
dsec7A	F	60	0	44	2
dsec7A	F	60	0	44	2
dsec7A	F	60	0	44	2
dsec7A	F	60	0	44	2
dsec7A	F	60	0	45	2
dsec7A	F	60	0	45	2
dsec7A	F	60	0	45	2
dsec7A	F	60	0	45	2
dsec7A	F	60	0	45	2
dsec7A	F	60	0	45	2
dsec7A	F	60	0	45	2
dsec7A	F	60	0	45	2
dsec7A	F	60	0	46	3
dsec7A	F	60	0	46	3
dsec7A	F	60	0	46	3
dsec7A	F	60	0	46	3
dsec7A	F	60	0	46	3
dsec7A	F	60	0	46	3
dsec7A	F	60	0	46	3
dsec7A	F	60	0	46	3
dsec7A	F	60	0	46	3
dsec7A	F	60	0	47	3
dsec7A	F	60	0	47	3
dsec7A	F	60	0	47	3
dsec7A	F	60	0	47	3
dsec7A	F	60	0	47	3
dsec7A	F	60	0	47	3
dsec7A	F	60	0	47	3
dsec7A	F	60	0	47	3
dsec7A	F	60	0	48	3
dsec7A	F	60	0	48	3
dsec7A	F	60	0	48	3
dsec7A	F	60	0	48	3
dsec7A	F	60	0	48	3
dsec7A	F	60	0	48	3
dsec7A	F	60	0	48	3
dsec7A	F	60	0	48	3
dsec7A	F	60	0	49	3
dsec7A	F	60	0	49	3
dsec7A	F	60	0	49	3
dsec7A	F	60	0	49	3
dsec7A	F	60	0	49	3
dsec7A	F	60	0	49	3
dsec7A	F	60	0	49	3
dsec7A	F	60	0	49	3
dsec7A	F	60	0	49	3
dsec7A	F	60	0	49	3
dsec7A	F	60	0	50	3
dsec7A	F	60	0	50	3
dsec7A	F	60	0	50	3
dsec7A	F	60	0	50	3
dsec7A	F	60	0	50	3
dsec7A	F	60	0	50	3
dsec7A	F	60	0	50	3
dsec7A	F	60	0	50	3
dsec7A	F	60	0	50	3
dsec7A	F	60	0	50	3
dsec7A	F	60	0	51	3
dsec7A	F	60	0	51	3
dsec7A	F	60	0	51	3
dsec7A	F	60	0	51	3
dsec7A	F	60	0	51	3
dsec7A	F	60	0	51	3
dsec7A	F	60	0	51	3
dsec7A	F	60	0	51	3
dsec7A	F	60	0	51	3
dsec7A	F	60	0	51	3
dsec7A	F	60	0	52	3
dsec7A	F	60	0	52	3
dsec7A	F	60	0	52	3
dsec7A	F	60	0	52	3
dsec7A	F	60	0	52	3
dsec7A	F	60	0	52	3
dsec7A	F	60	0	52	3
dsec7A	F	60	0	52	3
dsec7A	F	60	0	52	3
dsec7A	F	60	0	52	3
dsec7A	F	60	0	53	3
dsec7A	F	60	0	53	3
dsec7A	F	60	0	53	3
dsec7A	F	60	0	53	3
dsec7A	F	60	0	53	3
dsec7A	F	60	0	53	3
dsec7A	F	60	0	53	3
dsec7A	F	60	0	53	3
dsec7A	F	60	0	53	3
dsec7A	F	60	0	54	4
dsec7A	F	60	0	54	4
dsec7A	F	60	0	54	4
dsec7A	F	60	0	54	4
dsec7A	F	60	0	54	4
dsec7A	F	60	0	54	4
dsec7A	F	60	0	54	4
dsec7A	F	60	0	54	4
dsec7A	F	60	0	54	4
dsec7A	F	60	0	54	4
dsec7A	F	60	0	55	4
dsec7A	F	60	0	55	4
dsec7A	F	60	0	55	4
dsec7A	F	60	0	55	4
dsec7A	F	60	0	55	4
dsec7A	F	60	0	55	4
dsec7A	F	60	0	55	4
dsec7A	F	60	0	55	4
dsec7A	F	60	0	56	4
dsec7A	F	60	0	56	4
dsec7A	F	60	0	56	4
dsec7A	F	60	0	56	4
dsec7A	F	60	0	56	4
dsec7A	F	60	0	56	4
dsec7A	F	60	0	56	4
dsec7A	F	60	0	56	4
dsec7A	F	60	0	56	4
dsec7A	F	60	0	56	4
dsec7A	F	60	0	57	4
dsec7A	F	60	0	57	4
dsec7A	F	60	0	57	4
dsec7A	F	60	0	57	4
dsec7A	F	60	0	57	4
dsec7A	F	60	0	57	4
dsec7A	F	60	0	57	4
dsec7A	F	60	0	57	4
dsec7A	F	60	1	57	4
dsec7A	F	60	0	58	4
dsec7A	F	60	0	58	4
dsec7A	F	60	0	58	4
dsec7A	F	60	0	58	4
dsec7A	F	60	0	58	4
dsec7A	F	60	0	58	4
dsec7A	F	60	0	58	4
dsec7A	F	60	0	58	4
dsec7A	F	60	0	58	4
dsec7A	F	60	0	58	4
dsec7A	F	60	0	59	4
dsec7A	F	60	0	59	4
dsec7A	F	60	0	59	4
dsec7A	F	60	0	59	4
dsec7A	F	60	0	59	4
dsec7A	F	60	0	59	4
dsec7A	F	60	0	59	4
dsec7A	F	60	0	59	4
dsec7A	F	60	1	59	4
dsec7A	F	60	0	60	4
dsec7A	F	60	0	60	4
dsec7A	F	60	0	60	4
dsec7A	F	60	0	60	4
dsec7A	F	60	0	60	4
dsec7A	F	60	0	60	4
dsec7A	F	60	0	60	4
dsec7A	F	60	0	60	4
dsec7A	F	60	0	60	4
dsec7A	F	60	0	61	4
dsec7A	F	60	0	61	4
dsec7A	F	60	0	61	4
dsec7A	F	60	0	61	4
dsec7A	F	60	0	61	4
dsec7A	F	60	0	61	4
dsec7A	F	60	0	61	4
dsec7A	F	60	0	61	4
dsec7A	F	60	0	61	4
dsec7A	F	60	0	62	5
dsec7A	F	60	0	62	5
dsec7A	F	60	0	62	5
dsec7A	F	60	0	62	5
dsec7A	F	60	0	62	5
dsec7A	F	60	0	62	5
dsec7A	F	60	0	62	5
dsec7A	F	60	0	62	5
dsec7A	F	60	0	62	5
dsec7A	F	60	0	62	5
dsec7A	F	60	0	63	5
dsec7A	F	60	0	63	5
dsec7A	F	60	0	63	5
dsec7A	F	60	0	63	5
dsec7A	F	60	0	63	5
dsec7A	F	60	0	63	5
dsec7A	F	60	0	63	5
dsec7A	F	60	0	63	5
dsec7A	F	60	0	63	5
dsec7A	F	60	0	63	5
dsec7A	F	35	1	64	5
dsec7A	F	60	0	64	5
dsec7A	F	60	0	64	5
dsec7A	F	60	0	64	5
dsec7A	F	60	0	64	5
dsec7A	F	60	0	64	5
dsec7A	F	60	0	64	5
dsec7A	F	60	0	64	5
dsec7A	F	60	0	65	5
dsec7A	F	60	0	65	5
dsec7A	F	60	0	65	5
dsec7A	F	60	0	65	5
dsec7A	F	60	0	65	5
dsec7A	F	60	0	65	5
dsec7A	F	60	0	65	5
dsec7A	F	60	0	65	5
dsec7A	F	60	0	65	5
dsec7A	F	60	1	66	5
dsec7A	F	60	0	66	5
dsec7A	F	60	0	66	5
dsec7A	F	60	0	66	5
dsec7A	F	60	0	66	5
dsec7A	F	60	0	66	5
dsec7A	F	60	0	66	5
dsec7A	F	60	0	66	5
dsec7A	F	60	0	67	5
dsec7A	F	60	0	67	5
dsec7A	F	60	0	67	5
dsec7A	F	60	0	67	5
dsec7A	F	60	0	67	5
dsec7A	F	60	0	67	5
dsec7A	F	60	0	67	5
dsec7A	F	60	0	67	5
dsec7A	F	60	1	68	5
dsec7A	F	60	0	68	5
dsec7A	F	60	0	68	5
dsec7A	F	60	0	68	5
dsec7A	F	60	0	68	5
dsec7A	F	60	0	68	5
dsec7A	F	60	0	68	5
dsec7A	F	60	0	68	5
dsec7A	F	60	0	68	5
dsec7A	F	60	0	69	5
dsec7A	F	60	0	69	5
dsec7A	F	60	0	69	5
dsec7A	F	60	0	69	5
dsec7A	F	60	0	69	5
dsec7A	F	60	0	69	5
dsec7A	F	60	0	69	5
dsec7A	F	60	0	69	5
dsec7A	F	60	0	69	5
dsec7A	F	60	0	69	5
dsec7A	F	60	0	70	5
dsec7A	F	60	0	70	5
dsec7A	F	60	0	70	5
dsec7A	F	60	0	70	5
dsec7A	F	60	0	70	5
dsec7A	F	60	0	70	5
dsec7A	F	60	0	70	5
dsec7A	F	60	0	70	5
dsec7A	F	60	0	70	5
dsec7A	F	60	0	70	5
dsec7A	F	60	0	71	7
dsec7A	F	60	0	71	7
dsec7A	F	60	0	71	7
dsec7A	F	60	0	71	7
dsec7A	F	60	0	71	7
dsec7A	F	60	0	71	7
dsec7A	F	60	0	71	7
dsec7A	F	60	0	71	7
dsec7A	F	60	0	72	7
dsec7A	F	60	0	72	7
dsec7A	F	60	0	72	7
dsec7A	F	60	0	72	7
dsec7A	F	60	0	72	7
dsec7A	F	60	0	72	7
dsec7A	F	60	0	72	7
dsec7A	F	60	0	72	7
dsec7A	F	60	0	73	7
dsec7A	F	60	0	73	7
dsec7A	F	60	0	73	7
dsec7A	F	60	0	73	7
dsec7A	F	60	0	73	7
dsec7A	F	60	0	73	7
dsec7A	F	60	0	73	7
dsec7A	F	60	0	73	7
dsec7A	F	60	0	73	7
dsec7A	F	60	0	74	7
dsec7A	F	60	0	74	7
dsec7A	F	60	0	74	7
dsec7A	F	60	0	74	7
dsec7A	F	60	0	74	7
dsec7A	F	60	0	74	7
dsec7A	F	60	0	74	7
dsec7A	F	60	0	74	7
dsec7A	F	60	0	74	7
dsec7A	F	60	0	74	7
dsec7A	F	60	0	75	7
dsec7A	F	60	0	75	7
dsec7A	F	60	0	75	7
dsec7A	F	60	0	75	7
dsec7A	F	60	0	75	7
dsec7A	F	60	0	75	7
dsec7A	F	60	0	75	7
dsec7A	F	60	0	75	7
dsec7A	F	60	0	75	7
dsec7A	F	60	0	75	7
dsec7A	F	60	0	76	7
dsec7A	F	60	0	76	7
dsec7A	F	60	0	76	7
dsec7A	F	60	0	76	7
dsec7A	F	60	0	76	7
dsec7A	F	60	0	76	7
dsec7A	F	60	0	76	7
dsec7A	F	60	0	76	7
dsec7A	F	60	0	76	7
dsec7A	F	60	0	76	7
dsec7A	F	60	0	77	7
dsec7A	F	60	0	77	7
dsec7A	F	60	0	77	7
dsec7A	F	60	0	77	7
dsec7A	F	60	0	77	7
dsec7A	F	60	0	77	7
dsec7A	F	60	0	77	7
dsec7A	F	60	0	77	7
dsec7A	F	60	0	77	7
dsec7A	F	60	0	77	7
dsec7A	F	60	0	78	10
dsec7A	F	60	0	78	10
dsec7A	F	60	0	78	10
dsec7A	F	60	0	78	10
dsec7A	F	60	0	78	10
dsec7A	F	60	0	78	10
dsec7A	F	60	0	78	10
dsec7A	F	60	0	78	10
dsec7A	F	60	0	78	10
dsec7A	F	60	0	78	10
dsec7A	F	60	0	79	10
dsec7A	F	60	0	79	10
dsec7A	F	60	0	79	10
dsec7A	F	60	0	79	10
dsec7A	F	60	0	79	10
dsec7A	F	60	0	79	10
dsec7A	F	60	0	79	10
dsec7A	F	60	0	79	10
dsec7A	F	60	0	79	10
dsec7A	F	60	0	80	10
dsec7A	F	60	0	80	10
dsec7A	F	60	0	80	10
dsec7A	F	60	0	80	10
dsec7A	F	60	0	80	10
dsec7A	F	60	0	80	10
dsec7A	F	60	0	80	10
dsec7A	F	60	0	80	10
dsec7A	F	60	0	80	10
dsec7A	F	60	0	81	10
dsec7A	F	60	0	81	10
dsec7A	F	60	0	81	10
dsec7A	F	60	0	81	10
dsec7A	F	60	0	81	10
dsec7A	F	60	0	81	10
dsec7A	F	60	0	81	10
dsec7A	F	60	0	81	10
dsec7A	F	60	0	81	10
dsec7A	F	60	0	81	10
dsec7A	F	60	0	82	10
dsec7A	F	60	0	82	10
dsec7A	F	60	0	82	10
dsec7A	F	60	0	82	10
dsec7A	F	60	0	82	10
dsec7A	F	60	0	82	10
dsec7A	F	60	0	82	10
dsec7A	F	60	0	82	10
dsec7A	F	60	0	82	10
dsec7A	F	60	0	82	10
dsec7A	F	60	0	83	10
dsec7A	F	60	0	83	10
dsec7A	F	60	0	83	10
dsec7A	F	60	0	83	10
dsec7A	F	60	0	83	10
dsec7A	F	60	0	83	10
dsec7A	F	60	0	83	10
dsec7A	F	60	0	83	10
dsec7A	F	60	0	83	10
dsec7A	F	60	0	83	10
dsim04A	F	50	1	84	2
dsim04A	F	55	1	84	2
dsim04A	F	60	0	84	2
dsim04A	F	60	0	84	2
dsim04A	F	60	0	84	2
dsim04A	F	60	0	84	2
dsim04A	F	60	0	84	2
dsim04A	F	60	0	84	2
dsim04A	F	60	0	84	2
dsim04A	F	60	0	84	2
dsim04A	F	25	1	85	2
dsim04A	F	35	1	85	2
dsim04A	F	45	1	85	2
dsim04A	F	45	1	85	2
dsim04A	F	50	1	85	2
dsim04A	F	50	1	85	2
dsim04A	F	55	1	85	2
dsim04A	F	60	0	85	2
dsim04A	F	60	0	85	2
dsim04A	F	60	0	85	3
dsim04A	F	10	1	86	3
dsim04A	F	10	1	86	3
dsim04A	F	15	1	86	3
dsim04A	F	20	1	86	3
dsim04A	F	20	1	86	3
dsim04A	F	20	1	86	3
dsim04A	F	30	1	86	3
dsim04A	F	30	1	86	3
dsim04A	F	30	1	86	3
dsim04A	F	15	1	87	3
dsim04A	F	20	1	87	3
dsim04A	F	25	1	87	3
dsim04A	F	40	1	87	3
dsim04A	F	40	1	87	3
dsim04A	F	45	1	87	3
dsim04A	F	50	1	87	3
dsim04A	F	60	1	87	3
dsim04A	F	60	0	87	3
dsim04A	F	60	0	87	3
dsim04A	F	15	1	88	3
dsim04A	F	15	1	88	3
dsim04A	F	15	1	88	3
dsim04A	F	20	1	88	3
dsim04A	F	20	1	88	3
dsim04A	F	25	1	88	3
dsim04A	F	25	1	88	3
dsim04A	F	25	1	88	3
dsim04A	F	25	1	88	3
dsim04A	F	25	1	88	3
dsim04A	F	15	1	89	3
dsim04A	F	15	1	89	3
dsim04A	F	15	1	89	3
dsim04A	F	15	1	89	3
dsim04A	F	15	1	89	3
dsim04A	F	20	1	89	3
dsim04A	F	20	1	89	3
dsim04A	F	25	1	89	3
dsim04A	F	25	1	89	3
dsim04A	F	30	1	89	3
dsim04A	F	20	1	90	3
dsim04A	F	25	1	90	3
dsim04A	F	25	1	90	3
dsim04A	F	30	1	90	3
dsim04A	F	35	1	90	3
dsim04A	F	40	1	90	3
dsim04A	F	40	1	90	3
dsim04A	F	55	1	90	3
dsim04A	F	55	1	90	3
dsim04A	F	60	0	90	3
dsim04A	F	25	1	91	3
dsim04A	F	35	1	91	3
dsim04A	F	35	1	91	3
dsim04A	F	35	1	91	3
dsim04A	F	40	1	91	3
dsim04A	F	50	1	91	3
dsim04A	F	50	1	91	3
dsim04A	F	60	1	91	3
dsim04A	F	60	1	91	3
dsim04A	F	60	0	91	3
dsim04A	F	15	1	92	3
dsim04A	F	20	1	92	3
dsim04A	F	25	1	92	3
dsim04A	F	25	1	92	3
dsim04A	F	30	1	92	3
dsim04A	F	40	1	92	3
dsim04A	F	45	1	92	3
dsim04A	F	50	1	92	3
dsim04A	F	55	1	92	3
dsim04A	F	60	1	92	3
dsim04A	F	15	1	93	3
dsim04A	F	25	1	93	3
dsim04A	F	45	1	93	3
dsim04A	F	45	1	93	3
dsim04A	F	45	1	93	3
dsim04A	F	55	1	93	3
dsim04A	F	55	1	93	3
dsim04A	F	60	1	93	3
dsim04A	F	60	0	93	3
dsim04A	F	60	0	93	3
dsim04A	F	25	1	94	4
dsim04A	F	35	1	94	4
dsim04A	F	35	1	94	4
dsim04A	F	50	1	94	4
dsim04A	F	50	1	94	4
dsim04A	F	55	1	94	4
dsim04A	F	55	1	94	4
dsim04A	F	55	1	94	4
dsim04A	F	55	1	94	4
dsim04A	F	60	0	94	4
dsim04A	F	15	1	95	4
dsim04A	F	15	1	95	4
dsim04A	F	25	1	95	4
dsim04A	F	30	1	95	4
dsim04A	F	35	1	95	4
dsim04A	F	40	1	95	4
dsim04A	F	50	1	95	4
dsim04A	F	50	1	95	4
dsim04A	F	55	1	95	4
dsim04A	F	60	1	95	4
dsim04A	F	15	1	96	4
dsim04A	F	15	1	96	4
dsim04A	F	25	1	96	4
dsim04A	F	30	1	96	4
dsim04A	F	35	1	96	4
dsim04A	F	35	1	96	4
dsim04A	F	40	1	96	4
dsim04A	F	45	1	96	4
dsim04A	F	45	1	96	4
dsim04A	F	50	1	96	4
dsim04A	F	30	1	97	4
dsim04A	F	40	1	97	4
dsim04A	F	45	1	97	4
dsim04A	F	45	1	97	4
dsim04A	F	45	1	97	4
dsim04A	F	55	1	97	4
dsim04A	F	55	1	97	4
dsim04A	F	60	1	97	4
dsim04A	F	60	1	97	4
dsim04A	F	60	0	97	4
dsim04A	F	40	1	98	4
dsim04A	F	40	1	98	4
dsim04A	F	40	1	98	4
dsim04A	F	45	1	98	4
dsim04A	F	45	1	98	4
dsim04A	F	45	1	98	4
dsim04A	F	55	1	98	4
dsim04A	F	55	1	98	4
dsim04A	F	60	0	98	4
dsim04A	F	60	0	98	4
dsim04A	F	10	1	99	4
dsim04A	F	15	1	99	4
dsim04A	F	15	1	99	4
dsim04A	F	20	1	99	4
dsim04A	F	20	1	99	4
dsim04A	F	20	1	99	4
dsim04A	F	20	1	99	4
dsim04A	F	25	1	99	4
dsim04A	F	25	1	99	4
dsim04A	F	30	1	99	4
dsim04A	F	15	1	100	4
dsim04A	F	15	1	100	4
dsim04A	F	15	1	100	4
dsim04A	F	15	1	100	4
dsim04A	F	20	1	100	4
dsim04A	F	25	1	100	4
dsim04A	F	40	1	100	4
dsim04A	F	40	1	100	4
dsim04A	F	45	1	100	4
dsim04A	F	50	1	100	4
dsim04A	F	15	1	101	4
dsim04A	F	15	1	101	4
dsim04A	F	15	1	101	4
dsim04A	F	15	1	101	4
dsim04A	F	15	1	101	4
dsim04A	F	20	1	101	4
dsim04A	F	20	1	101	4
dsim04A	F	25	1	101	4
dsim04A	F	30	1	101	4
dsim04A	F	50	1	101	4
dsim04A	F	10	1	102	5
dsim04A	F	10	1	102	5
dsim04A	F	15	1	102	5
dsim04A	F	15	1	102	5
dsim04A	F	15	1	102	5
dsim04A	F	25	1	102	5
dsim04A	F	25	1	102	5
dsim04A	F	30	1	102	5
dsim04A	F	35	1	102	5
dsim04A	F	50	1	102	5
dsim04A	F	10	1	103	5
dsim04A	F	10	1	103	5
dsim04A	F	10	1	103	5
dsim04A	F	15	1	103	5
dsim04A	F	15	1	103	5
dsim04A	F	25	1	103	5
dsim04A	F	30	1	103	5
dsim04A	F	35	1	103	5
dsim04A	F	35	1	103	5
dsim04A	F	50	1	103	5
dsim04A	F	10	1	104	5
dsim04A	F	10	1	104	5
dsim04A	F	15	1	104	5
dsim04A	F	20	1	104	5
dsim04A	F	20	1	104	5
dsim04A	F	25	1	104	5
dsim04A	F	30	1	104	5
dsim04A	F	10	1	105	5
dsim04A	F	10	1	105	5
dsim04A	F	15	1	105	5
dsim04A	F	15	1	105	5
dsim04A	F	15	1	105	5
dsim04A	F	20	1	105	5
dsim04A	F	20	1	105	5
dsim04A	F	25	1	105	5
dsim04A	F	30	1	105	5
dsim04A	F	30	1	105	5
dsim04A	F	10	1	106	5
dsim04A	F	15	1	106	5
dsim04A	F	15	1	106	5
dsim04A	F	15	1	106	5
dsim04A	F	20	1	106	5
dsim04A	F	25	1	106	5
dsim04A	F	25	1	106	5
dsim04A	F	25	1	106	5
dsim04A	F	30	1	106	5
dsim04A	F	35	1	106	5
dsim04A	F	10	1	107	5
dsim04A	F	10	1	107	5
dsim04A	F	15	1	107	5
dsim04A	F	20	1	107	5
dsim04A	F	25	1	107	5
dsim04A	F	25	1	107	5
dsim04A	F	25	1	107	5
dsim04A	F	25	1	107	5
dsim04A	F	30	1	107	5
dsim04A	F	35	1	107	5
dsim04A	F	10	1	108	5
dsim04A	F	10	1	108	5
dsim04A	F	10	1	108	5
dsim04A	F	15	1	108	5
dsim04A	F	15	1	108	5
dsim04A	F	25	1	108	5
dsim04A	F	30	1	108	5
dsim04A	F	35	1	108	5
dsim04A	F	35	1	108	5
dsim04A	F	50	1	108	5
dsim04A	F	10	1	109	5
dsim04A	F	10	1	109	5
dsim04A	F	10	1	109	5
dsim04A	F	15	1	109	5
dsim04A	F	15	1	109	5
dsim04A	F	20	1	109	5
dsim04A	F	25	1	109	5
dsim04A	F	30	1	109	5
dsim04A	F	30	1	109	5
dsim04A	F	35	1	109	5
dsim04A	F	10	1	110	7
dsim04A	F	10	1	110	7
dsim04A	F	10	1	110	7
dsim04A	F	10	1	110	7
dsim04A	F	10	1	110	7
dsim04A	F	10	1	110	7
dsim04A	F	10	1	110	7
dsim04A	F	10	1	110	7
dsim04A	F	15	1	110	7
dsim04A	F	20	1	110	7
dsim04A	F	10	1	111	7
dsim04A	F	10	1	111	7
dsim04A	F	10	1	111	7
dsim04A	F	10	1	111	7
dsim04A	F	10	1	111	7
dsim04A	F	10	1	111	7
dsim04A	F	10	1	111	7
dsim04A	F	10	1	111	7
dsim04A	F	10	1	111	7
dsim04A	F	15	1	111	7
dsim04A	F	10	1	112	7
dsim04A	F	10	1	112	7
dsim04A	F	10	1	112	7
dsim04A	F	10	1	112	7
dsim04A	F	10	1	112	7
dsim04A	F	10	1	112	7
dsim04A	F	10	1	112	7
dsim04A	F	10	1	112	7
dsim04A	F	10	1	112	7
dsim04A	F	10	1	112	7
dsim04A	F	10	1	113	7
dsim04A	F	10	1	113	7
dsim04A	F	10	1	113	7
dsim04A	F	10	1	113	7
dsim04A	F	10	1	113	7
dsim04A	F	10	1	113	7
dsim04A	F	10	1	113	7
dsim04A	F	10	1	113	7
dsim04A	F	20	1	113	7
dsim04A	F	25	1	113	7
dsim04A	F	20	1	114	7
dsim04A	F	25	1	114	7
dsim04A	F	25	1	114	7
dsim04A	F	35	1	114	7
dsim04A	F	55	1	114	7
dsim04A	F	60	1	114	7
dsim04A	F	60	1	114	7
dsim04A	F	60	0	114	7
dsim04A	F	60	0	114	7
dsim04A	F	60	0	114	7
dsim04A	F	10	1	115	7
dsim04A	F	10	1	115	7
dsim04A	F	15	1	115	7
dsim04A	F	20	1	115	7
dsim04A	F	30	1	115	7
dsim04A	F	35	1	115	7
dsim04A	F	35	1	115	7
dsim04A	F	50	1	115	7
dsim04A	F	50	1	115	7
dsim04A	F	60	0	115	7
dsim04A	F	10	1	116	7
dsim04A	F	15	1	116	7
dsim04A	F	20	1	116	7
dsim04A	F	25	1	116	7
dsim04A	F	30	1	116	7
dsim04A	F	35	1	116	7
dsim04A	F	45	1	116	7
dsim04A	F	55	1	116	7
dsim04A	F	60	1	116	7
dsim04A	F	60	1	116	7
dsim04A	F	10	1	117	10
dsim04A	F	15	1	117	10
dsim04A	F	15	1	117	10
dsim04A	F	15	1	117	10
dsim04A	F	15	1	117	10
dsim04A	F	20	1	117	10
dsim04A	F	20	1	117	10
dsim04A	F	20	1	117	10
dsim04A	F	20	1	117	10
dsim04A	F	25	1	117	10
dsim04A	F	10	1	118	10
dsim04A	F	10	1	118	10
dsim04A	F	10	1	118	10
dsim04A	F	10	1	118	10
dsim04A	F	15	1	118	10
dsim04A	F	20	1	118	10
dsim04A	F	20	1	118	10
dsim04A	F	20	1	118	10
dsim04A	F	30	1	118	10
dsim04A	F	40	1	118	10
dsim04A	F	10	1	119	10
dsim04A	F	10	1	119	10
dsim04A	F	10	1	119	10
dsim04A	F	10	1	119	10
dsim04A	F	15	1	119	10
dsim04A	F	15	1	119	10
dsim04A	F	20	1	119	10
dsim04A	F	30	1	119	10
dsim04A	F	35	1	119	10
dsim04A	F	35	1	119	10
dsim04A	F	10	1	120	10
dsim04A	F	10	1	120	10
dsim04A	F	15	1	120	10
dsim04A	F	15	1	120	10
dsim04A	F	20	1	120	10
dsim04A	F	20	1	120	10
dsim04A	F	20	1	120	10
dsim04A	F	25	1	120	10
dsim04A	F	25	1	120	10
dsim04A	F	30	1	120	10
dsim04A	F	10	1	121	10
dsim04A	F	15	1	121	10
dsim04A	F	15	1	121	10
dsim04A	F	15	1	121	10
dsim04A	F	25	1	121	10
dsim04A	F	30	1	121	10
dsim04A	F	35	1	121	10
dsim04A	F	35	1	121	10
dsim04A	F	35	1	121	10
dsim04A	F	40	1	121	10
dsim04A	F	10	1	122	10
dsim04A	F	10	1	122	10
dsim04A	F	15	1	122	10
dsim04A	F	15	1	122	10
dsim04A	F	20	1	122	10
dsim04A	F	20	1	122	10
dsim04A	F	25	1	122	10
dsim04A	F	25	1	122	10
dsim04A	F	30	1	122	10
dsim04A	F	40	1	122	10
dsec28	F	60	0	123	3
dsec28	F	60	0	123	3
dsec28	F	60	0	123	3
dsec28	F	60	0	123	3
dsec28	F	60	0	123	3
dsec28	F	60	0	123	3
dsec28	F	60	0	123	3
dsec28	F	60	0	123	3
dsec28	F	60	0	123	3
dsec28	F	60	0	123	3
dsec28	F	60	0	124	3
dsec28	F	60	0	124	3
dsec28	F	60	0	124	3
dsec28	F	60	0	124	3
dsec28	F	60	0	124	3
dsec28	F	60	0	124	3
dsec28	F	60	0	124	3
dsec28	F	60	0	124	3
dsec28	F	60	0	124	3
dsec28	F	60	0	124	3
dsec28	F	60	0	125	3
dsec28	F	60	0	125	3
dsec28	F	60	0	125	3
dsec28	F	60	0	125	3
dsec28	F	60	0	125	3
dsec28	F	60	0	125	3
dsec28	F	60	0	125	3
dsec28	F	60	0	125	3
dsec28	F	60	0	125	3
dsec28	F	60	0	125	3
dsec28	F	60	0	126	3
dsec28	F	60	0	126	3
dsec28	F	60	0	126	3
dsec28	F	60	0	126	3
dsec28	F	60	0	126	3
dsec28	F	60	0	126	3
dsec28	F	60	0	126	3
dsec28	F	60	0	126	3
dsec28	F	60	0	126	3
dsec28	F	60	0	127	3
dsec28	F	60	0	127	3
dsec28	F	60	0	127	3
dsec28	F	60	0	127	3
dsec28	F	60	0	127	3
dsec28	F	60	0	127	3
dsec28	F	60	0	127	3
dsec28	F	60	0	127	3
dsec28	F	60	0	127	3
dsec28	F	60	0	127	3
dsec28	F	60	0	128	3
dsec28	F	60	0	128	3
dsec28	F	60	0	128	3
dsec28	F	60	0	128	3
dsec28	F	60	0	128	3
dsec28	F	60	0	128	3
dsec28	F	60	0	128	3
dsec28	F	60	0	128	3
dsec28	F	60	0	128	3
dsec28	F	30	1	129	3
dsec28	F	60	0	129	3
dsec28	F	60	0	129	3
dsec28	F	60	0	129	3
dsec28	F	60	0	129	3
dsec28	F	60	0	129	3
dsec28	F	60	0	129	3
dsec28	F	60	0	129	3
dsec28	F	60	0	129	3
dsec28	F	60	0	129	3
dsec7	F	60	0	130	3
dsec7	F	60	0	130	3
dsec7	F	60	0	130	3
dsec7	F	60	0	130	3
dsec7	F	60	0	130	3
dsec7	F	60	0	130	3
dsec7	F	60	0	130	3
dsec7	F	60	0	130	3
dsec7	F	60	0	130	3
dsec7	F	60	0	130	3
dsec7	F	60	0	131	3
dsec7	F	60	0	131	3
dsec7	F	60	0	131	3
dsec7	F	60	0	131	3
dsec7	F	60	0	131	3
dsec7	F	60	0	131	3
dsec7	F	60	0	131	3
dsec7	F	60	0	131	3
dsec7	F	60	0	131	3
dsec7	F	60	0	131	3
dsec7	F	60	0	132	3
dsec7	F	60	0	132	3
dsec7	F	60	0	132	3
dsec7	F	60	0	132	3
dsec7	F	60	0	132	3
dsec7	F	60	0	132	3
dsec7	F	60	0	132	3
dsec7	F	60	0	132	3
dsec7	F	60	0	132	3
dsec7	F	60	0	132	3
dsec7	F	60	0	133	3
dsec7	F	60	0	133	3
dsec7	F	60	0	133	3
dsec7	F	60	0	133	3
dsec7	F	60	0	133	3
dsec7	F	60	0	133	3
dsec7	F	60	0	133	3
dsec7	F	60	0	133	3
dsec7	F	60	0	133	3
dsec7	F	60	0	133	3
dsec7	F	60	0	134	3
dsec7	F	60	0	134	3
dsec7	F	60	0	134	3
dsec7	F	60	0	134	3
dsec7	F	60	0	134	3
dsec7	F	60	0	134	3
dsec7	F	60	0	134	3
dsec7	F	60	0	134	3
dsec7	F	60	0	134	3
dsec7	F	60	0	134	3
dsec7	F	60	0	135	3
dsec7	F	60	0	135	3
dsec7	F	60	0	135	3
dsec7	F	60	0	135	3
dsec7	F	60	0	135	3
dsec7	F	60	0	135	3
dsec7	F	60	0	135	3
dsec7	F	60	0	135	3
dsec7	F	60	0	135	3
dsec7	F	60	0	135	3
dsec7	F	60	0	136	3
dsec7	F	60	0	136	3
dsec7	F	60	0	136	3
dsec7	F	60	0	136	3
dsec7	F	60	0	136	3
dsec7	F	60	0	136	3
dsec7	F	60	0	136	3
dsec7	F	60	0	136	3
dsec7	F	60	0	136	3
dsec7	F	60	0	136	3
dsim04	F	20	1	137	3
dsim04	F	25	1	137	3
dsim04	F	25	1	137	3
dsim04	F	35	1	137	3
dsim04	F	40	1	137	3
dsim04	F	45	1	137	3
dsim04	F	45	1	137	3
dsim04	F	55	1	137	3
dsim04	F	60	1	137	3
dsim04	F	60	0	137	3
dsim04	F	15	1	138	3
dsim04	F	20	1	138	3
dsim04	F	20	1	138	3
dsim04	F	40	1	138	3
dsim04	F	40	1	138	3
dsim04	F	45	1	138	3
dsim04	F	55	1	138	3
dsim04	F	60	1	138	3
dsim04	F	60	0	138	3
dsim04	F	60	0	138	3
dsim04	F	20	1	139	3
dsim04	F	20	1	139	3
dsim04	F	25	1	139	3
dsim04	F	25	1	139	3
dsim04	F	30	1	139	3
dsim04	F	45	1	139	3
dsim04	F	50	1	139	3
dsim04	F	60	0	139	3
dsim04	F	60	0	139	3
dsim04	F	60	0	139	3
dsim04	F	15	1	140	3
dsim04	F	15	1	140	3
dsim04	F	20	1	140	3
dsim04	F	20	1	140	3
dsim04	F	25	1	140	3
dsim04	F	25	1	140	3
dsim04	F	30	1	140	3
dsim04	F	35	1	140	3
dsim04	F	40	1	140	3
dsim04	F	45	1	140	3
dsim04	F	10	1	141	3
dsim04	F	15	1	141	3
dsim04	F	30	1	141	3
dsim04	F	30	1	141	3
dsim04	F	40	1	141	3
dsim04	F	45	1	141	3
dsim04	F	45	1	141	3
dsim04	F	45	1	141	3
dsim04	F	50	1	141	3
dsim04	F	60	0	141	3
dsim04	F	15	1	142	3
dsim04	F	15	1	142	3
dsim04	F	15	1	142	3
dsim04	F	20	1	142	3
dsim04	F	20	1	142	3
dsim04	F	20	1	142	3
dsim04	F	20	1	142	3
dsim04	F	25	1	142	3
dsim04	F	30	1	142	3
dsim04	F	30	1	142	3
dsim04	F	10	1	143	3
dsim04	F	15	1	143	3
dsim04	F	15	1	143	3
dsim04	F	20	1	143	3
dsim04	F	25	1	143	3
dsim04	F	25	1	143	3
dsim04	F	30	1	143	3
dsim04	F	30	1	143	3
dsim04	F	35	1	143	3
dsim04	F	35	1	143	3
dsec28	F	60	0	144	4
dsec28	F	60	0	144	4
dsec28	F	60	0	144	4
dsec28	F	60	0	144	4
dsec28	F	60	0	144	4
dsec28	F	60	0	144	4
dsec28	F	60	0	144	4
dsec28	F	60	0	144	4
dsec28	F	60	0	144	4
dsec28	F	60	0	144	4
dsec28	F	60	0	145	4
dsec28	F	60	0	145	4
dsec28	F	60	0	145	4
dsec28	F	60	0	145	4
dsec28	F	60	0	145	4
dsec28	F	60	0	145	4
dsec28	F	60	0	145	4
dsec28	F	60	0	145	4
dsec28	F	60	0	145	4
dsec28	F	60	0	145	4
dsec28	F	60	0	146	4
dsec28	F	60	0	146	4
dsec28	F	60	0	146	4
dsec28	F	60	0	146	4
dsec28	F	60	0	146	4
dsec28	F	60	0	146	4
dsec28	F	60	0	146	4
dsec28	F	60	0	146	4
dsec28	F	60	0	146	4
dsec28	F	60	0	146	4
dsec28	F	60	0	147	4
dsec28	F	60	0	147	4
dsec28	F	60	0	147	4
dsec28	F	60	0	147	4
dsec28	F	60	0	147	4
dsec28	F	60	0	147	4
dsec28	F	60	0	147	4
dsec28	F	60	0	147	4
dsec28	F	60	0	147	4
dsec28	F	60	0	147	4
dsec28	F	60	0	148	4
dsec28	F	60	0	148	4
dsec28	F	60	0	148	4
dsec28	F	60	0	148	4
dsec28	F	60	0	148	4
dsec28	F	60	0	148	4
dsec28	F	60	0	148	4
dsec28	F	60	0	148	4
dsec28	F	60	0	148	4
dsec28	F	60	0	148	4
dsec28	F	60	0	149	4
dsec28	F	60	0	149	4
dsec28	F	60	0	149	4
dsec28	F	60	0	149	4
dsec28	F	60	0	149	4
dsec28	F	60	0	149	4
dsec28	F	60	0	149	4
dsec28	F	60	0	149	4
dsec28	F	60	0	149	4
dsec28	F	60	0	149	4
dsec28	F	60	0	150	4
dsec28	F	60	0	150	4
dsec28	F	60	0	150	4
dsec28	F	60	0	150	4
dsec28	F	60	0	150	4
dsec28	F	60	0	150	4
dsec28	F	60	0	150	4
dsec28	F	60	0	150	4
dsec28	F	60	0	150	4
dsec28	F	60	0	150	4
dsec7	F	60	0	151	4
dsec7	F	60	0	151	4
dsec7	F	60	0	151	4
dsec7	F	60	0	151	4
dsec7	F	60	0	151	4
dsec7	F	60	0	151	4
dsec7	F	60	0	151	4
dsec7	F	60	0	151	4
dsec7	F	60	0	151	4
dsec7	F	60	0	151	4
dsec7	F	60	0	152	4
dsec7	F	60	0	152	4
dsec7	F	60	0	152	4
dsec7	F	60	0	152	4
dsec7	F	60	0	152	4
dsec7	F	60	0	152	4
dsec7	F	60	0	152	4
dsec7	F	60	0	152	4
dsec7	F	60	0	152	4
dsec7	F	60	0	152	4
dsec7	F	60	0	153	4
dsec7	F	60	0	153	4
dsec7	F	60	0	153	4
dsec7	F	60	0	153	4
dsec7	F	60	0	153	4
dsec7	F	60	0	153	4
dsec7	F	60	0	153	4
dsec7	F	60	0	153	4
dsec7	F	60	0	153	4
dsec7	F	60	0	153	4
dsec7	F	60	0	154	4
dsec7	F	60	0	154	4
dsec7	F	60	0	154	4
dsec7	F	60	0	154	4
dsec7	F	60	0	154	4
dsec7	F	60	0	154	4
dsec7	F	60	0	154	4
dsec7	F	60	0	154	4
dsec7	F	60	0	154	4
dsec7	F	60	0	154	4
dsec7	F	60	0	155	4
dsec7	F	60	0	155	4
dsec7	F	60	0	155	4
dsec7	F	60	0	155	4
dsec7	F	60	0	155	4
dsec7	F	60	0	155	4
dsec7	F	60	0	155	4
dsec7	F	60	0	155	4
dsec7	F	60	0	155	4
dsec7	F	60	0	156	4
dsec7	F	60	0	156	4
dsec7	F	60	0	156	4
dsec7	F	60	0	156	4
dsec7	F	60	0	156	4
dsec7	F	60	0	156	4
dsec7	F	60	0	156	4
dsec7	F	60	0	156	4
dsec7	F	60	0	156	4
dsec7	F	60	0	157	4
dsec7	F	60	0	157	4
dsec7	F	60	0	157	4
dsec7	F	60	0	157	4
dsec7	F	60	0	157	4
dsec7	F	60	0	157	4
dsec7	F	60	0	157	4
dsec7	F	60	0	157	4
dsim04	F	15	1	158	4
dsim04	F	15	1	158	4
dsim04	F	20	1	158	4
dsim04	F	25	1	158	4
dsim04	F	25	1	158	4
dsim04	F	30	1	158	4
dsim04	F	30	1	158	4
dsim04	F	30	1	158	4
dsim04	F	35	1	158	4
dsim04	F	45	1	158	4
dsim04	F	15	1	159	4
dsim04	F	20	1	159	4
dsim04	F	20	1	159	4
dsim04	F	20	1	159	4
dsim04	F	20	1	159	4
dsim04	F	25	1	159	4
dsim04	F	30	1	159	4
dsim04	F	30	1	159	4
dsim04	F	35	1	159	4
dsim04	F	45	1	159	4
dsim04	F	15	1	160	4
dsim04	F	15	1	160	4
dsim04	F	15	1	160	4
dsim04	F	15	1	160	4
dsim04	F	20	1	160	4
dsim04	F	25	1	160	4
dsim04	F	30	1	160	4
dsim04	F	30	1	160	4
dsim04	F	35	1	160	4
dsim04	F	45	1	160	4
dsim04	F	10	1	161	4
dsim04	F	15	1	161	4
dsim04	F	15	1	161	4
dsim04	F	15	1	161	4
dsim04	F	15	1	161	4
dsim04	F	20	1	161	4
dsim04	F	20	1	161	4
dsim04	F	25	1	161	4
dsim04	F	30	1	161	4
dsim04	F	35	1	161	4
dsim04	F	15	1	162	4
dsim04	F	15	1	162	4
dsim04	F	15	1	162	4
dsim04	F	20	1	162	4
dsim04	F	25	1	162	4
dsim04	F	30	1	162	4
dsim04	F	35	1	162	4
dsim04	F	35	1	162	4
dsim04	F	40	1	162	4
dsim04	F	55	1	162	4
dsim04	F	15	1	163	4
dsim04	F	20	1	163	4
dsim04	F	25	1	163	4
dsim04	F	30	1	163	4
dsim04	F	30	1	163	4
dsim04	F	30	1	163	4
dsim04	F	35	1	163	4
dsim04	F	45	1	163	4
dsim04	F	45	1	163	4
dsim04	F	50	1	163	4
dsim04	F	25	1	164	4
dsim04	F	25	1	164	4
dsim04	F	30	1	164	4
dsim04	F	35	1	164	4
dsim04	F	50	1	164	4
dsim04	F	55	1	164	4
dsim04	F	60	1	164	4
dsim04	F	60	0	164	4
dsim04	F	60	0	164	4
dsim04	F	60	0	164	4
dsec28	F	60	0	165	5
dsec28	F	60	0	165	5
dsec28	F	60	0	165	5
dsec28	F	60	0	165	5
dsec28	F	60	0	165	5
dsec28	F	60	0	165	5
dsec28	F	60	0	165	5
dsec28	F	60	0	165	5
dsec28	F	60	0	165	5
dsec28	F	60	0	165	5
dsec28	F	60	0	166	5
dsec28	F	60	0	166	5
dsec28	F	60	0	166	5
dsec28	F	60	0	166	5
dsec28	F	60	0	166	5
dsec28	F	60	0	166	5
dsec28	F	60	0	166	5
dsec28	F	60	0	166	5
dsec28	F	60	0	166	5
dsec28	F	60	0	166	5
dsec28	F	50	1	167	5
dsec28	F	60	0	167	5
dsec28	F	60	0	167	5
dsec28	F	60	0	167	5
dsec28	F	60	0	167	5
dsec28	F	60	0	167	5
dsec28	F	60	0	167	5
dsec28	F	60	0	167	5
dsec28	F	60	0	167	5
dsec28	F	30	1	168	5
dsec28	F	60	0	168	5
dsec28	F	60	0	168	5
dsec28	F	60	0	168	5
dsec28	F	60	0	168	5
dsec28	F	60	0	168	5
dsec28	F	60	0	168	5
dsec28	F	60	0	168	5
dsec28	F	60	0	168	5
dsec28	F	60	0	168	5
dsec28	F	55	1	169	5
dsec28	F	60	0	169	5
dsec28	F	60	0	169	5
dsec28	F	60	0	169	5
dsec28	F	60	0	169	5
dsec28	F	60	0	169	5
dsec28	F	60	0	169	5
dsec28	F	60	0	169	5
dsec28	F	60	0	170	5
dsec28	F	60	0	170	5
dsec28	F	60	0	170	5
dsec28	F	60	0	170	5
dsec28	F	60	0	170	5
dsec28	F	60	0	170	5
dsec28	F	60	0	170	5
dsec28	F	60	0	170	5
dsec28	F	60	0	170	5
dsec28	F	35	1	171	5
dsec28	F	45	1	171	5
dsec28	F	45	1	171	5
dsec28	F	60	0	171	5
dsec28	F	60	0	171	5
dsec28	F	60	0	171	5
dsec28	F	60	0	171	5
dsec28	F	60	0	171	5
dsec28	F	60	0	171	5
dsec28	F	50	1	171	5
dsec28	F	55	1	171	5
dsec28	F	60	0	171	5
dsec28	F	60	0	171	5
dsec28	F	60	0	171	5
dsec28	F	60	0	171	5
dsec7	F	60	0	172	5
dsec7	F	60	0	172	5
dsec7	F	60	0	172	5
dsec7	F	60	0	172	5
dsec7	F	60	0	172	5
dsec7	F	60	0	172	5
dsec7	F	60	0	172	5
dsec7	F	60	0	172	5
dsec7	F	60	0	172	5
dsec7	F	60	0	172	5
dsec7	F	60	0	173	5
dsec7	F	60	0	173	5
dsec7	F	60	0	173	5
dsec7	F	60	0	173	5
dsec7	F	60	0	173	5
dsec7	F	60	0	173	5
dsec7	F	60	0	173	5
dsec7	F	60	0	173	5
dsec7	F	60	0	173	5
dsec7	F	60	0	173	5
dsec7	F	60	0	174	5
dsec7	F	60	0	174	5
dsec7	F	60	0	174	5
dsec7	F	60	0	174	5
dsec7	F	60	0	174	5
dsec7	F	60	0	174	5
dsec7	F	60	0	174	5
dsec7	F	60	0	174	5
dsec7	F	60	0	174	5
dsec7	F	60	0	174	5
dsec7	F	60	0	175	5
dsec7	F	60	0	175	5
dsec7	F	60	0	175	5
dsec7	F	60	0	175	5
dsec7	F	60	0	175	5
dsec7	F	60	0	175	5
dsec7	F	60	0	175	5
dsec7	F	60	0	175	5
dsec7	F	60	0	175	5
dsec7	F	60	0	175	5
dsec7	F	60	0	176	5
dsec7	F	60	0	176	5
dsec7	F	60	0	176	5
dsec7	F	60	0	176	5
dsec7	F	60	0	176	5
dsec7	F	60	0	176	5
dsec7	F	60	0	176	5
dsec7	F	60	0	176	5
dsec7	F	60	0	176	5
dsec7	F	60	0	176	5
dsec7	F	60	0	177	5
dsec7	F	60	0	177	5
dsec7	F	60	0	177	5
dsec7	F	60	0	177	5
dsec7	F	60	0	177	5
dsec7	F	60	0	177	5
dsec7	F	60	0	177	5
dsec7	F	60	0	177	5
dsec7	F	60	0	177	5
dsec7	F	60	0	177	5
dsec7	F	60	0	178	5
dsec7	F	60	0	178	5
dsec7	F	60	0	178	5
dsec7	F	60	0	178	5
dsec7	F	60	0	178	5
dsec7	F	60	0	178	5
dsec7	F	60	0	178	5
dsec7	F	60	0	178	5
dsec7	F	60	0	178	5
dsim04	F	10	1	179	5
dsim04	F	10	1	179	5
dsim04	F	15	1	179	5
dsim04	F	15	1	179	5
dsim04	F	25	1	179	5
dsim04	F	30	1	179	5
dsim04	F	35	1	179	5
dsim04	F	40	1	179	5
dsim04	F	45	1	179	5
dsim04	F	55	1	179	5
dsim04	F	15	1	180	5
dsim04	F	20	1	180	5
dsim04	F	20	1	180	5
dsim04	F	20	1	180	5
dsim04	F	35	1	180	5
dsim04	F	35	1	180	5
dsim04	F	35	1	180	5
dsim04	F	40	1	180	5
dsim04	F	60	1	180	5
dsim04	F	60	1	180	5
dsim04	F	10	1	181	5
dsim04	F	10	1	181	5
dsim04	F	15	1	181	5
dsim04	F	15	1	181	5
dsim04	F	20	1	181	5
dsim04	F	25	1	181	5
dsim04	F	30	1	181	5
dsim04	F	35	1	181	5
dsim04	F	45	1	181	5
dsim04	F	45	1	181	5
dsim04	F	10	1	182	5
dsim04	F	10	1	182	5
dsim04	F	15	1	182	5
dsim04	F	15	1	182	5
dsim04	F	20	1	182	5
dsim04	F	25	1	182	5
dsim04	F	35	1	182	5
dsim04	F	35	1	182	5
dsim04	F	55	1	182	5
dsim04	F	60	0	182	5
dsim04	F	10	1	183	5
dsim04	F	10	1	183	5
dsim04	F	10	1	183	5
dsim04	F	10	1	183	5
dsim04	F	10	1	183	5
dsim04	F	15	1	183	5
dsim04	F	15	1	183	5
dsim04	F	15	1	183	5
dsim04	F	20	1	183	5
dsim04	F	25	1	183	5
dsim04	F	10	1	184	5
dsim04	F	15	1	184	5
dsim04	F	15	1	184	5
dsim04	F	25	1	184	5
dsim04	F	40	1	184	5
dsim04	F	60	1	184	5
dsim04	F	60	0	184	5
dsim04	F	60	0	184	5
dsim04	F	60	0	184	5
dsim04	F	60	0	184	5
dsim04	F	10	1	185	5
dsim04	F	10	1	185	5
dsim04	F	15	1	185	5
dsim04	F	20	1	185	5
dsim04	F	25	1	185	5
dsim04	F	25	1	185	5
dsim04	F	50	1	185	5
dsim04	F	55	1	185	5
dsim04	F	60	0	185	5
dsim04	F	60	0	185	5
dsim04	F	10	1	186	5
dsim04	F	10	1	186	5
dsim04	F	10	1	186	5
dsim04	F	15	1	186	5
dsim04	F	15	1	186	5
dsim04	F	20	1	186	5
dsim04	F	25	1	186	5
dsim04	F	35	1	186	5
dsim04	F	40	1	186	5
dsim04	F	45	1	186	5
dsec28	F	60	0	187	7
dsec28	F	60	0	187	7
dsec28	F	60	0	187	7
dsec28	F	60	0	187	7
dsec28	F	60	0	187	7
dsec28	F	60	0	187	7
dsec28	F	60	0	187	7
dsec28	F	60	0	187	7
dsec28	F	60	0	187	7
dsec28	F	60	0	187	7
dsec28	F	60	0	188	7
dsec28	F	60	0	188	7
dsec28	F	60	0	188	7
dsec28	F	60	0	188	7
dsec28	F	60	0	188	7
dsec28	F	60	0	188	7
dsec28	F	60	0	188	7
dsec28	F	60	0	188	7
dsec28	F	60	0	188	7
dsec28	F	60	0	188	7
dsec28	F	60	0	189	7
dsec28	F	60	0	189	7
dsec28	F	60	0	189	7
dsec28	F	60	0	189	7
dsec28	F	60	0	189	7
dsec28	F	60	0	189	7
dsec28	F	60	0	189	7
dsec28	F	60	0	189	7
dsec28	F	60	0	189	7
dsec28	F	60	0	189	7
dsec28	F	60	0	190	7
dsec28	F	60	0	190	7
dsec28	F	60	0	190	7
dsec28	F	60	0	190	7
dsec28	F	60	0	190	7
dsec28	F	60	0	190	7
dsec28	F	60	0	190	7
dsec28	F	60	0	190	7
dsec28	F	60	0	190	7
dsec28	F	60	0	191	7
dsec28	F	60	0	191	7
dsec28	F	60	0	191	7
dsec28	F	60	0	191	7
dsec28	F	60	0	191	7
dsec28	F	60	0	191	7
dsec28	F	60	0	191	7
dsec28	F	60	0	191	7
dsec28	F	60	0	191	7
dsec28	F	60	0	191	7
dsec28	F	40	1	192	7
dsec28	F	60	0	192	7
dsec28	F	60	0	192	7
dsec28	F	60	0	192	7
dsec28	F	60	0	192	7
dsec28	F	60	0	192	7
dsec28	F	60	0	192	7
dsec28	F	60	0	192	7
dsec28	F	60	0	192	7
dsec28	F	60	0	192	7
dsec28	F	60	0	193	7
dsec28	F	60	0	193	7
dsec28	F	60	0	193	7
dsec28	F	60	0	193	7
dsec28	F	60	0	193	7
dsec28	F	60	0	193	7
dsec28	F	60	0	193	7
dsec28	F	60	0	193	7
dsec28	F	60	0	193	7
dsec28	F	60	0	193	7
dsec28	F	60	0	194	7
dsec28	F	60	0	194	7
dsec28	F	60	0	194	7
dsec28	F	60	0	194	7
dsec28	F	60	0	194	7
dsec28	F	60	0	194	7
dsec28	F	60	0	194	7
dsec28	F	60	0	194	7
dsec28	F	60	0	194	7
dsec7	F	60	0	195	7
dsec7	F	60	0	195	7
dsec7	F	60	0	195	7
dsec7	F	60	0	195	7
dsec7	F	60	0	195	7
dsec7	F	60	0	195	7
dsec7	F	60	0	195	7
dsec7	F	60	0	195	7
dsec7	F	60	0	196	7
dsec7	F	60	0	196	7
dsec7	F	60	0	196	7
dsec7	F	60	0	196	7
dsec7	F	60	0	196	7
dsec7	F	60	0	196	7
dsec7	F	60	0	196	7
dsec7	F	60	0	196	7
dsec7	F	60	0	196	7
dsec7	F	60	0	196	7
dsec7	F	60	0	197	7
dsec7	F	60	0	197	7
dsec7	F	60	0	197	7
dsec7	F	60	0	197	7
dsec7	F	60	0	197	7
dsec7	F	60	0	197	7
dsec7	F	60	0	197	7
dsec7	F	60	0	197	7
dsec7	F	60	0	197	7
dsec7	F	60	0	197	7
dsec7	F	60	0	198	7
dsec7	F	60	0	198	7
dsec7	F	60	0	198	7
dsec7	F	60	0	198	7
dsec7	F	60	0	198	7
dsec7	F	60	0	198	7
dsec7	F	60	0	198	7
dsec7	F	60	0	198	7
dsec7	F	60	0	198	7
dsec7	F	60	0	199	7
dsec7	F	60	0	199	7
dsec7	F	60	0	199	7
dsec7	F	60	0	199	7
dsec7	F	60	0	199	7
dsec7	F	60	0	199	7
dsec7	F	60	0	199	7
dsec7	F	60	0	199	7
dsec7	F	60	0	199	7
dsec7	F	60	0	200	7
dsec7	F	60	0	200	7
dsec7	F	60	0	200	7
dsec7	F	60	0	200	7
dsec7	F	60	0	200	7
dsec7	F	60	0	200	7
dsec7	F	60	0	200	7
dsec7	F	60	0	200	7
dsec7	F	60	0	200	7
dsec7	F	60	0	201	7
dsec7	F	60	0	201	7
dsec7	F	60	0	201	7
dsec7	F	60	0	201	7
dsec7	F	60	0	201	7
dsec7	F	60	0	201	7
dsec7	F	60	0	201	7
dsec7	F	60	0	201	7
dsec7	F	60	0	201	7
dsec7	F	60	0	201	7
dsec7	F	60	0	202	7
dsec7	F	60	0	202	7
dsec7	F	60	0	202	7
dsec7	F	60	0	202	7
dsec7	F	60	0	202	7
dsec7	F	60	0	202	7
dsec7	F	60	0	202	7
dsec7	F	60	0	202	7
dsec7	F	60	0	202	7
dsim04	F	10	1	203	7
dsim04	F	15	1	203	7
dsim04	F	15	1	203	7
dsim04	F	25	1	203	7
dsim04	F	25	1	203	7
dsim04	F	35	1	203	7
dsim04	F	60	1	203	7
dsim04	F	60	0	203	7
dsim04	F	60	0	203	7
dsim04	F	60	0	203	7
dsim04	F	10	1	204	7
dsim04	F	15	1	204	7
dsim04	F	15	1	204	7
dsim04	F	20	1	204	7
dsim04	F	25	1	204	7
dsim04	F	25	1	204	7
dsim04	F	30	1	204	7
dsim04	F	35	1	204	7
dsim04	F	35	1	204	7
dsim04	F	50	1	204	7
dsim04	F	20	1	205	7
dsim04	F	20	1	205	7
dsim04	F	25	1	205	7
dsim04	F	25	1	205	7
dsim04	F	25	1	205	7
dsim04	F	30	1	205	7
dsim04	F	45	1	205	7
dsim04	F	50	1	205	7
dsim04	F	50	1	205	7
dsim04	F	50	1	205	7
dsim04	F	10	1	206	7
dsim04	F	10	1	206	7
dsim04	F	10	1	206	7
dsim04	F	10	1	206	7
dsim04	F	15	1	206	7
dsim04	F	15	1	206	7
dsim04	F	15	1	206	7
dsim04	F	15	1	206	7
dsim04	F	25	1	206	7
dsim04	F	30	1	206	7
dsim04	F	10	1	207	7
dsim04	F	15	1	207	7
dsim04	F	15	1	207	7
dsim04	F	30	1	207	7
dsim04	F	30	1	207	7
dsim04	F	40	1	207	7
dsim04	F	40	1	207	7
dsim04	F	55	1	207	7
dsim04	F	55	1	207	7
dsim04	F	55	1	207	7
dsim04	F	15	1	208	7
dsim04	F	15	1	208	7
dsim04	F	20	1	208	7
dsim04	F	20	1	208	7
dsim04	F	30	1	208	7
dsim04	F	35	1	208	7
dsim04	F	45	1	208	7
dsim04	F	45	1	208	7
dsim04	F	50	1	208	7
dsim04	F	55	1	208	7
dsim04	F	15	1	209	7
dsim04	F	20	1	209	7
dsim04	F	25	1	209	7
dsim04	F	35	1	209	7
dsim04	F	35	1	209	7
dsim04	F	45	1	209	7
dsim04	F	45	1	209	7
dsim04	F	50	1	209	7
dsim04	F	55	1	209	7
dsim04	F	60	1	209	7
dsec28	F	20	1	210	10
dsec28	F	60	0	210	10
dsec28	F	60	0	210	10
dsec28	F	60	0	210	10
dsec28	F	60	0	210	10
dsec28	F	60	0	210	10
dsec28	F	60	0	210	10
dsec28	F	60	0	210	10
dsec28	F	60	0	211	10
dsec28	F	60	0	211	10
dsec28	F	60	0	211	10
dsec28	F	60	0	211	10
dsec28	F	60	0	211	10
dsec28	F	60	0	211	10
dsec28	F	60	0	211	10
dsec28	F	60	0	211	10
dsec28	F	60	0	211	10
dsec28	F	60	0	211	10
dsec28	F	60	0	212	10
dsec28	F	60	0	212	10
dsec28	F	60	0	212	10
dsec28	F	60	0	212	10
dsec28	F	60	0	212	10
dsec28	F	60	0	212	10
dsec28	F	60	0	212	10
dsec28	F	60	0	213	10
dsec28	F	60	0	213	10
dsec28	F	60	0	213	10
dsec28	F	60	0	213	10
dsec28	F	60	0	213	10
dsec28	F	60	0	213	10
dsec28	F	60	0	213	10
dsec28	F	60	0	213	10
dsec28	F	60	0	213	10
dsec28	F	60	0	214	10
dsec28	F	60	0	214	10
dsec28	F	60	0	214	10
dsec28	F	60	0	214	10
dsec28	F	60	0	214	10
dsec28	F	60	0	214	10
[truncated: 1,715 more rows]

[truncated: 1 more sheets: RNAi+Controls]
