# Supplementary material for: Genome-wide association studies identify new candidate genes and tissues underlying resistance to a natural toxin in drosophilids
Source: G3 (Bethesda). 2026 Feb 16;16(4):jkag032. doi: 10.1093/g3journal/jkag032 (PMC13042304; doi:10.1093/g3journal/jkag032)
Supplement: jkag032_Supplementary_Data [file jkag032_supplementary_data.zip › File_S4_G3-2026-406569.xlsx]

## Sheet: Mixed
File S4. Transcriptome-to-phenotype association results and PANGEA analysis.
gene	symbol	Beta	SE	t_value	P_value	log10
FBgn0002772	Mlc1	0.0892676	0.0172853	5.16437	7e-07	6.1549
FBgn0011569	can	-0.0918459	0.0178331	-5.15029	7.47e-07	6.12668
FBgn0035600	Cyt-c1	0.0850586	0.0171073	4.97206	1.67e-06	5.77728
FBgn0033769	CG8768	0.0834815	0.0176181	4.7384	4.68e-06	5.32975
FBgn0027291	Idh3a	0.0808233	0.0170977	4.72716	4.92e-06	5.30803
FBgn0010213	Sod2	0.0829937	0.0178026	4.6619	6.51e-06	5.18642
FBgn0019624	COX5A	0.077769	0.017278	4.50105	1.29e-05	4.88941
FBgn0004117	Tm2	0.0777041	0.0175293	4.43282	1.71e-05	4.767
FBgn0002773	Mlc2	0.0840782	0.0191536	4.38967	2.04e-05	4.69037
FBgn0261955	Cs1	0.077063	0.0175581	4.38903	2.05e-05	4.68825
FBgn0005633	fln	0.0772235	0.0176824	4.36725	2.24e-05	4.64975
FBgn0004028	wupA	0.075244	0.0174759	4.30559	2.88e-05	4.54061
FBgn0016120	ATPsynD	0.0745519	0.0173303	4.30181	2.92e-05	4.53462
FBgn0036044	Zasp67	0.0786055	0.0186277	4.21982	4.06e-05	4.39147
FBgn0262838	BomT1	-0.0760112	0.0184388	-4.12236	5.97e-05	4.22403
FBgn0000047	Act88F	0.0748664	0.01817	4.12032	6.02e-05	4.2204
FBgn0038570	Prx5	0.0721485	0.017589	4.10191	6.47e-05	4.1891
FBgn0031066	COX6B	0.0737647	0.0180623	4.08391	6.94e-05	4.15864
FBgn0017567	ND-23	0.0725003	0.0177537	4.08368	6.95e-05	4.15802
FBgn0022160	Gpo1	0.0722032	0.0179313	4.02666	8.67e-05	4.06198
FBgn0261502	CG42650	0.0714193	0.0177859	4.0155	9.05e-05	4.04335
FBgn0004169	up	0.0713913	0.0178014	4.01042	9.23e-05	4.0348
FBgn0010100	mAcon1	0.0695924	0.0174946	3.97794	0.000105	3.97881
FBgn0029888	ND-ASHI	0.0701363	0.0177067	3.96101	0.000112	3.95078
FBgn0037001	ND-39	0.0703336	0.0177592	3.96041	0.000112	3.95078
FBgn0052221	CG32221	-0.0706508	0.0179872	-3.92785	0.000127	3.8962
FBgn0030598	CG9503	-0.0725746	0.0184933	-3.92437	0.000128	3.89279
FBgn0039358	Idh3g	0.0678241	0.017544	3.86594	0.00016	3.79588
FBgn0034072	Dg	0.0718205	0.0186425	3.85251	0.000168	3.77469
FBgn0261924	lncRNA:CR42791	-0.0693226	0.0181291	-3.82383	0.000187	3.72816
FBgn0039856	CG1774	0.06718	0.0175877	3.81972	0.00019	3.72125
FBgn0028342	ATPsynδ	0.0674571	0.0177043	3.81022	0.000197	3.70553
FBgn0035404	ND-30	0.0680486	0.017942	3.7927	0.00021	3.67778
FBgn0033495	mlt	0.0677104	0.0178593	3.79133	0.000211	3.67572
FBgn0053725	CG33725	-0.0693748	0.01832	-3.78682	0.000215	3.66756
FBgn0051091	CG31091	-0.0672918	0.0177935	-3.78183	0.000219	3.65956
FBgn0021906	RFeSP	0.066802	0.01768	3.77841	0.000221	3.65561
FBgn0017566	ND-75	0.066852	0.0177075	3.77534	0.000224	3.64975
XLOC_001161	-	-0.0670708	0.0178924	-3.74856	0.000247	3.6073
FBgn0020235	ATPsynγ	0.0661484	0.0177015	3.73688	0.000258	3.58838
FBgn0053519	Obsc	0.0677293	0.0181254	3.73671	0.000258	3.58838
FBgn0004910	Eip63F-1	0.0678696	0.0181971	3.72968	0.000265	3.57675
FBgn0034497	Mpcp1	0.0653929	0.0176874	3.69715	0.000298	3.52578
FBgn0038922	Idh3b	0.0656367	0.017752	3.69742	0.000298	3.52578
FBgn0264480	lncRNA:CR43888	-0.0675503	0.0183348	-3.68426	0.000312	3.50585
FBgn0262524	ver	-0.0655664	0.0178547	-3.67223	0.000326	3.48678
FBgn0022382	Pka-R2	0.0666457	0.0181797	3.66594	0.000334	3.47625
FBgn0033807	AQP	0.06719	0.0183408	3.66341	0.000337	3.47237
XLOC_004354	-	-0.0701343	0.0192129	-3.65037	0.000353	3.45223
FBgn0261461	RhoGAP18B	0.0675696	0.018523	3.64787	0.000356	3.44855
FBgn0031436	ND-B17.2	0.0658444	0.0181567	3.62646	0.000385	3.41454
XLOC_000612	-	-0.0645613	0.0179971	-3.58731	0.000442	3.35458
FBgn0033919	CG8547	0.0651904	0.0182951	3.56328	0.000481	3.31785
FBgn0003482	spn-D	-0.0659817	0.0185713	-3.55289	0.000499	3.3019
FBgn0010612	ATPsynG	0.0653767	0.0184231	3.54863	0.000507	3.29499
FBgn0263830	CG40486	0.0640493	0.018141	3.53063	0.00054	3.26761
FBgn0031562	CG3604	0.0648155	0.0184548	3.51211	0.000576	3.23958
FBgn0030170	Dna2	-0.0640232	0.018264	-3.50544	0.00059	3.22915
FBgn0037442	gzl	0.0647073	0.0185772	3.48316	0.000637	3.19586
XLOC_000689	-	-0.0641768	0.018544	-3.46079	0.000689	3.16178
FBgn0037554	PolI	-0.0670865	0.0194066	-3.4569	0.000698	3.15614
FBgn0025882	snoRNA:CD10	0.0628047	0.0181901	3.45269	0.000708	3.14997
FBgn0039909	ND-49	0.0630954	0.0182962	3.44855	0.000718	3.14388
FBgn0033570	ND-B14	0.0625325	0.0182571	3.4251	0.000779	3.10846
FBgn0010415	Sdc	0.0648023	0.0189415	3.42117	0.000789	3.10292
FBgn0010398	Lrr47	-0.0613537	0.0179356	-3.42078	0.00079	3.10237
FBgn0030625	CG5877	-0.0616766	0.0181058	-3.40646	0.00083	3.08092
FBgn0026326	Mad1	-0.0638574	0.0188245	-3.39226	0.000871	3.05998
FBgn0038682	CG5835	0.0615742	0.0181834	3.38629	0.000889	3.0511
XLOC_006037	-	-0.0599015	0.0177035	-3.3836	0.000897	3.04721
FBgn0034879	Rrp4	0.0615849	0.01824	3.37636	0.00092	3.03621
FBgn0045474	Gr77a	-0.0627704	0.0186087	-3.37317	0.00093	3.03152
FBgn0262149	CR42875	-0.0608782	0.0180621	-3.37049	0.000938	3.0278
FBgn0037445	CG9727	0.0610623	0.0181627	3.36195	0.000966	3.01502
FBgn0039869	Tbca	-0.0605119	0.0180215	-3.35777	0.000979	3.00922
FBgn0019957	ND-42	0.059969	0.0179495	3.34099	0.00103641	2.98447
FBgn0031912	Dlat	0.059377	0.0178483	3.32676	0.0010872	2.96369
FBgn0031771	ND-51	0.0595347	0.0179077	3.32453	0.00109537	2.96044
XLOC_003191	-	-0.0603009	0.018147	-3.32291	0.00110131	2.95809
XLOC_004454	-	-0.0611474	0.0184264	-3.31847	0.00111784	2.95162
FBgn0265074	lncRNA:CR44185	-0.0659576	0.0199127	-3.31234	0.00114104	2.9427
FBgn0037623	CG9801	0.0645748	0.019516	3.30881	0.00115458	2.93758
FBgn0037082	CG5664	-0.0610524	0.0184797	-3.30375	0.00117426	2.93024
FBgn0051475	myd	-0.0613513	0.0185817	-3.30171	0.00118228	2.92728
FBgn0011274	Dif	0.0627915	0.0190249	3.30049	0.00118711	2.92551
XLOC_003166	-	-0.0630263	0.0191145	-3.29731	0.00119975	2.92091
FBgn0265380	asRNA:CR44321	0.0609949	0.0185265	3.29231	0.00121993	2.91366
XLOC_005233	-	-0.0618345	0.0187889	-3.29102	0.00122517	2.9118
FBgn0260499	qvr	0.0598364	0.0181926	3.28905	0.00123321	2.90896
XLOC_004570	-	-0.0611954	0.0186295	-3.28486	0.00125053	2.9029
FBgn0085480	CG34451	-0.0617298	0.018799	-3.28368	0.00125546	2.9012
FBgn0011211	blw	0.0584084	0.0178157	3.27847	0.00127737	2.89368
XLOC_004770	-	-0.0598978	0.0183361	-3.26667	0.00132837	2.87668
FBgn0039561	mfrn	0.0586395	0.0179737	3.26251	0.00134677	2.87071
FBgn0037882	CG17187	-0.0603592	0.0185096	-3.26097	0.00135366	2.86849
XLOC_004039	-	-0.0614967	0.018872	-3.25862	0.0013642	2.86512
FBgn0030816	CG16700	0.0602498	0.018522	3.25288	0.00139032	2.85689
XLOC_003627	-	-0.0592788	0.0182978	-3.23967	0.0014522	2.83797
FBgn0033484	CG2269	0.0590263	0.0182917	3.22695	0.00151419	2.81982
FBgn0259969	Sfp65A	-0.0594393	0.0184237	-3.22625	0.00151768	2.81882
XLOC_003492	-	-0.0587591	0.018225	-3.2241	0.00152841	2.81576
FBgn0038271	UQCR-C1	0.0575124	0.0178502	3.22195	0.00153923	2.8127
FBgn0036862	Gbs-76A	0.0587806	0.0182582	3.21942	0.00155204	2.8091
FBgn0050088	CG30088	-0.0614089	0.019077	-3.219	0.00155417	2.8085
FBgn0002789	Mp20	0.0602984	0.0187432	3.21708	0.00156396	2.80577
XLOC_006226	-	-0.0590129	0.0183607	-3.21409	0.00157934	2.80152
FBgn0051976	ovm	-0.0606194	0.0188613	-3.21396	0.00158001	2.80134
FBgn0031170	Abca3	0.0585683	0.0182281	3.21307	0.00158461	2.80008
FBgn0030087	CG7766	0.0569696	0.0177341	3.21244	0.00158788	2.79918
FBgn0033989	CG7639	0.0637898	0.0198779	3.20908	0.00160544	2.79441
FBgn0263632	mir-3642	-0.0592183	0.0185118	-3.19894	0.00165944	2.78004
FBgn0027785	NP15.6	0.058163	0.0181913	3.1973	0.00166835	2.77771
FBgn0001091	Gapdh1	0.057934	0.018141	3.19354	0.00168893	2.77239
FBgn0035065	CG3589	-0.0582595	0.0182577	-3.19096	0.00170317	2.76874
FBgn0051999	CG31999	0.0612528	0.019245	3.1828	0.00174897	2.75722
XLOC_003056	-	0.0586364	0.0184676	3.17509	0.00179325	2.74636
FBgn0032218	CG5381	0.0589489	0.0185729	3.17392	0.00180004	2.74472
FBgn0031961	CG7102	-0.0569599	0.0180116	-3.1624	0.00186843	2.72852
XLOC_003315	-	-0.0585623	0.0185319	-3.16009	0.00188248	2.72527
FBgn0034877	levy	0.0567232	0.0179594	3.15842	0.00189265	2.72293
FBgn0004777	Ccp84Ag	-0.0587862	0.0186158	-3.15787	0.00189601	2.72216
FBgn0085743	CR40560	-0.0574518	0.0182317	-3.15121	0.00193718	2.71283
XLOC_000318	-	-0.057373	0.0182189	-3.1491	0.00195042	2.70987
FBgn0040793	COX7B	0.0567664	0.0180273	3.14892	0.00195154	2.70962
FBgn0262562	CG43102	0.0580351	0.0184507	3.14542	0.00197369	2.70472
FBgn0032511	ND-B22	0.0568793	0.0180944	3.14347	0.00198606	2.70201
FBgn0002878	mus101	-0.0574431	0.0182827	-3.14194	0.00199588	2.69987
FBgn0000064	Aldo	0.0567261	0.0180619	3.14064	0.00200423	2.69805
XLOC_003729	-	-0.0569761	0.0181672	-3.13621	0.00203301	2.69186
FBgn0031187	Usp2	0.0579694	0.0184936	3.13457	0.00204375	2.68957
FBgn0052707	APC4	-0.0556728	0.0177666	-3.13356	0.00205036	2.68817
FBgn0028473	Non1	0.0569398	0.0183419	3.10436	0.00225118	2.64759
FBgn0086690	Plp	0.0561974	0.0181049	3.10398	0.00225387	2.64707
FBgn0028429	I-2	0.0574853	0.018545	3.09976	0.00228436	2.64124
FBgn0250814	UQCR-C2	0.0553085	0.0178524	3.09811	0.00229644	2.63895
FBgn0052311	zormin	0.0551918	0.0178407	3.09359	0.00232967	2.63271
FBgn0003731	Egfr	0.0565728	0.0183044	3.09067	0.00235142	2.62867
FBgn0259699	CG42353	0.0579206	0.0187517	3.08883	0.00236522	2.62613
FBgn0030540	CG11581	-0.0564093	0.0182721	-3.08718	0.00237761	2.62386
FBgn0030711	Rrp47	-0.0568611	0.0184278	-3.08561	0.0023895	2.62169
FBgn0032222	Cox10	0.056442	0.0183552	3.07499	0.00247131	2.60707
FBgn0262888	asRNA:CR43243	-0.0559934	0.0182997	-3.0598	0.00259282	2.58623
FBgn0033476	oys	0.0562942	0.0184081	3.05812	0.00260657	2.58393
FBgn0082947	snoRNA:CD38c	-0.0568645	0.0186076	-3.05598	0.00262426	2.58099
XLOC_003283	-	-0.055459	0.0181492	-3.05573	0.00262628	2.58066
FBgn0038842	hdly	0.0570073	0.0186709	3.05327	0.0026467	2.5773
FBgn0003360	sesB	0.0546741	0.0179241	3.05032	0.00267143	2.57326
FBgn0262436	mir-310	-0.0563169	0.0184717	-3.04882	0.00268402	2.57121
FBgn0030853	ND-24	0.0549835	0.0180417	3.04759	0.00269448	2.56952
FBgn0020908	Scp1	0.0569605	0.018692	3.04732	0.00269678	2.56915
FBgn0020493	Dad	0.0573965	0.0188477	3.04528	0.0027141	2.56637
FBgn0050345	CG30345	0.0571853	0.0188032	3.04125	0.00274868	2.56088
FBgn0000579	Eno	0.0542224	0.0178324	3.04067	0.0027537	2.56008
FBgn0086355	Tpi	0.0562898	0.0185128	3.04059	0.0027544	2.55997
FBgn0035710	SP1173	0.05498	0.0180846	3.04017	0.00275805	2.5594
FBgn0014028	SdhB	0.0544073	0.0179043	3.03878	0.00277003	2.55752
FBgn0010217	ATPsynβ	0.0549927	0.0181063	3.03722	0.00278366	2.55538
XLOC_001753	-	-0.0574159	0.0189136	-3.03569	0.00279701	2.55331
FBgn0038878	CG3301	0.0539082	0.017764	3.03468	0.0028059	2.55193
XLOC_001310	-	-0.0551431	0.0182037	-3.02922	0.00285435	2.54449
XLOC_005714	-	-0.0548604	0.0181166	-3.02818	0.0028636	2.54309
FBgn0014269	prod	-0.055963	0.0184833	-3.02777	0.00286734	2.54252
FBgn0038471	Trm7-32	-0.0550232	0.0181729	-3.02776	0.00286737	2.54252
FBgn0038400	Mic26-27	0.0531829	0.0175853	3.02429	0.00289873	2.53779
FBgn0262482	CG43072	-0.0558187	0.018459	-3.02393	0.00290196	2.53731
FBgn0032234	gny	-0.0561035	0.0185592	-3.02296	0.0029108	2.53599
FBgn0039635	Pdhb	0.0543965	0.0180026	3.02159	0.00292329	2.53413
FBgn0031684	ND-13A	0.0546576	0.0181555	3.01053	0.00302594	2.51914
FBgn0038344	obe	-0.0579067	0.0192403	-3.00965	0.00303419	2.51796
FBgn0261563	wb	0.0577402	0.019211	3.00557	0.00307299	2.51244
FBgn0037576	Or85a	-0.0549173	0.0182969	-3.00146	0.00311256	2.50688
FBgn0031264	uncNacβ	0.0548377	0.0183227	2.99288	0.00319663	2.49531
FBgn0016119	ATPsynCF6	0.0540838	0.0180882	2.99	0.00322524	2.49144
FBgn0015621	Clp	-0.0560658	0.0187644	-2.98788	0.00324652	2.48858
FBgn0035001	Slik	0.0550209	0.0184282	2.9857	0.00326855	2.48565
XLOC_004669	-	-0.0568314	0.019036	-2.98547	0.0032709	2.48533
FBgn0028841	jhamt	-0.0549691	0.0184131	-2.98532	0.00327235	2.48514
FBgn0034060	Tmem131	-0.0542923	0.0182123	-2.98107	0.00331571	2.47942
FBgn0051942	tRNA:Arg-TCT-2-1	-0.0568662	0.0190788	-2.9806	0.00332051	2.47879
FBgn0037345	PolZ2	-0.0544936	0.0182874	-2.97984	0.00332837	2.47777
FBgn0040823	dpr6	-0.0540655	0.0181576	-2.97757	0.00335178	2.47472
FBgn0028932	CG16890	-0.0547761	0.0184371	-2.97096	0.00342088	2.46586
FBgn0264384	lncRNA:CR43836	-0.0546219	0.0183853	-2.97095	0.00342097	2.46585
FBgn0261999	Ca-Ma2d	0.066299	0.0223189	2.97053	0.00342545	2.46528
FBgn0060296	pain	0.0551182	0.018619	2.96031	0.00353502	2.45161
FBgn0052486	CG32486	0.0547082	0.0185129	2.95514	0.00359168	2.4447
XLOC_006320	-	-0.0547325	0.0185358	-2.9528	0.00361756	2.44158
FBgn0053983	obst-H	0.0550696	0.0186543	2.95212	0.00362517	2.44067
XLOC_001760	-	0.0549792	0.0186642	2.94571	0.0036972	2.43213
FBgn0051089	CG31089	-0.0542933	0.0184314	-2.94569	0.00369736	2.43211
FBgn0037440	CRAT	0.053804	0.0182701	2.94492	0.0037061	2.43108
FBgn0034703	CG3045	-0.0534308	0.018144	-2.94482	0.00370726	2.43095
FBgn0041181	Tep3	0.0548646	0.0186315	2.94472	0.00370838	2.43082
FBgn0040812	CG8750	-0.0570085	0.0193627	-2.94425	0.0037138	2.43018
FBgn0038181	tmn	0.0539644	0.018331	2.94389	0.00371782	2.42971
FBgn0032156	CG13124	0.0598454	0.0203666	2.93841	0.00378079	2.42242
FBgn0030174	CG15312	0.056173	0.0191209	2.93778	0.00378806	2.42158
FBgn0038980	Octβ1R	0.0551622	0.0187881	2.93602	0.00380857	2.41924
FBgn0020647	Pacs	0.0542911	0.0184974	2.93506	0.00381968	2.41797
FBgn0004103	Pp1-87B	0.0537318	0.0183092	2.93468	0.00382412	2.41747
XLOC_005957	-	-0.0538902	0.0183657	-2.93428	0.0038288	2.41694
FBgn0261983	l(2)gd1	-0.0547827	0.0186781	-2.93298	0.00384403	2.41521
FBgn0263970	lncRNA:CR43724	-0.0535033	0.0182507	-2.93158	0.0038606	2.41335
XLOC_000985	-	-0.0532024	0.018166	-2.92868	0.00389488	2.40951
FBgn0085267	CG34238	-0.054125	0.0184954	-2.9264	0.00392209	2.40648
FBgn0037005	CG5078	-0.0536107	0.0183225	-2.92596	0.00392741	2.40589
FBgn0032746	CG10470	-0.0532517	0.0182053	-2.92506	0.00393818	2.4047
FBgn0264695	Mhc	0.0535289	0.0183214	2.92166	0.00397915	2.40021
FBgn0038872	Nelf-A	-0.0546405	0.0187226	-2.91842	0.00401867	2.39592
FBgn0038826	Syp	0.0539055	0.018515	2.91145	0.00410479	2.38671
FBgn0036762	Dld	0.0529726	0.018202	2.91025	0.00411976	2.38513
FBgn0034958	CG3907	0.0548535	0.0188484	2.91025	0.00411978	2.38513
XLOC_006405	-	-0.0529588	0.0182015	-2.90958	0.00412818	2.38424
XLOC_002414	-	-0.0519107	0.0178458	-2.90885	0.00413735	2.38328
FBgn0027335	Rip11	0.0549459	0.0189089	2.90583	0.0041755	2.37929
FBgn0261635	CG42718	-0.0537804	0.018524	-2.90329	0.00420778	2.37595
FBgn0029881	pigs	0.0541272	0.0186546	2.90154	0.00423013	2.37365
FBgn0015520	nonA-l	-0.0530431	0.0183075	-2.89735	0.0042842	2.36813
FBgn0263842	CG43703	-0.0549726	0.0189734	-2.89735	0.00428426	2.36812
FBgn0053107	CG33107	-0.0547518	0.0188991	-2.89706	0.004288	2.36774
FBgn0004456	mew	0.0543575	0.0187717	2.89571	0.00430555	2.36597
XLOC_002950	-	-0.0554116	0.0191424	-2.89471	0.00431852	2.36467
XLOC_004838	-	0.052589	0.0181974	2.88991	0.00438173	2.35835
FBgn0037643	ScsβA	0.0525833	0.0182231	2.88553	0.00444013	2.3526
XLOC_003547	-	-0.0534647	0.0185356	-2.88444	0.00445475	2.35118
FBgn0031109	Obp19a	-0.0535358	0.0185637	-2.8839	0.00446197	2.35047
FBgn0026398	Or22a	-0.0529202	0.0183585	-2.8826	0.0044795	2.34877
FBgn0035934	TrpA1	-0.0526593	0.018268	-2.8826	0.00447956	2.34876
FBgn0029067	Ctdnep1	-0.0540421	0.0187524	-2.88188	0.00448925	2.34783
FBgn0031251	CG4213	0.0513396	0.0178195	2.88109	0.00449995	2.34679
FBgn0263829	CG34334	-0.0519249	0.0180258	-2.88059	0.00450672	2.34614
FBgn0047038	ND-13B	0.0543103	0.0188586	2.87986	0.00451664	2.34518
FBgn0026059	Mhcl	0.0539902	0.0187631	2.87746	0.00454945	2.34204
FBgn0261277	rtv	0.0527573	0.0183369	2.87711	0.00455433	2.34158
FBgn0034501	CG13868	0.0536767	0.0186573	2.87699	0.00455596	2.34142
FBgn0000409	Cyt-c-p	0.0516852	0.0179664	2.87677	0.00455889	2.34114
FBgn0033516	CG12898	-0.0529578	0.018411	-2.87642	0.00456381	2.34067
FBgn0013348	TpnC41C	0.0534598	0.0185881	2.87602	0.00456929	2.34015
FBgn0019644	ATPsynB	0.0531309	0.0184908	2.87338	0.00460577	2.3367
FBgn0037891	Dlst	0.0523844	0.0182445	2.87125	0.00463538	2.33391
FBgn0051300	CG31300	-0.0526332	0.0183442	-2.86919	0.00466413	2.33123
FBgn0034000	CG11808	-0.0524213	0.0182772	-2.86812	0.00467911	2.32984
XLOC_003407	-	-0.0527523	0.0184086	-2.86563	0.00471428	2.32658
FBgn0086778	nAChRα7	0.0514506	0.0179961	2.85899	0.00480926	2.31792
FBgn0086901	cv-c	0.0531527	0.0185955	2.85837	0.00481812	2.31712
FBgn0039013	RNF220	-0.0531467	0.018604	-2.85673	0.00484188	2.31499
FBgn0036340	Srrm1	-0.0553228	0.0193722	-2.85578	0.00485563	2.31375
FBgn0051862	CG31862	-0.0552048	0.0193582	-2.85175	0.0049146	2.30851
FBgn0038720	CG6231	0.0519003	0.0182317	2.8467	0.0049894	2.30195
FBgn0021967	ND-PDSW	0.0510463	0.0179391	2.84553	0.00500689	2.30043
FBgn0043364	cbt	0.0521744	0.018354	2.84267	0.00504994	2.29671
FBgn0031700	CG14022	0.051256	0.0180538	2.83907	0.00510434	2.29206
FBgn0037718	P58IPK	-0.05248	0.0185065	-2.83577	0.00515495	2.28778
FBgn0001128	Gpdh1	0.053428	0.0188567	2.83337	0.0051919	2.28467
FBgn0086365	Orct2	-0.0534767	0.0188875	-2.83133	0.00522352	2.28204
FBgn0263980	Stacl	0.0525116	0.018558	2.82959	0.00525059	2.27979
FBgn0029868	ND-B16.6	0.0503685	0.0178087	2.82832	0.00527056	2.27814
FBgn0037847	SelR	0.0506002	0.0178932	2.8279	0.00527713	2.2776
XLOC_004790	-	-0.052302	0.0185038	-2.82656	0.00529817	2.27587
FBgn0034737	CG11362	-0.051851	0.0183564	-2.82468	0.00532784	2.27345
FBgn0260745	mfas	0.0525741	0.0186163	2.8241	0.00533713	2.27269
FBgn0037027	HIPP1	-0.0514004	0.0182032	-2.82371	0.00534328	2.27219
XLOC_002131	-	-0.0535411	0.018963	-2.82345	0.00534738	2.27186
FBgn0038603	PKD	0.0519817	0.0184229	2.82159	0.00537707	2.26945
FBgn0011774	Irbp	-0.0516343	0.0183046	-2.82084	0.00538903	2.26849
FBgn0000557	eEF1α2	0.0512325	0.0181805	2.81799	0.00543481	2.26482
FBgn0035686	Cpr65Az	-0.0537933	0.0190971	-2.81683	0.00545353	2.26332
FBgn0028331	l(1)G0289	0.0543544	0.0193043	2.81566	0.00547246	2.26182
FBgn0044324	Chro	0.0519892	0.0184746	2.81409	0.00549791	2.2598
FBgn0039830	ATPsynC	0.0504708	0.0179373	2.81374	0.00550374	2.25934
FBgn0033027	TpnC4	0.0532231	0.0189701	2.80564	0.00563725	2.24893
FBgn0265047	FDY	-0.0512032	0.0182556	-2.8048	0.00565123	2.24786
FBgn0032815	CG10462	0.0522479	0.0186332	2.80402	0.00566421	2.24686
FBgn0037844	CG4570	-0.0512537	0.0183021	-2.80043	0.00572465	2.24225
FBgn0001186	Hex-A	0.0509226	0.0182013	2.79774	0.00577027	2.2388
FBgn0010340	Timmdc1	-0.0515505	0.0184289	-2.79726	0.00577846	2.23819
XLOC_000206	-	-0.0542123	0.019409	-2.79315	0.00584901	2.23292
FBgn0000667	Actn	0.0514952	0.018438	2.79288	0.00585352	2.23258
FBgn0035388	CG2162	-0.0528515	0.0189238	-2.79286	0.005854	2.23255
FBgn0034032	CG8195	-0.0514363	0.0184186	-2.79262	0.00585806	2.23225
FBgn0050036	CG30036	-0.0517628	0.0185523	-2.7901	0.00590181	2.22901
FBgn0037873	SdhC	0.0508465	0.0182447	2.78693	0.00595714	2.22496
FBgn0034251	ND-51L1	-0.0521937	0.0187401	-2.78513	0.00598865	2.22267
FBgn0035627	Sse	-0.0509641	0.0183019	-2.78464	0.00599738	2.22204
FBgn0031972	Wwox	0.0515705	0.0185322	2.78275	0.00603067	2.21963
FBgn0037637	IscU	0.0513015	0.0184692	2.77768	0.00612122	2.21316
XLOC_002028	-	-0.0524526	0.018888	-2.77703	0.00613289	2.21233
FBgn0030733	UQCR-14	0.0518832	0.0186841	2.77687	0.00613577	2.21213
FBgn0029861	CG3815	-0.0499843	0.0180204	-2.77376	0.00619207	2.20816
FBgn0052447	CG32447	-0.0511033	0.0184301	-2.77282	0.00620907	2.20697
FBgn0033188	Drat	0.0501372	0.0181391	2.76403	0.00637089	2.1958
XLOC_006318	-	-0.0503299	0.0182127	-2.76345	0.0063817	2.19506
FBgn0035470	Ccz1	-0.05128	0.0185624	-2.76257	0.00639823	2.19394
FBgn0032940	Mondo	0.0508157	0.0184238	2.75816	0.00648115	2.18835
XLOC_001114	-	-0.0497149	0.0180355	-2.75649	0.00651276	2.18623
FBgn0041250	Gr21a	-0.052296	0.0189724	-2.75642	0.00651412	2.18614
FBgn0262617	Nuak	0.0501841	0.018208	2.75616	0.00651906	2.18581
FBgn0259823	CG42404	-0.0534845	0.0194133	-2.75505	0.00654035	2.1844
FBgn0264349	lncRNA:CR43805	-0.0511676	0.0185738	-2.75483	0.00654453	2.18412
FBgn0035453	CG10357	-0.051084	0.018559	-2.75253	0.00658857	2.18121
FBgn0012042	AttA	-0.0535665	0.0194681	-2.7515	0.00660835	2.17991
XLOC_000951	-	-0.0498135	0.0181217	-2.74884	0.0066598	2.17654
XLOC_003597	-	-0.0511592	0.0186133	-2.74853	0.00666576	2.17615
FBgn0030605	ND-B18	0.0495875	0.0180431	2.74829	0.00667048	2.17584
XLOC_002272	-	-0.0507084	0.0184527	-2.74802	0.00667559	2.17551
FBgn0020439	CG45076	0.0509169	0.018555	2.7441	0.00675215	2.17056
XLOC_006385	-	-0.0496137	0.0181033	-2.74059	0.0068214	2.16613
FBgn0040634	CG4186	-0.0515463	0.0188503	-2.73452	0.00694287	2.15846
FBgn0034406	Jheh3	0.0493994	0.0180734	2.73327	0.00696804	2.15689
FBgn0262418	mir-6-3	-0.0498703	0.018259	-2.73128	0.00700838	2.15438
FBgn0039902	Zip102B	0.0509828	0.0186704	2.73067	0.0070208	2.15361
FBgn0029690	CG6414	-0.0521341	0.0191036	-2.72902	0.00705442	2.15154
FBgn0000562	egl	0.052066	0.0190802	2.7288	0.00705877	2.15127
FBgn0029898	CG14439	0.0502326	0.0184103	2.7285	0.00706496	2.15089
FBgn0265274	Inx3	0.0517378	0.0189667	2.72783	0.00707881	2.15004
FBgn0264430	lncRNA:CR43848	-0.0502257	0.0184141	-2.72757	0.00708407	2.14972
FBgn0034243	Ns2	0.0531485	0.0195014	2.72537	0.00712925	2.14696
FBgn0029853	Josd	-0.0514945	0.0188963	-2.72511	0.00713464	2.14663
FBgn0003416	sl	-0.0480919	0.0176539	-2.72414	0.00715462	2.14541
FBgn0031090	Rab35	0.0508707	0.0187031	2.71991	0.0072428	2.14009
XLOC_005713	-	-0.0508593	0.0187002	-2.71972	0.00724677	2.13986
FBgn0032205	CG4957	-0.0503826	0.0185309	-2.71885	0.00726503	2.13876
FBgn0035192	galene	-0.0503915	0.0185401	-2.71797	0.00728342	2.13766
FBgn0034162	CG6426	0.0499548	0.0183824	2.71754	0.00729251	2.13712
FBgn0033573	Obp47a	-0.0493782	0.0181785	-2.71629	0.00731882	2.13556
FBgn0087007	bbg	0.0503513	0.0185368	2.71629	0.00731885	2.13556
XLOC_002143	-	-0.0493058	0.0181638	-2.71452	0.00735646	2.13333
FBgn0036228	obst-G	-0.0492288	0.0181651	-2.71008	0.0074512	2.12777
FBgn0260748	CG5004	-0.05011	0.0185014	-2.70844	0.00748638	2.12573
XLOC_006286	-	-0.0509908	0.0188383	-2.70676	0.0075228	2.12362
FBgn0017581	Lk6	0.050882	0.0188017	2.70624	0.00753401	2.12297
FBgn0034325	CG18539	0.0501765	0.0185863	2.69965	0.00767822	2.11474
FBgn0039349	Ssadh	0.0507548	0.0188013	2.69953	0.00768077	2.1146
FBgn0023509	mip130	-0.0510656	0.0189188	-2.6992	0.00768806	2.11418
FBgn0032899	CG9338	0.0486276	0.0180224	2.69817	0.00771097	2.11289
FBgn0000046	Act87E	0.0493143	0.0182907	2.69614	0.00775605	2.11036
FBgn0035703	Bulli	-0.0501995	0.0186321	-2.69426	0.00779802	2.10802
FBgn0037313	CG1161	-0.0494029	0.01834	-2.69372	0.00780993	2.10735
XLOC_006234	-	-0.0549845	0.0204132	-2.69357	0.00781336	2.10716
FBgn0039075	CG4393	0.0493888	0.0183501	2.69147	0.00786056	2.10455
XLOC_000028	-	-0.0495708	0.0184423	-2.68788	0.00794188	2.10008
FBgn0027492	wdb	0.0503626	0.0187392	2.68756	0.00794924	2.09967
XLOC_001834	-	-0.0507422	0.0188963	-2.6853	0.00800068	2.09687
FBgn0034693	flap	0.0533458	0.0198663	2.68525	0.008002	2.0968
FBgn0261618	larp	0.0493767	0.0183885	2.68519	0.00800321	2.09674
XLOC_000362	-	-0.0502646	0.0187343	-2.68303	0.00805297	2.09404
XLOC_004332	-	-0.0501569	0.0187024	-2.68184	0.00808026	2.09257
FBgn0261859	CG42788	0.0491269	0.0183364	2.6792	0.00814149	2.0893
FBgn0013343	Syx1A	0.0501071	0.0187089	2.67826	0.00816358	2.08812
FBgn0034548	CG13443	-0.051205	0.0191238	-2.67755	0.00818001	2.08725
FBgn0029798	Rtel1	-0.0491978	0.0183767	-2.67719	0.00818852	2.08679
FBgn0259703	Grl62a	-0.0528403	0.0197468	-2.67589	0.00821884	2.08519
FBgn0032749	Phlpp	-0.0502817	0.0188442	-2.66829	0.00839905	2.07577
FBgn0052160	lncRNA:CR32160	-0.0495452	0.0185703	-2.66798	0.00840643	2.07539
FBgn0039838	CAH6	-0.0494638	0.018551	-2.66637	0.00844506	2.0734
XLOC_005059	-	-0.0478794	0.0179607	-2.66579	0.0084591	2.07268
FBgn0264475	lncRNA:CR43883	-0.0502891	0.0188669	-2.66547	0.00846661	2.07229
XLOC_001994	-	0.0497904	0.0187015	2.66237	0.00854173	2.06845
FBgn0035262	CG18171	0.0507428	0.0190611	2.66211	0.00854804	2.06813
FBgn0015776	nrv1	0.0493689	0.0185495	2.66147	0.00856355	2.06735
FBgn0083038	snoRNA:Ψ18S-525a	0.0543395	0.0204235	2.66064	0.00858388	2.06632
FBgn0033274	CG14757	0.0484536	0.0182142	2.66021	0.00859433	2.06579
FBgn0264307	orb2	0.0500925	0.0188405	2.65876	0.00862978	2.064
FBgn0263249	CG43392	-0.0490084	0.0184428	-2.65731	0.00866537	2.06221
FBgn0262099	CG42852	-0.0496445	0.0186884	-2.65643	0.0086871	2.06113
FBgn0053512	dpr4	-0.0485517	0.0182782	-2.65626	0.00869137	2.06091
FBgn0038151	yellow-e2	-0.0481751	0.0181569	-2.65326	0.00876567	2.05722
FBgn0036624	RAF2	-0.0485611	0.0183032	-2.65314	0.00876858	2.05707
FBgn0035721	CG9948	-0.0491448	0.0185246	-2.65295	0.00877343	2.05683
FBgn0052625	CG32625	-0.0500584	0.0188792	-2.65151	0.00880916	2.05507
FBgn0036728	UQCR-Q	0.0478482	0.0180591	2.64954	0.00885863	2.05263
FBgn0035401	Alg2	-0.0484574	0.0182908	-2.64928	0.00886509	2.05232
XLOC_003433	-	-0.0525821	0.0198598	-2.64766	0.00890581	2.05033
FBgn0250838	roh	0.0475075	0.0179471	2.64709	0.00892042	2.04961
FBgn0032293	Dpy-30L1	-0.0514055	0.0194227	-2.64667	0.00893089	2.04911
XLOC_002122	-	-0.0480112	0.0181571	-2.6442	0.00899352	2.04607
FBgn0036757	Ir75a	-0.0477743	0.0180895	-2.64099	0.00907555	2.04213
XLOC_004508	-	-0.0500804	0.0189678	-2.64028	0.00909391	2.04125
FBgn0032955	CG2201	0.048675	0.0184375	2.64	0.0091011	2.04091
FBgn0039897	CG1674	0.0502094	0.0190232	2.63938	0.00911697	2.04015
FBgn0261938	PolrMT	0.0486884	0.0184479	2.63924	0.00912069	2.03997
FBgn0035271	CG2021	0.0492225	0.0186554	2.63851	0.00913937	2.03908
FBgn0053325	CG33325	-0.0489602	0.0185593	-2.63805	0.00915134	2.03852
XLOC_000634	-	-0.0484293	0.01836	-2.63776	0.00915895	2.03815
FBgn0033599	CG13223	-0.0510428	0.0193569	-2.63693	0.00918043	2.03714
FBgn0034182	SmydA-7	0.0485498	0.0184124	2.6368	0.00918376	2.03698
FBgn0085316	CG34287	-0.048965	0.0185713	-2.63659	0.00918911	2.03673
XLOC_000630	-	-0.0742605	0.0281672	-2.63642	0.00919368	2.03651
FBgn0032642	Lamtor3	0.0484162	0.0183714	2.6354	0.00921999	2.03527
FBgn0034573	Sou	0.0499105	0.0189403	2.63515	0.00922655	2.03496
FBgn0031803	ppk14	-0.0498804	0.0189313	-2.63481	0.00923547	2.03454
FBgn0261439	SdhA	0.0470951	0.0178748	2.63472	0.00923791	2.03443
XLOC_000631	-	-0.0485197	0.0184281	-2.63292	0.00928476	2.03223
XLOC_003295	-	-0.0495507	0.0188256	-2.6321	0.00930647	2.03122
XLOC_000462	-	-0.0500733	0.0190384	-2.63012	0.00935835	2.0288
XLOC_001067	-	-0.0477844	0.0181721	-2.62955	0.00937356	2.0281
FBgn0053341	CG33341	-0.0473133	0.0179978	-2.62885	0.00939207	2.02724
FBgn0036695	Papst2	-0.0479989	0.0182904	-2.62428	0.00951376	2.02165
FBgn0035132	mthl10	0.0485565	0.0185081	2.62353	0.00953381	2.02073
XLOC_001124	-	-0.0487789	0.0185997	-2.62256	0.00955984	2.01955
FBgn0031830	COX5B	0.0479182	0.0182755	2.62199	0.00957515	2.01885
FBgn0033202	Grl43a	-0.0495293	0.0189047	-2.61994	0.00963033	2.01636
FBgn0010434	cora	0.0485854	0.0185495	2.61923	0.00964958	2.01549
FBgn0031074	SkpE	-0.0474797	0.018132	-2.61855	0.00966805	2.01466
FBgn0051145	CG31145	0.0482579	0.0184309	2.61832	0.00967445	2.01437
XLOC_005467	-	-0.048036	0.0183467	-2.61824	0.00967665	2.01427
FBgn0264391	lncRNA:CR43839	-0.0474851	0.0181374	-2.61807	0.00968111	2.01407
FBgn0034618	Agl	0.0482652	0.0184518	2.61575	0.00974448	2.01124
FBgn0086604	side-VIII	0.0510072	0.0195177	2.61337	0.00980968	2.00835
FBgn0086346	ALiX	0.0491504	0.0188101	2.61298	0.00982047	2.00787
XLOC_002174	-	-0.0484546	0.0185448	-2.61284	0.00982427	2.0077
FBgn0032422	atilla	0.0485821	0.0185974	2.6123	0.00983915	2.00704
FBgn0032938	CG8671	-0.0478031	0.01831	-2.61077	0.0098817	2.00517
FBgn0038161	CG9269	-0.0486278	0.018626	-2.61074	0.00988233	2.00514
XLOC_005238	-	-0.0492605	0.0188816	-2.60891	0.00993315	2.00291
XLOC_003531	-	-0.04733	0.0181462	-2.60826	0.00995123	2.00212
FBgn0264962	Pcf11	0.0511135	0.0196079	2.60678	0.0099926	2.00032
FBgn0019886	Letm1	0.0490922	0.0188336	2.60663	0.00999675	2.00014
FBgn0032827	CG10481	-0.0490448	0.0188193	-2.60609	0.0100121	1.99948
FBgn0029664	CG10802	0.0487435	0.0187142	2.60463	0.010053	1.99771
XLOC_003365	-	-0.0492231	0.0189179	-2.60193	0.0101292	1.99442
FBgn0264373	lncRNA:CR43825	-0.0487757	0.0187706	-2.59852	0.0102263	1.99028
FBgn0022709	Ak1	0.0490524	0.0188806	2.59804	0.0102401	1.9897
FBgn0014861	Mcm2	-0.047163	0.0181534	-2.59802	0.0102404	1.98968
FBgn0039782	CG15539	-0.0478337	0.0184124	-2.59791	0.0102436	1.98955
XLOC_004664	-	0.0464724	0.0178969	2.59667	0.0102792	1.98804
XLOC_002501	-	-0.0472074	0.0182054	-2.59304	0.0103839	1.98364
FBgn0037315	Cerk	0.0478218	0.0184465	2.59245	0.0104008	1.98293
XLOC_001976	-	-0.0481263	0.0185652	-2.59229	0.0104055	1.98274
XLOC_000649	-	-0.0501269	0.0193396	-2.59193	0.0104162	1.98229
FBgn0002633	E(spl)m7-HLH	-0.0471511	0.0181964	-2.59123	0.0104364	1.98145
FBgn0041581	AttB	-0.0506925	0.0195856	-2.58826	0.0105232	1.97785
FBgn0264975	Nrg	0.0494702	0.0191228	2.58698	0.0105608	1.9763
FBgn0013995	Calx	0.0488762	0.0189035	2.58556	0.0106024	1.97459
FBgn0038820	CG4000	0.0477312	0.0184659	2.58482	0.0106243	1.9737
FBgn0038981	CG5346	0.0479509	0.0185626	2.5832	0.0106723	1.97174
FBgn0058045	CG40045	-0.0471127	0.0182466	-2.582	0.010708	1.97029
FBgn0026148	CG12253	-0.0485495	0.0188049	-2.58176	0.0107154	1.96999
FBgn0037123	CG14569	-0.0479001	0.0185712	-2.57927	0.0107897	1.96699
FBgn0039210	CG13625	-0.0476525	0.0184763	-2.57911	0.0107943	1.96681
FBgn0035032	ATPsynF	0.046462	0.0180158	2.57896	0.0107989	1.96662
XLOC_000468	-	-0.0506293	0.0196468	-2.57698	0.0108586	1.96423
FBgn0032337	AstCC	-0.0484317	0.0188044	-2.57556	0.0109014	1.96252
FBgn0265356	tn	0.0488152	0.0189603	2.5746	0.0109303	1.96137
FBgn0050441	IFT20	-0.0485975	0.018887	-2.57307	0.0109768	1.95952
FBgn0004363	porin	0.0466812	0.0181478	2.57228	0.0110009	1.95857
FBgn0030093	Bap111	-0.0476563	0.0185483	-2.56931	0.0110919	1.95499
FBgn0043530	Obp51a	-0.0482563	0.0187938	-2.56768	0.0111422	1.95303
XLOC_004487	-	-0.0502098	0.019575	-2.56499	0.0112254	1.9498
FBgn0030539	CG1368	-0.0472715	0.0184326	-2.56456	0.0112387	1.94928
FBgn0042174	hpRNA:CR18854	0.047103	0.0183735	2.56364	0.0112674	1.94818
FBgn0030718	ND-20	0.0471483	0.0183918	2.56355	0.0112703	1.94807
FBgn0022023	eIF3h	0.0480338	0.018749	2.56194	0.0113205	1.94614
FBgn0034179	CG6805	-0.0482776	0.0188525	-2.56081	0.0113559	1.94478
FBgn0263595	lncRNA:CR43617	-0.0481145	0.0188078	-2.55822	0.0114375	1.94167
FBgn0036454	CG17839	0.0457711	0.0179059	2.5562	0.0115015	1.93925
FBgn0026144	CBP	-0.0470392	0.0184044	-2.55587	0.011512	1.93885
FBgn0033109	coro	0.0477031	0.0186714	2.55487	0.0115438	1.93765
XLOC_001860	-	-0.0484047	0.0189517	-2.55411	0.011568	1.93674
XLOC_002220	-	-0.0478511	0.0187399	-2.55344	0.0115895	1.93594
FBgn0001234	lncRNA:Hsrω	0.0477502	0.018709	2.55226	0.0116271	1.93453
FBgn0027934	α-Est4aΨ	0.0474761	0.0186248	2.54908	0.0117295	1.93072
FBgn0262341	mir-976	-0.0475522	0.0186651	-2.54766	0.0117754	1.92902
FBgn0038834	RpS30	0.0468874	0.0184132	2.5464	0.0118164	1.92751
XLOC_003596	-	-0.0493259	0.0193945	-2.54329	0.0119178	1.9238
FBgn0037270	eIF3f1	0.046637	0.0183486	2.54172	0.0119694	1.92193
XLOC_000755	-	-0.0467888	0.0184107	-2.54139	0.0119802	1.92154
FBgn0037620	ranshi	-0.0479888	0.0188834	-2.54132	0.0119826	1.92145
FBgn0030788	Sap30	-0.0496334	0.0195445	-2.53951	0.0120423	1.91929
FBgn0032694	MESR3	0.0472097	0.0185944	2.53892	0.0120618	1.91859
XLOC_006085	-	-0.04729	0.0186321	-2.53809	0.0120893	1.9176
FBgn0050201	tRNA:Ser-TGA-1-1	-0.0487429	0.019211	-2.53724	0.0121176	1.91658
FBgn0053710	CG33710	-0.0460639	0.0181581	-2.53682	0.0121315	1.91608
FBgn0262636	dati	0.0467447	0.0184436	2.53446	0.0122103	1.91327
FBgn0085472	CG34443	-0.047841	0.0188792	-2.53406	0.0122238	1.91279
FBgn0062978	CG31808	0.0495699	0.019573	2.53257	0.012274	1.91101
FBgn0264470	lncRNA:CR43878	0.0465365	0.0183869	2.53096	0.0123281	1.9091
FBgn0261068	LSm7	-0.0471835	0.0186529	-2.52955	0.0123759	1.90742
FBgn0014391	sun	0.0456802	0.0180615	2.52915	0.0123894	1.90695
FBgn0032015	Ostγ	0.0456686	0.0180584	2.52894	0.0123966	1.9067
FBgn0004643	Zw10	-0.046516	0.0184019	-2.52778	0.0124358	1.90533
XLOC_003074	-	-0.0475696	0.0188271	-2.52665	0.0124744	1.90398
FBgn0041242	Gr47a	-0.0473384	0.0187437	-2.52556	0.0125119	1.90268
XLOC_003366	-	-0.047562	0.0188564	-2.52232	0.0126229	1.89884
FBgn0050154	CG30154	0.0474376	0.0188078	2.52223	0.0126262	1.89873
FBgn0034774	CG13526	0.0469803	0.018633	2.52136	0.0126564	1.89769
FBgn0264873	asRNA:CR44064	-0.0485398	0.0192554	-2.52085	0.0126739	1.89709
FBgn0023415	Acp32CD	-0.0456778	0.018126	-2.52001	0.0127029	1.8961
FBgn0034151	CG15617	0.0459936	0.0182535	2.51971	0.0127135	1.89573
FBgn0032311	CG12517	0.0462841	0.0183803	2.51814	0.0127681	1.89387
FBgn0034485	CG11099	0.0457226	0.0181729	2.51598	0.0128435	1.89132
FBgn0032264	Lip4	0.047828	0.0190103	2.51589	0.0128466	1.89121
FBgn0263452	lncRNA:CR43475	-0.0574666	0.022848	-2.51517	0.0128719	1.89036
FBgn0265413	CG44325	0.0492847	0.0195973	2.51487	0.0128824	1.89
FBgn0086680	vvl	0.0469072	0.0186616	2.51357	0.0129283	1.88846
FBgn0051915	CG31915	-0.0456221	0.018175	-2.51015	0.0130491	1.88442
XLOC_003700	-	-0.046369	0.0184754	-2.50977	0.0130628	1.88396
FBgn0051824	CR31824	-0.0483607	0.0192783	-2.50856	0.0131058	1.88254
XLOC_003102	-	-0.0458915	0.0183058	-2.50693	0.013164	1.88061
FBgn0037342	CG2931	-0.0460804	0.0183947	-2.50509	0.0132301	1.87844
FBgn0046698	Pp1-Y2	-0.0478906	0.0191189	-2.50489	0.0132374	1.8782
FBgn0026479	Drp1	0.0485535	0.0193858	2.50459	0.0132482	1.87784
FBgn0261451	trol	0.046505	0.0185686	2.50449	0.0132517	1.87773
FBgn0032822	CG10466	-0.0456057	0.0182289	-2.50183	0.0133478	1.87459
FBgn0034447	CG7744	-0.0449754	0.0179801	-2.50139	0.0133638	1.87407
XLOC_005198	-	-0.0469876	0.0187893	-2.50077	0.0133865	1.87333
FBgn0024285	Srp54	-0.0465704	0.0186232	-2.50067	0.0133902	1.87321
XLOC_003134	-	-0.0466141	0.0186411	-2.50061	0.0133924	1.87314
FBgn0024975	CG2712	-0.0466959	0.0186762	-2.50029	0.0134039	1.87277
FBgn0037162	CG11449	-0.0474651	0.018991	-2.49935	0.0134383	1.87166
XLOC_004972	-	-0.0472034	0.0188919	-2.49861	0.0134651	1.87079
XLOC_005360	-	-0.0464612	0.0185979	-2.49819	0.0134805	1.8703
FBgn0010407	Ror	-0.0456255	0.0182877	-2.49487	0.0136026	1.86638
FBgn0052647	CG32647	0.0472554	0.0189481	2.49394	0.0136368	1.86529
FBgn0083976	CG34140	0.0464649	0.0186321	2.49381	0.0136415	1.86514
FBgn0265180	CG44245	0.0461492	0.0185186	2.49204	0.0137072	1.86305
FBgn0033846	mip120	-0.0451743	0.018129	-2.49183	0.0137152	1.8628
XLOC_004688	-	-0.0472267	0.0189579	-2.49114	0.0137406	1.86199
XLOC_003069	-	-0.046268	0.0185748	-2.4909	0.0137497	1.86171
FBgn0262508	CG43078	0.045764	0.0183948	2.48788	0.0138626	1.85815
XLOC_000559	-	-0.046976	0.0188892	-2.48692	0.0138986	1.85703
FBgn0035046	ND-19	0.0452113	0.0181809	2.48675	0.013905	1.85683
FBgn0037550	CG9667	-0.0490005	0.0197151	-2.48543	0.0139546	1.85528
FBgn0003435	sm	0.0473025	0.0190471	2.48344	0.0140298	1.85295
FBgn0033817	GstE14	-0.0473777	0.0190785	-2.48331	0.0140348	1.85279
XLOC_004217	-	-0.0447925	0.0180581	-2.48047	0.0141428	1.84946
FBgn0031818	CG9536	-0.0457714	0.0184726	-2.4778	0.0142451	1.84633
FBgn0033104	CG15237	0.0466041	0.0188133	2.4772	0.0142684	1.84563
FBgn0030745	CG4239	0.0459064	0.0185327	2.47705	0.0142742	1.84545
FBgn0038868	Ddrgk1	-0.0462427	0.0186768	-2.47594	0.014317	1.84415
FBgn0026439	Eaat1	0.0455928	0.0184439	2.47198	0.0144704	1.83952
FBgn0030740	CG9917	0.0463751	0.0187612	2.47186	0.0144749	1.83938
FBgn0260243	E(var)3-9	-0.0452381	0.0183035	-2.47155	0.0144871	1.83902
FBgn0010226	GstS1	0.0458858	0.0185709	2.47084	0.014515	1.83818
FBgn0031359	Rim2	0.0444219	0.0179791	2.47074	0.0145186	1.83807
XLOC_002240	-	-0.0454744	0.0184097	-2.47014	0.0145423	1.83737
FBgn0016691	ATPsynO	0.0460838	0.0186624	2.46933	0.0145739	1.83642
FBgn0054047	lncRNA:CR34047	-0.0479325	0.0194152	-2.46881	0.0145942	1.83582
FBgn0023523	Or2a	-0.0455454	0.0184492	-2.46869	0.0145992	1.83567
FBgn0032233	dpr19	-0.044625	0.0180837	-2.46769	0.0146384	1.83451
FBgn0034330	BomS4	0.0464328	0.0188279	2.46617	0.0146985	1.83273
XLOC_005996	-	-0.0464667	0.0188479	-2.46535	0.014731	1.83177
FBgn0029939	Cph	-0.0471714	0.0191362	-2.46504	0.0147433	1.83141
FBgn0034155	unc-104	0.0460044	0.0186651	2.46473	0.0147553	1.83105
FBgn0263606	Hsc20	-0.0464757	0.0188598	-2.46427	0.0147737	1.83051
FBgn0051038	CG31038	0.0455804	0.0184987	2.46398	0.0147851	1.83018
FBgn0264606	Fife	0.0456706	0.0185401	2.46334	0.0148107	1.82942
XLOC_001810	-	-0.0455921	0.0185176	-2.46209	0.0148602	1.82797
FBgn0044826	Pak3	0.046267	0.0187922	2.46203	0.0148628	1.8279
XLOC_003225	-	-0.048265	0.0196057	-2.46178	0.0148729	1.82761
XLOC_004581	-	-0.0450369	0.0183016	-2.46082	0.0149112	1.82649
XLOC_000762	-	-0.0468797	0.0190625	-2.45926	0.0149735	1.82468
FBgn0036433	CG9628	0.0484196	0.0196959	2.45836	0.0150099	1.82362
XLOC_001794	-	-0.0460001	0.0187143	-2.45802	0.0150234	1.82323
FBgn0263108	BtbVII	-0.0500873	0.0203775	-2.45797	0.0150257	1.82316
FBgn0053969	CG33969	-0.0442618	0.0180087	-2.4578	0.0150325	1.82297
XLOC_006322	-	0.0462852	0.0188394	2.45683	0.0150718	1.82183
FBgn0020633	Mcm7	-0.0446548	0.0181787	-2.45644	0.0150875	1.82138
FBgn0262559	Mdh2	0.0447943	0.0182433	2.45539	0.01513	1.82016
FBgn0003448	sna	0.0458267	0.0186735	2.45411	0.015182	1.81867
XLOC_003533	-	-0.0466058	0.0189952	-2.45356	0.0152045	1.81803
FBgn0037761	CG8534	-0.0458422	0.0186856	-2.45334	0.0152131	1.81778
FBgn0013726	pnut	-0.0455503	0.0185679	-2.45317	0.0152201	1.81758
FBgn0000504	dsx	0.0450189	0.0183534	2.4529	0.0152314	1.81726
FBgn0086037	CR34666	-0.0458936	0.0187133	-2.45247	0.0152489	1.81676
FBgn0265434	zip	0.0462289	0.0188534	2.45203	0.0152668	1.81625
FBgn0026417	Hus1-like	-0.0453104	0.0184837	-2.45136	0.015294	1.81548
XLOC_004105	-	-0.0445086	0.0181615	-2.45071	0.0153206	1.81472
FBgn0036300	Pmm2	-0.0463157	0.0189015	-2.45037	0.0153348	1.81432
FBgn0001313	kl-2	-0.0468909	0.0191374	-2.45022	0.0153409	1.81415
FBgn0033961	ND-B15	0.0455313	0.0185828	2.45018	0.0153423	1.81411
FBgn0015582	dare	-0.0452852	0.0184842	-2.44994	0.0153522	1.81383
XLOC_005945	-	-0.0453785	0.0185519	-2.44603	0.0155138	1.80928
XLOC_000654	-	0.0439802	0.0179823	2.44575	0.0155253	1.80896
FBgn0033043	Or42b	-0.0444077	0.0181675	-2.44435	0.0155833	1.80734
XLOC_005165	-	-0.0440855	0.0180457	-2.44299	0.0156401	1.80576
FBgn0023180	Orc6	-0.0458936	0.0187884	-2.44265	0.0156542	1.80537
FBgn0033579	CG13229	-0.0449219	0.018393	-2.44234	0.0156675	1.805
FBgn0042103	CG18746	-0.0449692	0.018417	-2.44172	0.0156932	1.80429
FBgn0053229	CG33229	0.0452538	0.0185402	2.44085	0.0157298	1.80328
FBgn0035338	Svil	0.0463094	0.0189809	2.43979	0.0157744	1.80205
FBgn0036660	mus302	-0.0461076	0.0189085	-2.43847	0.0158301	1.80052
FBgn0038638	CG7702	0.0457572	0.0187684	2.43799	0.0158503	1.79996
XLOC_005800	-	-0.0448778	0.0184089	-2.43783	0.0158568	1.79978
FBgn0039528	dsd	0.0454987	0.0186652	2.43762	0.0158658	1.79954
FBgn0263617	lncRNA:CR43626	-0.0462441	0.018979	-2.4366	0.0159092	1.79835
XLOC_003347	-	-0.0450709	0.0184984	-2.43647	0.0159144	1.79821
FBgn0029173	prg	-0.0440642	0.0181054	-2.43376	0.01603	1.79507
FBgn0040773	COX7C	0.0454168	0.0186751	2.43194	0.0161077	1.79297
FBgn0014026	RpL7A	0.0453911	0.0186682	2.43147	0.016128	1.79242
FBgn0027791	Ofut2	-0.045365	0.0186795	-2.4286	0.0162514	1.78911
FBgn0036999	isoQC	-0.0439072	0.0180913	-2.42699	0.0163212	1.78725
FBgn0052733	CR32733	-0.0445876	0.0183815	-2.42568	0.0163782	1.78573
XLOC_005374	-	-0.0444065	0.0183198	-2.42396	0.0164528	1.78376
FBgn0053309	CG33309	-0.0458999	0.0189403	-2.42339	0.0164777	1.7831
XLOC_002750	-	-0.0460657	0.0190128	-2.42287	0.0165006	1.7825
FBgn0036534	DCP2	0.0450639	0.0186006	2.42271	0.0165077	1.78231
FBgn0264866	lncRNA:CR44057	-0.0452297	0.0186803	-2.42125	0.0165716	1.78064
FBgn0026869	Tdg	0.0443867	0.0183419	2.41996	0.0166287	1.77914
FBgn0061476	Zwilch	-0.0446548	0.0184624	-2.41869	0.0166845	1.77769
FBgn0031254	CG13692	-0.0458347	0.0189511	-2.41857	0.0166897	1.77755
FBgn0263502	lncRNA:CR43491	-0.0449488	0.0185919	-2.41766	0.0167303	1.7765
FBgn0034509	Obp57c	0.0442944	0.0183225	2.41749	0.0167379	1.7763
FBgn0038293	Glys	0.0447356	0.0185112	2.41668	0.0167739	1.77537
FBgn0263389	CR43441	0.0451299	0.0186781	2.41619	0.0167953	1.77481
FBgn0026181	Rok	0.0463969	0.0192096	2.41529	0.0168355	1.77377
FBgn0030994	HP1D3csd	-0.0443193	0.0183538	-2.41472	0.0168609	1.77312
FBgn0034180	Ehbp1	0.044765	0.0185403	2.41447	0.0168722	1.77283
FBgn0035142	Hipk	0.0444866	0.0184312	2.41365	0.0169088	1.77189
FBgn0038419	CG14879	0.0457676	0.0189663	2.41311	0.0169331	1.77126
FBgn0031766	CG9117	-0.0448002	0.0185669	-2.41291	0.0169419	1.77104
FBgn0029870	Marf	0.0440892	0.0182795	2.41194	0.0169853	1.76993
FBgn0028374	Hug	0.0455057	0.0188687	2.4117	0.0169963	1.76965
FBgn0085481	CG34452	-0.0476416	0.0197595	-2.41107	0.0170246	1.76892
XLOC_003250	-	-0.0445076	0.0184652	-2.41036	0.0170567	1.76811
FBgn0031908	Tppl	0.0456282	0.018936	2.4096	0.017091	1.76723
FBgn0050428	CG30428	0.0447356	0.0185676	2.40934	0.0171025	1.76694
FBgn0052250	PMP34	-0.0434598	0.0180457	-2.40832	0.0171489	1.76576
XLOC_001190	-	-0.0453125	0.0188317	-2.40619	0.0172456	1.76332
XLOC_005082	-	-0.0448965	0.0186735	-2.40429	0.0173322	1.76115
FBgn0264693	ens	0.0459154	0.0191105	2.40263	0.0174084	1.75924
FBgn0051410	Npc2e	-0.0443594	0.0184696	-2.40175	0.0174486	1.75824
FBgn0035083	Tina-1	-0.0464962	0.0193605	-2.4016	0.0174557	1.75806
FBgn0037734	trbd	0.044193	0.0184026	2.40145	0.0174627	1.75789
XLOC_000247	-	-0.0445765	0.0185665	-2.40092	0.0174872	1.75728
XLOC_003359	-	-0.0440587	0.018354	-2.4005	0.0175064	1.7568
XLOC_001147	-	-0.0450277	0.0187703	-2.39889	0.017581	1.75496
FBgn0031227	Pus10	-0.0438395	0.0182791	-2.39834	0.0176061	1.75434
FBgn0002576	lz	-0.0465342	0.0194062	-2.39791	0.0176264	1.75384
FBgn0052177	Ndfip	0.0443188	0.0184912	2.39675	0.0176804	1.75251
FBgn0035762	Rint1	-0.045391	0.0189442	-2.39604	0.0177131	1.75171
FBgn0020766	PheRS-m	0.0483586	0.0201882	2.39539	0.0177438	1.75095
FBgn0038956	CAH8	-0.0452021	0.0188814	-2.394	0.0178086	1.74937
FBgn0039396	CCAP-R	-0.0453967	0.0189627	-2.394	0.0178086	1.74937
XLOC_005313	-	-0.0453865	0.0189586	-2.39397	0.0178099	1.74934
FBgn0032673	Ptp36E	0.0454377	0.0189866	2.39315	0.0178487	1.74839
XLOC_003686	-	-0.0434299	0.0181484	-2.39304	0.0178535	1.74828
XLOC_005381	-	-0.0444325	0.018571	-2.39257	0.0178755	1.74774
FBgn0262435	mir-1009	-0.0442402	0.0184964	-2.39183	0.0179106	1.74689
FBgn0032040	CG13386	-0.0450632	0.0188414	-2.39172	0.0179157	1.74677
FBgn0028325	Pdha1	0.0442592	0.0185061	2.39161	0.0179211	1.74664
FBgn0031126	Cyp6v1	-0.0440621	0.0184352	-2.39011	0.0179917	1.74493
XLOC_002594	-	0.0453339	0.0189679	2.39003	0.0179954	1.74484
FBgn0004611	Plc21C	0.0443463	0.018558	2.3896	0.0180158	1.74435
FBgn0262599	SmydA-3	0.0437207	0.0183067	2.38823	0.0180807	1.74278
XLOC_005634	-	-0.0457038	0.019138	-2.38812	0.0180858	1.74266
FBgn0259242	CG42340	0.0445611	0.0186605	2.388	0.0180919	1.74252
FBgn0033828	CG17048	-0.0447994	0.0187619	-2.38778	0.018102	1.74227
FBgn0030752	Cdc50	0.0466795	0.019551	2.38757	0.0181121	1.74203
FBgn0065107	sncRNA:128	0.0448311	0.018789	2.38602	0.0181858	1.74027
FBgn0039304	Kdsr	0.0441853	0.0185245	2.38524	0.0182234	1.73937
FBgn0035056	spz6	-0.0442171	0.0185439	-2.38446	0.0182606	1.73848
FBgn0010282	TfIIFα	-0.0452202	0.0189648	-2.38443	0.0182618	1.73846
FBgn0264835	lncRNA:CR44043	-0.0452837	0.0189921	-2.38434	0.0182661	1.73835
FBgn0011286	RyR	0.0440825	0.0184894	2.3842	0.0182728	1.73819
XLOC_000727	-	-0.0436809	0.0183332	-2.38261	0.0183491	1.73638
XLOC_001181	-	-0.0451208	0.0189405	-2.38224	0.0183672	1.73596
FBgn0016698	Ptpa	-0.0446545	0.0187488	-2.38172	0.018392	1.73537
XLOC_003806	-	-0.0435939	0.0183041	-2.38165	0.0183957	1.73528
FBgn0038490	Smug	-0.0430259	0.018073	-2.38067	0.0184427	1.73418
FBgn0004914	Hnf4	0.0440208	0.0184974	2.37984	0.0184831	1.73323
FBgn0039069	CG6763	-0.0444212	0.0186667	-2.3797	0.0184898	1.73307
FBgn0033970	CG10205	-0.0451693	0.0189943	-2.37804	0.0185702	1.73118
FBgn0040985	osi	0.0430181	0.0180939	2.37749	0.0185969	1.73056
FBgn0259241	vex	0.0458738	0.019305	2.37626	0.0186571	1.72916
XLOC_002096	-	-0.0440968	0.0185614	-2.37572	0.0186833	1.72855
XLOC_003463	-	-0.0446027	0.0187921	-2.37348	0.0187932	1.726
FBgn0031021	ND-18	0.0432792	0.0182404	2.37271	0.0188312	1.72512
FBgn0264360	asRNA:CR43812	0.0436414	0.0183941	2.37258	0.0188374	1.72498
XLOC_002066	-	0.0444395	0.0187382	2.3716	0.0188857	1.72387
FBgn0031779	CG9175	-0.0443588	0.0187075	-2.37118	0.0189064	1.72339
FBgn0034837	RpL22-like	-0.0441536	0.0186253	-2.37062	0.0189341	1.72275
FBgn0033446	CG1648	0.0441194	0.0186131	2.37035	0.0189477	1.72244
XLOC_001805	-	-0.044717	0.0188654	-2.37032	0.018949	1.72241
FBgn0031907	Tpp	0.0432394	0.0182434	2.37014	0.0189581	1.7222
FBgn0000153	Adc	0.0433953	0.0183158	2.36928	0.0190007	1.72123
FBgn0029733	CG6927	-0.0434679	0.0183487	-2.36899	0.0190149	1.72091
XLOC_000024	-	-0.0441962	0.0186594	-2.36857	0.0190358	1.72043
FBgn0085219	CG34190	-0.0453316	0.0191435	-2.36799	0.0190645	1.71977
FBgn0036227	CG17826	-0.0433863	0.0183236	-2.36778	0.019075	1.71954
FBgn0262107	asRNA:CR42860	0.0449702	0.018994	2.3676	0.0190839	1.71933
FBgn0261554	Arms	0.0445603	0.0188271	2.36682	0.019123	1.71845
FBgn0040361	CG14627	-0.0436491	0.0184429	-2.36672	0.019128	1.71833
FBgn0037213	CG12581	0.0464513	0.019627	2.36671	0.0191286	1.71832
FBgn0263933	ebi	-0.0440822	0.0186263	-2.36666	0.0191308	1.71827
FBgn0022702	Cht2	0.0429427	0.0181499	2.366	0.0191637	1.71752
FBgn0050398	CG30398	0.0442724	0.0187132	2.36584	0.0191721	1.71733
FBgn0086384	Mer	-0.0437648	0.0184989	-2.3658	0.0191737	1.71729
FBgn0036240	CG6928	-0.0432343	0.0182787	-2.36529	0.0191995	1.71671
FBgn0036986	CG5282	-0.0449046	0.0189899	-2.36466	0.0192309	1.716
FBgn0004511	dy	-0.0441865	0.0186925	-2.36386	0.0192711	1.71509
FBgn0050087	CG30087	-0.0445452	0.0188465	-2.36358	0.0192853	1.71477
FBgn0265307	lncRNA:CR44280	-0.0447505	0.0189338	-2.36352	0.019288	1.71471
FBgn0035570	CG13712	-0.0437676	0.0185324	-2.36168	0.0193807	1.71263
FBgn0051516	CG31516	0.0438694	0.018581	2.36098	0.0194162	1.71183
FBgn0035480	CG14984	0.0428689	0.018164	2.36011	0.0194603	1.71085
FBgn0037530	EMC1	0.0436508	0.0184972	2.35986	0.0194728	1.71057
FBgn0010238	Lac	0.0450909	0.0191097	2.35959	0.0194869	1.71026
FBgn0038445	CG14891	-0.0440861	0.0186842	-2.35954	0.0194892	1.71021
XLOC_002166	-	-0.0446725	0.0189348	-2.35928	0.0195022	1.70992
FBgn0034245	UQCR-6.4	0.0441711	0.0187223	2.35927	0.019503	1.7099
FBgn0014010	Rab5	0.0441229	0.0187064	2.35871	0.0195316	1.70926
FBgn0262452	mir-79	-0.0429859	0.018244	-2.35616	0.0196612	1.70639
FBgn0032856	CG16798	-0.0455622	0.0193394	-2.35593	0.0196734	1.70612
FBgn0261632	lncRNA:CR42715	-0.0428333	0.0181819	-2.35583	0.0196784	1.70601
FBgn0262194	mir-2489	-0.0430397	0.0182703	-2.35572	0.0196839	1.70589
FBgn0023169	AMPKα	0.0427407	0.0181501	2.35484	0.0197289	1.7049
FBgn0261612	CngA	-0.0435911	0.0185278	-2.35275	0.0198366	1.70253
FBgn0262534	CG43088	-0.0443528	0.0188555	-2.35224	0.0198626	1.70196
FBgn0000233	btd	-0.0468028	0.0199097	-2.35075	0.0199396	1.70028
XLOC_002084	-	-0.0444247	0.0188982	-2.35074	0.0199403	1.70027
FBgn0038436	Gyc89Db	-0.0439965	0.0187191	-2.35036	0.0199601	1.69984
FBgn0051446	CG31446	-0.0427537	0.0182026	-2.34877	0.0200426	1.69805
FBgn0263697	Uba3	-0.0433893	0.0184767	-2.34833	0.0200654	1.69755
FBgn0033549	mms4	-0.0425035	0.0181007	-2.34816	0.020074	1.69737
FBgn0003301	Adcy1	0.0448267	0.0190928	2.34783	0.0200916	1.69699
XLOC_006291	-	-0.0440289	0.0187565	-2.3474	0.0201138	1.69651
FBgn0051259	CG31259	-0.043674	0.0186074	-2.34713	0.0201281	1.6962
FBgn0030189	CG2909	-0.0429115	0.0182842	-2.34692	0.020139	1.69596
FBgn0263416	CG45263	0.0440769	0.0187834	2.3466	0.0201558	1.6956
FBgn0263531	mir-4955	0.0422693	0.0180207	2.34559	0.0202081	1.69447
FBgn0039538	CG12883	-0.0448538	0.0191319	-2.34445	0.020268	1.69319
FBgn0039112	SdhD	0.0440369	0.0187864	2.34409	0.0202873	1.69278
FBgn0015577	α-Est9	0.0446143	0.0190332	2.34402	0.0202907	1.6927
FBgn0086658	snoRNA:Ψ28S-1180	0.0434451	0.0185399	2.34333	0.0203269	1.69193
FBgn0010435	emp	0.0442221	0.0188794	2.34235	0.0203787	1.69082
FBgn0026149	BCL7-like	-0.0439322	0.0187598	-2.34183	0.0204063	1.69024
FBgn0085201	COX7AL2	0.044083	0.0188262	2.34158	0.0204194	1.68996
FBgn0011230	poe	0.0433928	0.0185357	2.34103	0.0204482	1.68934
FBgn0004859	ci	0.0436859	0.0186626	2.34083	0.0204593	1.68911
FBgn0051928	CG31928	-0.0441204	0.0188701	-2.33812	0.0206032	1.68607
FBgn0262540	CG43094	-0.0433979	0.0185627	-2.3379	0.0206146	1.68583
XLOC_003425	-	-0.0677098	0.0289643	-2.3377	0.0206256	1.68559
FBgn0085261	CG34232	0.0441806	0.0189045	2.33705	0.0206602	1.68487
FBgn0262965	CR43276	0.0437486	0.0187245	2.33643	0.0206931	1.68418
FBgn0034656	CngB	0.0472278	0.0202184	2.33589	0.0207223	1.68356
FBgn0002526	LanA	0.043222	0.0185084	2.33527	0.0207555	1.68287
FBgn0032833	COX4	0.0422876	0.0181086	2.33521	0.0207583	1.68281
FBgn0051898	CG31898	-0.0440696	0.0188758	-2.33472	0.020785	1.68225
FBgn0036821	CG3961	0.043571	0.0186687	2.33391	0.0208283	1.68135
FBgn0014184	Oda	0.0437401	0.0187472	2.33315	0.0208693	1.68049
FBgn0264845	Tep5Ψ	-0.0448384	0.0192194	-2.33298	0.0208787	1.6803
FBgn0250871	pot	0.043503	0.0186478	2.33288	0.0208838	1.68019
FBgn0083123	Uhg5	-0.0438562	0.0188031	-2.33239	0.0209103	1.67964
XLOC_004526	-	-0.0450466	0.0193178	-2.33187	0.0209383	1.67906
FBgn0264604	lncRNA:CR43953	-0.0453501	0.0194501	-2.33161	0.0209522	1.67877
XLOC_004887	-	-0.0434545	0.0186439	-2.33076	0.0209984	1.67781
XLOC_006205	-	0.0440072	0.0188844	2.33034	0.021021	1.67735
FBgn0029686	Glos	-0.042785	0.0183602	-2.33031	0.0210226	1.67731
FBgn0264754	btsz	0.0435943	0.0187078	2.33027	0.0210248	1.67727
FBgn0038854	Brat1	0.0439491	0.0188604	2.33023	0.021027	1.67722
FBgn0037294	CG12590	-0.0464845	0.0199521	-2.3298	0.0210503	1.67674
FBgn0259214	PMCA	0.0440117	0.0188919	2.32966	0.0210579	1.67658
FBgn0033665	Zip48C	-0.0429429	0.0184417	-2.32857	0.0211172	1.67536
FBgn0038681	Cyp12a4	0.0433414	0.0186179	2.32795	0.0211512	1.67467
FBgn0035035	CG3570	-0.0439325	0.0188778	-2.3272	0.0211921	1.67383
FBgn0033528	trsn	-0.0427242	0.0183624	-2.32672	0.0212185	1.67329
FBgn0051057	tau	0.0424308	0.0182377	2.32655	0.0212278	1.6731
FBgn0035625	Blimp-1	0.0429861	0.0184803	2.32605	0.0212548	1.67254
FBgn0053062	CG33062	-0.0435398	0.0187277	-2.32489	0.0213185	1.67124
FBgn0037916	CG5342	-0.0429454	0.0184737	-2.32468	0.0213301	1.67101
FBgn0264994	lncRNA:CR44145	-0.0435795	0.018752	-2.324	0.0213678	1.67024
FBgn0028422	GluRIID	-0.0439051	0.0188978	-2.32329	0.0214064	1.66946
FBgn0014850	Eig71Ej	-0.0437758	0.0188485	-2.32251	0.0214499	1.66858
FBgn0028658	Adat1	-0.0431217	0.0185834	-2.32044	0.0215639	1.66627
XLOC_003503	-	-0.0445888	0.0192162	-2.32037	0.021568	1.66619
FBgn0054030	CG34030	-0.0432005	0.018618	-2.32036	0.0215684	1.66618
FBgn0010352	Ogdh1	0.0428746	0.0184824	2.31975	0.0216025	1.6655
FBgn0032350	Phgdh	0.0426235	0.0183749	2.31966	0.0216073	1.6654
XLOC_003214	-	-0.0439915	0.0189703	-2.31897	0.0216457	1.66463
FBgn0085742	CR40546	-0.0420858	0.0181501	-2.31877	0.0216571	1.6644
FBgn0011818	oaf	-0.043651	0.0188291	-2.31827	0.0216849	1.66384
FBgn0033463	CG1513	0.0421841	0.0182098	2.31656	0.0217805	1.66193
FBgn0261258	rgn	0.0428458	0.0184982	2.31621	0.0217997	1.66155
FBgn0003375	Sgs5	-0.0430811	0.0186102	-2.31492	0.0218723	1.66011
FBgn0031561	IM33	-0.0440457	0.0190298	-2.31456	0.0218921	1.65971
FBgn0036808	38322	-0.0428688	0.0185279	-2.31374	0.0219384	1.6588
XLOC_004929	-	-0.0431363	0.0186567	-2.3121	0.022031	1.65697
FBgn0035807	CG7492	0.0439485	0.0190083	2.31207	0.0220329	1.65693
FBgn0033734	CG8520	0.0427458	0.0185043	2.31004	0.0221475	1.65468
XLOC_002292	-	-0.0433936	0.0187884	-2.30959	0.0221732	1.65417
FBgn0001254	ImpE2	-0.0440052	0.0190548	-2.30941	0.0221836	1.65397
FBgn0039260	Smg6	0.0430757	0.0186548	2.30909	0.0222015	1.65362
FBgn0261548	prage	0.0433529	0.0187776	2.30876	0.0222204	1.65325
FBgn0033210	U2A	-0.0436308	0.0189007	-2.30842	0.0222401	1.65286
FBgn0261836	Msp300	0.0437151	0.0189384	2.30827	0.0222482	1.65271
FBgn0053798	CG33798	-0.0416829	0.0180841	-2.30494	0.0224388	1.649
FBgn0037664	CG8420	-0.0438709	0.0190335	-2.30494	0.0224391	1.64899
FBgn0262881	Mtkl	-0.04383	0.0190258	-2.30371	0.0225098	1.64763
FBgn0086253	rumi	-0.0420856	0.0182706	-2.30346	0.0225241	1.64735
FBgn0262123	l(2)41Ab	-0.0443109	0.0192389	-2.3032	0.0225392	1.64706
FBgn0030485	CG1998	0.0425568	0.0184787	2.30302	0.0225492	1.64687
FBgn0038205	Kif19A	-0.0431511	0.0187404	-2.30257	0.0225754	1.64636
FBgn0011704	RnrS	-0.0416092	0.0180781	-2.30163	0.0226295	1.64532
FBgn0039140	Miro	0.0441062	0.0191684	2.30098	0.0226673	1.6446
FBgn0260632	dl	0.0418725	0.0181982	2.30091	0.0226714	1.64452
XLOC_004687	-	-0.0430288	0.0187025	-2.30069	0.0226839	1.64428
FBgn0262579	Sarm	0.0442851	0.0192525	2.30022	0.0227113	1.64376
XLOC_004762	-	-0.0453194	0.0197038	-2.30003	0.0227226	1.64354
FBgn0034301	CG5756	-0.0451745	0.0196419	-2.2999	0.0227298	1.64341
FBgn0035722	Uqcc1	0.0443315	0.0192766	2.29976	0.0227383	1.64324
XLOC_004409	-	-0.0423961	0.0184484	-2.29809	0.0228352	1.6414
FBgn0034067	CG8399	0.0423218	0.0184197	2.29764	0.0228616	1.64089
FBgn0038944	CG5388	-0.0428226	0.0186516	-2.29592	0.0229619	1.63899
FBgn0030082	HP1b	-0.0423219	0.0184419	-2.29487	0.0230235	1.63783
FBgn0037688	CG9356	0.0429396	0.0187112	2.29486	0.0230247	1.63781
FBgn0037074	Tbc1d8-9	0.0439873	0.0191682	2.29481	0.0230273	1.63776
FBgn0263615	lncRNA:CR43624	-0.0418577	0.0182501	-2.29356	0.023101	1.63637
FBgn0020762	Atet	0.0423498	0.0184715	2.29271	0.0231511	1.63543
FBgn0020639	Lcp65Af	-0.0437704	0.0191041	-2.29115	0.0232435	1.6337
XLOC_001205	-	-0.043239	0.0188785	-2.29039	0.0232885	1.63286
FBgn0034105	CG7755	0.0435725	0.0190252	2.29025	0.0232967	1.63271
FBgn0262431	mir-1003	0.0440569	0.0192379	2.29011	0.0233048	1.63255
FBgn0264261	lncRNA:CR43761	-0.0429697	0.0187649	-2.2899	0.0233175	1.63232
FBgn0029161	slmo	0.0427921	0.0187013	2.28819	0.0234193	1.63043
FBgn0000547	ed	0.0426213	0.0186291	2.28789	0.0234369	1.6301
XLOC_002993	-	-0.0437242	0.0191139	-2.28756	0.0234567	1.62973
XLOC_004715	-	-0.0439397	0.0192129	-2.28698	0.0234911	1.6291
FBgn0029771	CG12730	0.0423483	0.0185283	2.2856	0.023574	1.62757
FBgn0036556	hzg	0.0430312	0.0188322	2.28499	0.0236109	1.62689
XLOC_000824	-	-0.0435416	0.0190591	-2.28455	0.0236368	1.62641
XLOC_003052	-	-0.0423828	0.0185627	-2.28323	0.0237168	1.62494
XLOC_003460	-	-0.0419396	0.0183731	-2.28267	0.0237504	1.62433
XLOC_001490	-	-0.0438018	0.019189	-2.28265	0.0237516	1.62431
FBgn0004893	bowl	0.0429685	0.0188274	2.28224	0.0237765	1.62385
FBgn0002905	PolQ	-0.041654	0.018254	-2.2819	0.0237966	1.62349
FBgn0051053	nenya	-0.0418218	0.01833	-2.2816	0.0238149	1.62315
FBgn0261853	CG42782	-0.0419779	0.0184008	-2.2813	0.0238329	1.62282
FBgn0040207	kat80	0.040442	0.0177279	2.28126	0.0238354	1.62278
FBgn0029997	CG2258	0.0416709	0.0182719	2.2806	0.0238753	1.62205
FBgn0031457	Snx21	0.0433531	0.0190104	2.28049	0.023882	1.62193
XLOC_003457	-	-0.0428806	0.0188052	-2.28026	0.0238964	1.62167
FBgn0010114	hig	0.0441577	0.019367	2.28005	0.0239091	1.62144
FBgn0031130	CG15452	0.0438416	0.019232	2.27962	0.0239349	1.62097
FBgn0015036	Cyp4ae1	0.042359	0.0185964	2.27781	0.0240449	1.61898
XLOC_005211	-	-0.0436601	0.0191721	-2.27727	0.0240783	1.61837
FBgn0037288	Jhbp3	0.0427174	0.0187618	2.27684	0.0241047	1.6179
FBgn0032138	CG4364	0.0454501	0.0199675	2.2762	0.0241434	1.6172
FBgn0041238	Gr58b	-0.0447833	0.0196784	-2.27576	0.0241705	1.61671
FBgn0263657	lncRNA:CR43648	0.0417798	0.0183668	2.27475	0.0242326	1.6156
FBgn0037757	CG8516	-0.0428686	0.0188504	-2.27415	0.0242696	1.61494
XLOC_002693	-	-0.0435153	0.0191424	-2.27325	0.024325	1.61395
FBgn0039321	CG10550	0.0434095	0.019097	2.2731	0.0243339	1.61379
XLOC_005026	-	0.0430828	0.0189635	2.27188	0.0244092	1.61245
FBgn0264428	lncRNA:CR43846	-0.0419209	0.0184527	-2.2718	0.0244142	1.61236
FBgn0035720	CG10077	0.0424084	0.0186673	2.27179	0.0244147	1.61235
FBgn0022344	CG10340	0.0420348	0.0185034	2.27173	0.0244185	1.61228
FBgn0034464	CG11018	-0.0426414	0.0187713	-2.27162	0.0244252	1.61216
FBgn0039301	Nup37	-0.044847	0.0197432	-2.27151	0.024432	1.61204
FBgn0034961	CG3163	-0.0435077	0.0191573	-2.27108	0.0244589	1.61156
FBgn0259954	CG42464	-0.0466421	0.0205435	-2.27041	0.0245007	1.61082
FBgn0035538	DopEcR	0.0417556	0.0183937	2.2701	0.0245195	1.61049
FBgn0037421	CG15594	-0.0432021	0.019035	-2.26961	0.0245501	1.60995
FBgn0026061	Mipp1	0.0432124	0.0190471	2.26871	0.0246062	1.60896
XLOC_005140	-	-0.0434885	0.0191745	-2.26804	0.0246478	1.60822
FBgn0050372	Asap	0.0430106	0.0189696	2.26734	0.0246916	1.60745
FBgn0025739	pon	-0.0427371	0.0188618	-2.26581	0.0247874	1.60577
FBgn0261709	lncRNA:CR42746	-0.0413924	0.0182688	-2.26574	0.0247917	1.60569
FBgn0039213	atl	0.0421364	0.0186075	2.26449	0.02487	1.60432
XLOC_006059	-	-0.0433803	0.01916	-2.26411	0.0248939	1.60391
FBgn0036906	CG14102	-0.0425246	0.018784	-2.26387	0.024909	1.60364
FBgn0262260	mir-2282	-0.0414587	0.0183135	-2.26383	0.0249114	1.6036
XLOC_004473	-	-0.0436737	0.0193125	-2.26142	0.0250638	1.60095
FBgn0015766	Msr-110	0.0427963	0.0189252	2.26135	0.0250684	1.60087
FBgn0014863	Mlp84B	0.0441777	0.0195365	2.26128	0.0250722	1.60081
XLOC_002586	-	-0.0413051	0.0182739	-2.26033	0.0251326	1.59976
FBgn0005278	Sams	0.0417336	0.0184644	2.26022	0.0251394	1.59965
XLOC_003356	-	0.0427478	0.0189164	2.25982	0.0251648	1.59921
FBgn0053143	Idit	-0.0427576	0.0189245	-2.25938	0.0251932	1.59872
FBgn0035978	Ugp	0.0424386	0.0187845	2.25924	0.0252022	1.59856
XLOC_002478	-	-0.0425054	0.0188174	-2.25884	0.0252274	1.59813
XLOC_006133	-	-0.0426948	0.018919	-2.25671	0.0253631	1.5958
XLOC_001034	-	-0.0420536	0.0186411	-2.25596	0.025411	1.59498
XLOC_006052	-	-0.0427836	0.018965	-2.25592	0.025414	1.59493
FBgn0259822	Ca-β	0.0435587	0.01931	2.25575	0.0254244	1.59475
XLOC_001187	-	-0.0432307	0.0191656	-2.25564	0.0254315	1.59463
FBgn0026620	tacc	0.0428368	0.0189959	2.25505	0.0254693	1.59398
FBgn0040553	CG14374	-0.0448097	0.0198727	-2.25483	0.0254835	1.59374
XLOC_003985	-	-0.0428186	0.0189899	-2.25481	0.0254849	1.59372
FBgn0083167	Neb-cGP	0.0424048	0.0188066	2.25478	0.025487	1.59368
FBgn0031651	mRpL24	0.0421455	0.0186936	2.25455	0.0255017	1.59343
XLOC_004839	-	0.0424207	0.0188179	2.25428	0.0255191	1.59313
XLOC_000411	-	-0.0418598	0.0185748	-2.25358	0.0255643	1.59237
FBgn0035542	TP53INP	0.0411205	0.0182567	2.25234	0.0256436	1.59102
XLOC_004654	-	-0.0422635	0.0187697	-2.25169	0.0256859	1.5903
FBgn0004888	Scsα1	0.0406776	0.0180691	2.25122	0.0257161	1.58979
FBgn0033187	PIG-G	-0.0425397	0.0189021	-2.25053	0.0257611	1.58904
FBgn0038420	CG10311	0.0427926	0.0190216	2.24968	0.025816	1.58811
FBgn0000140	asp	-0.0414058	0.0184177	-2.24815	0.0259156	1.58644
FBgn0033134	Tsp42El	0.0410576	0.018272	2.24702	0.0259892	1.58521
FBgn0036616	ringer	0.0419425	0.0186809	2.2452	0.0261081	1.58322
FBgn0034049	bdg	0.0429764	0.0191536	2.24378	0.0262017	1.58167
FBgn0031707	CG14020	-0.0412707	0.0183974	-2.24329	0.0262338	1.58114
FBgn0001174	halo	-0.0418527	0.0186653	-2.24227	0.0263011	1.58003
FBgn0052672	Atg8a	0.0414259	0.0184752	2.24224	0.026303	1.58
FBgn0029644	CG14421	-0.0423722	0.0189029	-2.24156	0.0263477	1.57926
FBgn0011708	Syx5	-0.041205	0.0183883	-2.24082	0.0263966	1.57845
XLOC_003647	-	-0.0422476	0.0188565	-2.24049	0.026419	1.57808
FBgn0014427	Psat	-0.0413187	0.0184437	-2.24026	0.026434	1.57784
FBgn0033943	CG12869	-0.0425776	0.0190068	-2.24013	0.0264427	1.57769
FBgn0013272	Gp150	0.0417459	0.0186458	2.23889	0.0265248	1.57635
FBgn0032609	CG13280	0.0419505	0.0187384	2.23874	0.026535	1.57618
FBgn0033096	Zip42C.1	-0.0428061	0.0191272	-2.23797	0.0265864	1.57534
FBgn0010015	CanA1	0.0413839	0.0185022	2.2367	0.026671	1.57396
XLOC_000546	-	-0.0413752	0.0185019	-2.23626	0.0267002	1.57349
FBgn0010548	Aldh-III	0.0413303	0.0184865	2.23571	0.0267373	1.57288
FBgn0250837	dUTPase	-0.0413036	0.0184757	-2.23557	0.0267467	1.57273
FBgn0024998	CG2685	-0.0427767	0.0191377	-2.23521	0.0267709	1.57234
FBgn0037612	CG8112	0.042989	0.0192345	2.235	0.026785	1.57211
FBgn0050163	Cpr60D	-0.043102	0.019286	-2.23488	0.0267926	1.57198
FBgn0032797	Hasp	0.0423845	0.0189716	2.2341	0.0268452	1.57113
XLOC_003263	-	-0.0427965	0.0191611	-2.2335	0.0268853	1.57049
FBgn0261058	Sfp38D	-0.0418294	0.0187323	-2.23301	0.0269181	1.56996
FBgn0262169	magu	0.0414544	0.0185666	2.23274	0.0269367	1.56966
FBgn0032006	Pvr	0.0406875	0.018224	2.23263	0.0269437	1.56954
FBgn0027611	LManII	0.0406621	0.0182149	2.23236	0.0269625	1.56924
FBgn0037069	Cpr78Cc	-0.0418691	0.0187561	-2.23229	0.0269672	1.56916
FBgn0029920	CR4575	-0.0420777	0.0188563	-2.23149	0.027021	1.5683
FBgn0013676	mt:CoIII	-0.040746	0.0182632	-2.23105	0.0270506	1.56782
XLOC_003925	-	-0.0411633	0.0184558	-2.23037	0.0270964	1.56709
FBgn0034429	AANATL4	-0.041777	0.018733	-2.23013	0.0271131	1.56682
FBgn0016756	Usp47	0.0406834	0.0182437	2.22999	0.0271222	1.56668
XLOC_003342	-	-0.0411974	0.0184757	-2.22982	0.0271338	1.56649
FBgn0004436	Ubc6	0.0421477	0.018902	2.2298	0.0271352	1.56647
FBgn0040357	CG14624	-0.0416522	0.0186842	-2.22928	0.0271707	1.5659
FBgn0011289	TfIIA-L	-0.0426968	0.0191542	-2.22911	0.0271819	1.56572
FBgn0030937	CG15042	-0.0409003	0.0183509	-2.22879	0.0272041	1.56537
FBgn0025684	MFS18	-0.0430008	0.0193045	-2.2275	0.0272919	1.56397
FBgn0052376	CG32376	-0.0443103	0.0198978	-2.22689	0.0273331	1.56331
FBgn0030357	Sclp	0.0422035	0.0189569	2.22629	0.0273742	1.56266
XLOC_004369	-	-0.0417761	0.0187673	-2.22601	0.0273933	1.56235
XLOC_002620	-	-0.0437645	0.0196675	-2.22522	0.0274471	1.5615
FBgn0262606	lncRNA:CR43132	0.0406671	0.0182779	2.22493	0.0274675	1.56118
FBgn0011280	Obp19d	0.0408059	0.0183468	2.22415	0.0275209	1.56034
FBgn0029970	Nek2	-0.0426815	0.0191985	-2.22317	0.0275881	1.55928
FBgn0016930	Dyrk2	0.0406955	0.0183208	2.22128	0.0277185	1.55723
FBgn0264941	lncRNA:CR44110	-0.0427372	0.0192435	-2.22087	0.027747	1.55678
XLOC_000949	-	-0.0406022	0.0183016	-2.21851	0.0279102	1.55424
FBgn0010265	RpS13	0.0408855	0.0184546	2.21547	0.0281225	1.55095
FBgn0034723	CG13506	0.0412303	0.0186142	2.21499	0.0281561	1.55043
FBgn0034962	MAN1	-0.0415366	0.0187533	-2.2149	0.0281623	1.55033
FBgn0004364	18w	0.0410355	0.0185315	2.21437	0.0281994	1.54976
XLOC_005869	-	-0.0403303	0.0182204	-2.21347	0.0282624	1.54879
FBgn0001315	kl-5	-0.0419637	0.0189583	-2.21347	0.0282624	1.54879
XLOC_003353	-	-0.0412614	0.0186411	-2.21346	0.028263	1.54878
FBgn0050496	CG30496	-0.0432328	0.019533	-2.21332	0.0282733	1.54862
FBgn0038745	ClpX	0.0420594	0.0190102	2.21246	0.0283334	1.5477
FBgn0032549	CG4650	-0.0417025	0.0188499	-2.21234	0.0283419	1.54757
FBgn0004784	inaC	-0.0407856	0.0184384	-2.21199	0.0283668	1.54719
FBgn0027585	blo	0.0404953	0.018309	2.21177	0.0283818	1.54696
FBgn0005355	Su(fu)	-0.0427051	0.0193081	-2.21177	0.0283821	1.54696
XLOC_004565	-	-0.041681	0.0188511	-2.21107	0.0284314	1.5462
FBgn0014011	Rac2	0.0411997	0.0186445	2.20975	0.0285246	1.54478
FBgn0085736	CG40472	-0.0412489	0.0186684	-2.20956	0.0285381	1.54457
FBgn0034272	Ir54a	-0.0427075	0.0193343	-2.2089	0.0285852	1.54386
FBgn0031640	Mon1	-0.0408194	0.0184798	-2.20887	0.0285872	1.54383
FBgn0050158	CG30158	-0.0420077	0.0190256	-2.20796	0.028652	1.54284
FBgn0034856	yellow-d2	-0.0412327	0.0186857	-2.20664	0.0287456	1.54143
FBgn0041184	Socs36E	0.0425378	0.0192803	2.20628	0.0287717	1.54103
FBgn0038881	aus	0.0413472	0.0187429	2.20602	0.0287904	1.54075
FBgn0050045	Cpr49Aa	-0.0407904	0.0184949	-2.2055	0.0288275	1.54019
FBgn0000319	Chc	0.0401911	0.0182295	2.20473	0.028882	1.53937
FBgn0040087	p115	-0.0402902	0.0182762	-2.20452	0.0288976	1.53914
XLOC_005962	-	-0.0402077	0.018239	-2.20449	0.0288997	1.53911
FBgn0032153	CG4537	-0.0409209	0.0185665	-2.20402	0.028933	1.53861
FBgn0053721	CG33721	-0.0409085	0.0185658	-2.20343	0.0289756	1.53797
FBgn0030459	CG12723	-0.0414003	0.0187899	-2.20333	0.0289828	1.53786
XLOC_006021	-	0.0415224	0.0188524	2.2025	0.0290425	1.53697
XLOC_005245	-	-0.0410911	0.0186601	-2.20208	0.0290724	1.53652
FBgn0031294	IA-2	0.040938	0.0185954	2.20151	0.0291137	1.5359
XLOC_001453	-	-0.0420437	0.0190994	-2.20131	0.029128	1.53569
FBgn0261399	Pp1-Y1	-0.0412074	0.0187216	-2.20106	0.0291463	1.53542
XLOC_000041	-	-0.0401955	0.0182662	-2.20054	0.0291837	1.53486
FBgn0036305	Ankrd11	-0.0410584	0.018662	-2.2001	0.0292152	1.53439
FBgn0001989	ND-B17	0.0414494	0.0188438	2.19962	0.0292499	1.53388
FBgn0036345	CG17300	-0.0410421	0.0186588	-2.19961	0.0292507	1.53386
FBgn0051106	CG31106	0.0408815	0.0185862	2.19957	0.0292541	1.53381
FBgn0037808	Bruce	0.0422888	0.0192367	2.19834	0.0293432	1.53249
XLOC_004131	-	-0.0408786	0.0185983	-2.19798	0.029369	1.53211
XLOC_002237	-	-0.0439552	0.019999	-2.19787	0.029377	1.53199
FBgn0019952	Orct	-0.0410565	0.018693	-2.19635	0.0294876	1.53036
FBgn0004406	PolG1	-0.0414283	0.0188635	-2.19622	0.0294972	1.53022
FBgn0025726	unc-13	0.0410885	0.0187087	2.19622	0.0294973	1.53022
FBgn0030291	CG1738	-0.0415421	0.0189295	-2.19457	0.0296179	1.52845
FBgn0003525	stg	-0.039954	0.0182061	-2.19453	0.0296204	1.52841
FBgn0031255	BBS8	-0.0417716	0.0190435	-2.19349	0.0296969	1.52729
FBgn0262593	Shab	0.0402221	0.0183407	2.19306	0.0297285	1.52683
FBgn0016675	Lectin-galC1	0.0404659	0.0184526	2.19296	0.0297355	1.52673
FBgn0264515	lncRNA:CR43914	-0.0418367	0.0190842	-2.19222	0.0297903	1.52592
FBgn0034083	lbk	0.0406455	0.0185454	2.19168	0.02983	1.52535
XLOC_003182	-	-0.0407014	0.0185751	-2.19118	0.0298663	1.52482
FBgn0030646	mh	-0.0418963	0.0191321	-2.18984	0.0299653	1.52338
XLOC_005538	-	-0.0423402	0.0193405	-2.1892	0.0300131	1.52269
FBgn0261602	RpL8	0.0410401	0.018758	2.18787	0.0301112	1.52127
FBgn0050472	CG30472	-0.0406131	0.0185678	-2.18728	0.0301551	1.52064
FBgn0015269	Nf1	0.0417116	0.0190706	2.18722	0.03016	1.52057
FBgn0035253	Srrm234	0.041018	0.0187605	2.1864	0.0302209	1.51969
FBgn0032987	RpL21	0.0406545	0.0185958	2.18622	0.030234	1.5195
FBgn0035589	CHMP2B	-0.039692	0.0181562	-2.18614	0.0302404	1.51941
FBgn0037993	dpr15	0.0404386	0.0184986	2.18603	0.0302482	1.5193
FBgn0015513	mbc	0.0401409	0.0183734	2.18473	0.030345	1.51791
FBgn0262565	CR43105	-0.0397604	0.0181999	-2.18465	0.0303516	1.51782
FBgn0028906	CG46301	-0.0409864	0.0187638	-2.18434	0.0303748	1.51749
FBgn0035550	CG11349	-0.0403142	0.0184572	-2.1842	0.0303846	1.51735
FBgn0051960	CG31960	-0.0415032	0.0190111	-2.1831	0.0304671	1.51617
FBgn0038752	CG4462	0.0398806	0.0182756	2.18218	0.0305367	1.51518
FBgn0036790	AstC-R1	-0.0409827	0.0187811	-2.18213	0.0305402	1.51513
FBgn0053680	Jhbp10	-0.0400625	0.0183617	-2.18184	0.0305617	1.51482
FBgn0035916	GAPsec	-0.0397086	0.0182042	-2.18128	0.0306038	1.51422
FBgn0261850	Xpd	-0.0401989	0.0184428	-2.17965	0.0307267	1.51248
FBgn0038832	CG15695	0.0414122	0.0190067	2.17882	0.0307895	1.5116
FBgn0030234	CG15211	0.0426965	0.0196002	2.17837	0.0308241	1.51111
FBgn0037552	CG7800	-0.0405984	0.0186373	-2.17834	0.0308258	1.51109
FBgn0265426	lncRNA:CR44338	-0.0407783	0.0187221	-2.17809	0.0308453	1.51081
XLOC_003620	-	-0.0394942	0.018137	-2.17754	0.0308864	1.51023
XLOC_001195	-	-0.0404822	0.0185918	-2.17742	0.0308958	1.5101
FBgn0039212	Syx18	-0.0413505	0.0189929	-2.17716	0.0309158	1.50982
FBgn0030671	Hap40	-0.0400793	0.0184122	-2.17678	0.0309449	1.50941
FBgn0001297	kay	0.0428434	0.0196904	2.17585	0.0310155	1.50842
FBgn0031745	rau	0.0400605	0.0184152	2.1754	0.0310492	1.50795
FBgn0034950	Pask	-0.0401909	0.0184752	-2.17539	0.0310501	1.50794
FBgn0262855	CG43219	-0.0401221	0.0184501	-2.17463	0.0311083	1.50712
XLOC_000911	-	-0.0413714	0.0190411	-2.17274	0.0312526	1.50511
FBgn0037613	Cks85A	0.039361	0.0181232	2.17186	0.0313204	1.50417
XLOC_004268	-	-0.0399004	0.018372	-2.1718	0.0313247	1.50411
FBgn0033321	CG8738	-0.042479	0.0195688	-2.17075	0.0314055	1.50299
FBgn0026386	Or47a	-0.0428542	0.0197493	-2.16991	0.0314702	1.5021
FBgn0002901	mus304	-0.0395981	0.0182497	-2.16979	0.0314796	1.50197
FBgn0260428	CG42523	-0.0397111	0.0183057	-2.16933	0.0315151	1.50148
FBgn0024277	trio	0.0405617	0.0187011	2.16895	0.0315445	1.50108
FBgn0036440	CG17177	0.040471	0.0186639	2.16841	0.0315862	1.5005
FBgn0034792	YME1L	0.041203	0.019002	2.16835	0.0315907	1.50044
FBgn0017577	Mcm5	-0.040608	0.0187402	-2.1669	0.0317036	1.49889
FBgn0023530	CG3740	-0.0402787	0.0185902	-2.16667	0.0317215	1.49865
FBgn0035641	CG5568	-0.0407477	0.0188078	-2.16653	0.0317323	1.4985
FBgn0039844	CG1607	0.0419867	0.0193808	2.1664	0.0317419	1.49837
FBgn0038680	Cyp12a5	0.0421112	0.0194393	2.16629	0.0317511	1.49824
FBgn0000244	by	0.0420847	0.019438	2.16507	0.0318454	1.49695
FBgn0261445	sgl	0.0402463	0.0185962	2.16422	0.0319118	1.49605
FBgn0015907	HnRNP-K	0.0412912	0.0190811	2.16398	0.0319305	1.49579
FBgn0029820	CG16721	0.0401367	0.0185504	2.16366	0.0319555	1.49546
FBgn0264395	CG43843	-0.0414716	0.0191677	-2.16362	0.031959	1.49541
FBgn0001250	if	0.0415292	0.0191953	2.16351	0.0319676	1.49529
FBgn0085556	WDY	-0.0420966	0.0194597	-2.16327	0.0319861	1.49504
FBgn0033686	Hen1	-0.0404476	0.0187057	-2.16231	0.0320614	1.49402
XLOC_003103	-	-0.040637	0.0187938	-2.16226	0.0320654	1.49396
FBgn0050272	MFS1	-0.0395272	0.0182893	-2.16122	0.0321467	1.49286
XLOC_005010	-	-0.0435736	0.0201619	-2.16118	0.03215	1.49282
FBgn0031168	CG1722	0.0404744	0.0187373	2.16009	0.0322358	1.49166
XLOC_006349	-	-0.0417011	0.0193175	-2.15872	0.0323436	1.49021
XLOC_002114	-	-0.0407088	0.0188624	-2.15819	0.0323853	1.48965
FBgn0010314	Cks30A	-0.0393859	0.018259	-2.15706	0.0324748	1.48845
XLOC_004934	-	-0.0764174	0.0354376	-2.15639	0.0325279	1.48774
FBgn0052712	CG32712	-0.0413066	0.0191624	-2.15561	0.03259	1.48692
FBgn0019960	Mitofilin	0.0397564	0.0184476	2.1551	0.032631	1.48637
FBgn0050101	Vajk4	0.0400141	0.0185729	2.15444	0.0326836	1.48567
FBgn0013674	mt:CoI	-0.0400938	0.0186173	-2.15358	0.0327517	1.48477
FBgn0063298	asRNA:CR31429	-0.0391082	0.0181601	-2.15353	0.0327563	1.48471
FBgn0001090	bnb	0.0407528	0.0189303	2.15278	0.0328162	1.48391
FBgn0250906	Pgk	0.0400686	0.0186128	2.15274	0.0328187	1.48388
FBgn0036393	CG17362	-0.0399152	0.0185417	-2.15272	0.0328205	1.48386
FBgn0030935	Bx	-0.0396067	0.0183994	-2.15261	0.0328298	1.48373
FBgn0034025	Pgant1	-0.0403422	0.0187412	-2.15259	0.0328308	1.48372
XLOC_006351	-	-0.0399148	0.018543	-2.15256	0.0328338	1.48368
FBgn0003891	tud	0.0409331	0.0190171	2.15244	0.0328434	1.48355
XLOC_005005	-	-0.0407501	0.0189322	-2.15243	0.0328441	1.48354
FBgn0010772	Xe7	0.0403527	0.0187489	2.15227	0.0328565	1.48338
FBgn0035343	CG16762	0.0395206	0.0183641	2.15206	0.0328732	1.48316
FBgn0037614	TMEM216	-0.0411191	0.019107	-2.15205	0.0328746	1.48314
FBgn0012051	CalpA	0.0405376	0.0188413	2.15153	0.0329162	1.48259
FBgn0263468	snoRNA:SC35-a	0.0432149	0.0200871	2.15137	0.0329286	1.48243
FBgn0025117	und	0.0414793	0.0192805	2.15136	0.0329294	1.48242
XLOC_006054	-	-0.0389416	0.0181025	-2.15117	0.0329445	1.48222
FBgn0045497	Gr22e	-0.0419137	0.0194916	-2.15034	0.0330114	1.48134
XLOC_002015	-	-0.0402483	0.0187213	-2.14986	0.0330498	1.48083
FBgn0033648	Ir48b	-0.0404538	0.0188255	-2.14889	0.0331285	1.4798
FBgn0038294	Mf	0.0398993	0.0185714	2.14842	0.0331658	1.47931
FBgn0260648	Rrp40	0.0393855	0.0183345	2.14816	0.033187	1.47903
FBgn0029995	CG2256	-0.0404161	0.0188144	-2.14815	0.0331883	1.47901
FBgn0030893	RhoGAP16F	-0.0401901	0.0187109	-2.14795	0.0332042	1.47881
FBgn0040393	CG14265	0.0391294	0.0182262	2.14688	0.0332904	1.47768
FBgn0038002	CG12256	-0.0399216	0.0186033	-2.14594	0.0333671	1.47668
FBgn0004838	Hrb27C	0.0393703	0.0183562	2.1448	0.0334593	1.47548
FBgn0038415	CG17929	-0.0409953	0.019114	-2.14478	0.0334609	1.47546
FBgn0265311	lncRNA:CR44284	-0.0397741	0.0185449	-2.14475	0.0334634	1.47543
FBgn0054049	CG34049	0.0404816	0.0188771	2.14449	0.0334849	1.47515
FBgn0035998	CG3437	-0.0388261	0.0181055	-2.14444	0.0334885	1.4751
FBgn0035481	scrape	0.0408298	0.0190455	2.14381	0.03354	1.47444
FBgn0026389	Or43a	-0.0427246	0.0199382	-2.14285	0.0336183	1.47342
XLOC_004230	-	-0.0394269	0.0184054	-2.14214	0.0336765	1.47267
XLOC_001837	-	-0.0390572	0.0182413	-2.14114	0.0337585	1.47162
FBgn0031219	CG13694	-0.0411361	0.0192125	-2.14112	0.0337601	1.4716
FBgn0030663	CG8117	-0.0393249	0.0183667	-2.1411	0.0337617	1.47158
FBgn0033363	CG13744	-0.0410598	0.0191828	-2.14044	0.0338152	1.47089
XLOC_003372	-	-0.0410611	0.0191972	-2.13891	0.0339414	1.46927
FBgn0038509	CG14332	-0.0413332	0.01933	-2.1383	0.0339917	1.46863
FBgn0261278	grp	-0.039173	0.0183204	-2.13822	0.0339984	1.46854
FBgn0263047	CG43342	-0.0398585	0.0186429	-2.138	0.0340165	1.46831
FBgn0035411	Girdin	-0.0406296	0.0190043	-2.13792	0.034023	1.46823
FBgn0261020	wol	-0.0404085	0.0189091	-2.13699	0.0341001	1.46724
FBgn0020521	pio	0.0394534	0.0184658	2.13657	0.0341343	1.46681
FBgn0031195	CG17600	-0.0402144	0.0188262	-2.13609	0.0341741	1.4663
FBgn0262843	CG43207	-0.0393247	0.0184099	-2.13606	0.0341771	1.46627
XLOC_003552	-	-0.0405439	0.0189811	-2.13601	0.0341804	1.46622
FBgn0037638	CG8379	-0.0401765	0.0188127	-2.13561	0.0342143	1.46579
XLOC_001733	-	-0.0390112	0.0182743	-2.13476	0.0342844	1.4649
FBgn0033569	CG12942	-0.0405337	0.0189883	-2.13467	0.0342919	1.46481
FBgn0036522	Phs	-0.0406184	0.0190312	-2.13431	0.0343222	1.46442
XLOC_003681	-	-0.0393687	0.0184469	-2.13416	0.0343342	1.46427
XLOC_004675	-	-0.04046	0.0189704	-2.1328	0.0344474	1.46284
FBgn0030536	CG11068	-0.0399166	0.0187233	-2.13192	0.034521	1.46192
FBgn0031473	CG3104	0.0397637	0.0186544	2.1316	0.034548	1.46158
FBgn0035838	ldbr	-0.0409951	0.0192346	-2.13132	0.0345711	1.46129
FBgn0030871	CG8142	-0.0392334	0.0184152	-2.13048	0.0346411	1.46041
XLOC_002379	-	0.0390517	0.0183316	2.13029	0.0346572	1.46021
FBgn0027885	cass	0.0406731	0.019096	2.12993	0.0346875	1.45983
XLOC_003657	-	-0.0393433	0.0184809	-2.12886	0.0347774	1.4587
FBgn0050466	CG30466	-0.0396294	0.0186226	-2.12803	0.0348476	1.45783
FBgn0027581	Cables1	0.0401729	0.0188822	2.12756	0.0348869	1.45734
FBgn0086532	Spt-I	-0.0399735	0.0187923	-2.12712	0.0349244	1.45687
FBgn0261568	CG42682	-0.0400881	0.0188467	-2.12706	0.0349293	1.45681
FBgn0034270	PIG-A	-0.039602	0.0186187	-2.127	0.034934	1.45675
FBgn0038058	CG5608	-0.0410907	0.0193202	-2.12682	0.0349493	1.45656
XLOC_004595	-	0.0415573	0.0195442	2.12633	0.0349912	1.45604
XLOC_005369	-	-0.0400947	0.0188612	-2.12578	0.035037	1.45547
FBgn0033063	CG14589	0.0400595	0.0188505	2.12511	0.0350939	1.45477
FBgn0035917	Zasp66	0.0390743	0.0183907	2.12467	0.0351312	1.45431
FBgn0040089	meso18E	0.0394832	0.0185887	2.12405	0.0351842	1.45365
FBgn0050114	CG30114	-0.040178	0.0189162	-2.12399	0.0351887	1.4536
FBgn0040929	CG12659	-0.0399933	0.0188335	-2.12352	0.0352293	1.4531
FBgn0037249	eIF3a	0.0400059	0.0188436	2.12305	0.0352686	1.45261
FBgn0033718	ana3	-0.0404653	0.0190603	-2.12302	0.0352716	1.45258
FBgn0261963	mid	-0.0396456	0.0186765	-2.12275	0.0352948	1.45229
XLOC_002112	-	-0.0395052	0.0186173	-2.12196	0.035362	1.45146
XLOC_001871	-	-0.0395027	0.0186172	-2.12184	0.0353719	1.45134
XLOC_004543	-	-0.0394298	0.0185867	-2.1214	0.0354098	1.45088
FBgn0000635	Fas2	0.0402552	0.0189776	2.12119	0.0354273	1.45066
FBgn0051032	CR31032	-0.0410995	0.0193766	-2.12109	0.0354364	1.45055
XLOC_004801	-	-0.0393887	0.0185709	-2.121	0.035444	1.45046
XLOC_000635	-	0.042883	0.0202233	2.12048	0.0354883	1.44991
FBgn0003071	Pfk	0.0392215	0.0185061	2.11938	0.0355824	1.44876
FBgn0024807	DIP1	0.0397099	0.018739	2.11911	0.0356056	1.44848
FBgn0259986	nab	-0.0410303	0.0193692	-2.11833	0.0356727	1.44766
FBgn0036376	Liprin-β	-0.0396254	0.0187151	-2.11729	0.0357619	1.44658
XLOC_005145	-	-0.0393745	0.018598	-2.11714	0.0357748	1.44642
FBgn0044328	CG32052	0.0394414	0.0186308	2.11701	0.0357865	1.44628
XLOC_000843	-	-0.0390007	0.0184312	-2.11602	0.0358718	1.44525
FBgn0015576	α-Est8	0.0389744	0.0184192	2.11597	0.0358763	1.44519
FBgn0261586	lncRNA:CR42696	-0.039582	0.0187088	-2.11569	0.0359004	1.4449
FBgn0053556	form3	0.0390637	0.0184647	2.11559	0.0359088	1.4448
FBgn0054031	CG34031	-0.0391844	0.0185237	-2.11536	0.0359286	1.44456
FBgn0037848	Tsp86D	-0.0393696	0.018612	-2.11529	0.0359349	1.44448
FBgn0039612	Nepl19	-0.0397987	0.0188172	-2.11502	0.035958	1.4442
FBgn0037560	CR18228	0.0405558	0.0191759	2.11493	0.0359657	1.44411
FBgn0002933	ng1	-0.0399261	0.0188805	-2.11467	0.0359881	1.44384
FBgn0039907	lgs	0.0400283	0.0189291	2.11464	0.035991	1.44381
FBgn0036663	Glts	0.0391037	0.0184947	2.11432	0.0360188	1.44347
FBgn0039203	Jhbp12	0.0388445	0.0183767	2.11379	0.036065	1.44291
FBgn0040747	CG12853	-0.0397445	0.0188094	-2.11302	0.0361318	1.44211
XLOC_000575	-	-0.0390483	0.0184813	-2.11286	0.0361455	1.44195
FBgn0003279	RpL4	0.0389272	0.0184334	2.11177	0.03624	1.44081
XLOC_000761	-	-0.0397678	0.0188316	-2.11176	0.0362412	1.4408
FBgn0036096	CG8003	0.0407163	0.0192847	2.11132	0.0362792	1.44034
FBgn0032900	CG14401	0.0402066	0.0190449	2.11114	0.0362948	1.44016
FBgn0022786	Hira	-0.0399549	0.018937	-2.10989	0.0364045	1.43885
FBgn0035617	l(3)psg2	-0.0408199	0.0193483	-2.10974	0.0364175	1.43869
FBgn0052594	be	0.0408591	0.0193737	2.109	0.036482	1.43792
FBgn0035865	CG7201	-0.0396412	0.0187981	-2.10879	0.0365007	1.4377
XLOC_005253	-	-0.0389808	0.0184869	-2.10856	0.0365203	1.43747
FBgn0041246	Gr32a	-0.040205	0.0190708	-2.10819	0.0365528	1.43708
FBgn0052218	lncRNA:CR32218	0.0415501	0.019714	2.10765	0.0366008	1.43651
FBgn0039647	jus	0.0386672	0.0183513	2.10706	0.0366527	1.43589
FBgn0263453	asRNA:CR43476	-0.040578	0.0192591	-2.10695	0.0366622	1.43578
FBgn0035420	hob	-0.0398185	0.0189014	-2.10665	0.0366889	1.43546
FBgn0034684	CG13501	-0.0397278	0.0188622	-2.10622	0.0367268	1.43502
FBgn0003517	sta	0.0398315	0.0189118	2.10617	0.0367305	1.43497
FBgn0085582	lncRNA:CR41257	-0.0396962	0.0188488	-2.10603	0.0367428	1.43483
FBgn0053631	CG33631	-0.0393713	0.0186983	-2.10561	0.0367803	1.43438
FBgn0034317	CG14499	-0.0417433	0.0198259	-2.1055	0.0367903	1.43427
FBgn0037856	Leash	-0.0409218	0.0194382	-2.10523	0.0368141	1.43399
FBgn0000568	Eip75B	0.0395287	0.0187773	2.10513	0.0368228	1.43388
FBgn0034346	PIG-O	-0.0392442	0.0186446	-2.10486	0.0368467	1.4336
FBgn0003744	trc	0.039831	0.0189242	2.10476	0.036855	1.4335
FBgn0042111	CG18766	0.038965	0.0185238	2.10351	0.0369659	1.4322
FBgn0264602	lncRNA:CR43951	0.0387774	0.0184447	2.10237	0.0370673	1.43101
XLOC_005218	-	-0.0401267	0.0190917	-2.10178	0.037119	1.4304
FBgn0085196	CG34167	-0.0387932	0.0184693	-2.10041	0.0372413	1.42898
FBgn0031003	CG7889	-0.0397436	0.018926	-2.09994	0.0372833	1.42849
FBgn0003719	tld	-0.0390668	0.0186138	-2.09881	0.0373845	1.42731
FBgn0032144	CG17633	0.0390375	0.0186078	2.0979	0.0374656	1.42637
FBgn0004009	wg	-0.0393805	0.0187722	-2.09781	0.0374743	1.42627
FBgn0261674	CG42709	-0.0386522	0.0184259	-2.09771	0.0374826	1.42617
XLOC_005292	-	-0.0395289	0.0188453	-2.09755	0.0374971	1.426
FBgn0040964	CG18661	-0.0381766	0.0182026	-2.09732	0.037518	1.42576
XLOC_002274	-	-0.0394704	0.0188229	-2.09693	0.037553	1.42536
FBgn0004167	kst	0.0382836	0.0182707	2.09536	0.0376944	1.42372
FBgn0010247	Parp1	-0.0378109	0.0180468	-2.09516	0.0377123	1.42352
XLOC_004632	-	0.0439067	0.0209588	2.09491	0.037735	1.42326
FBgn0034495	CG11788	-0.0395708	0.0188894	-2.09487	0.0377386	1.42321
FBgn0045469	Gr93c	-0.039438	0.0188326	-2.09413	0.0378049	1.42245
FBgn0264270	Sxl	0.0391416	0.0186928	2.09394	0.0378227	1.42225
FBgn0260986	mei-38	-0.0390091	0.0186425	-2.09248	0.0379546	1.42074
FBgn0031996	CG8460	-0.0403951	0.0193069	-2.09226	0.0379746	1.42051
XLOC_004531	-	-0.0387612	0.0185284	-2.09199	0.0379989	1.42023
XLOC_006393	-	-0.0385493	0.01843	-2.09166	0.0380289	1.41989
FBgn0037093	Cdk12	-0.0382669	0.0182954	-2.09161	0.0380337	1.41983
FBgn0086082	CR34711	-0.0394085	0.0188427	-2.09145	0.0380479	1.41967
FBgn0084688	-	-0.0392236	0.0187597	-2.09084	0.0381035	1.41903
XLOC_000988	-	-0.0388011	0.0185665	-2.08984	0.0381941	1.418
FBgn0005695	gcl	-0.037988	0.0181828	-2.08922	0.0382505	1.41736
XLOC_002074	-	-0.0395801	0.0189453	-2.08918	0.0382545	1.41732
FBgn0032689	CG10413	0.0383804	0.0183725	2.08902	0.0382695	1.41715
XLOC_001003	-	-0.0402988	0.0192929	-2.08879	0.0382902	1.41691
FBgn0039703	CG7829	-0.0389035	0.0186289	-2.08834	0.0383313	1.41645
FBgn0037176	CG14456	-0.0387034	0.0185406	-2.08749	0.0384088	1.41557
XLOC_002295	-	-0.0406131	0.019458	-2.08721	0.0384344	1.41528
FBgn0030946	CG6659	0.038724	0.018565	2.08586	0.0385585	1.41388
FBgn0030466	Remo	-0.0385415	0.0184798	-2.0856	0.0385826	1.41361
XLOC_002302	-	-0.039192	0.0187948	-2.08526	0.0386137	1.41326
XLOC_003064	-	-0.0388286	0.0186212	-2.08518	0.0386208	1.41318
FBgn0039068	Pex11c	-0.0396414	0.0190122	-2.08505	0.0386327	1.41304
XLOC_001945	-	-0.0387268	0.0185748	-2.08492	0.0386453	1.4129
FBgn0054026	CG34026	0.03906	0.0187385	2.08448	0.0386859	1.41245
FBgn0261006	snoRNA:CD65	-0.0384979	0.0184733	-2.08398	0.0387316	1.41194
FBgn0035150	Rev1	-0.0394047	0.0189089	-2.08393	0.0387366	1.41188
FBgn0037670	Ibf1	-0.0392743	0.0188486	-2.08367	0.0387602	1.41161
FBgn0038977	CG5376	-0.0396905	0.0190488	-2.08362	0.0387648	1.41156
XLOC_001022	-	-0.0391304	0.0187802	-2.08359	0.0387672	1.41154
FBgn0033725	Cpr49Ac	-0.0393306	0.0188789	-2.08331	0.0387936	1.41124
XLOC_006365	-	-0.0385589	0.0185103	-2.0831	0.0388127	1.41103
FBgn0034965	ppk29	-0.039022	0.0187415	-2.08212	0.0389036	1.41001
FBgn0050159	CG30159	-0.0391141	0.0187883	-2.08184	0.0389296	1.40972
FBgn0035372	CG12093	0.0388926	0.0186822	2.0818	0.0389336	1.40968
XLOC_003025	-	-0.0393391	0.0188984	-2.08162	0.0389502	1.40949
XLOC_002117	-	-0.0377778	0.0181531	-2.08106	0.0390016	1.40892
FBgn0035696	Best2	0.041112	0.0197559	2.08099	0.0390078	1.40885
FBgn0038224	ATPsynE	0.0380225	0.0182729	2.08081	0.0390252	1.40865
FBgn0036585	CG13071	0.0385452	0.018531	2.08004	0.0390967	1.40786
XLOC_003600	-	-0.0395926	0.019036	-2.07988	0.0391115	1.4077
XLOC_006376	-	-0.0379714	0.0182569	-2.07984	0.0391152	1.40765
FBgn0036013	Tmc	-0.039103	0.0188013	-2.07981	0.0391182	1.40762
FBgn0085482	CG34453	-0.0406434	0.0195422	-2.07978	0.0391206	1.40759
XLOC_000984	-	-0.0392296	0.0188678	-2.07919	0.039176	1.40698
FBgn0025716	Bap55	-0.0393662	0.0189343	-2.0791	0.039184	1.40689
XLOC_002428	-	-0.0387283	0.018637	-2.07804	0.0392829	1.4058
FBgn0035356	CG16986	0.0398046	0.0191567	2.07785	0.0393008	1.4056
FBgn0030102	SmydA-9	0.0388878	0.0187198	2.07736	0.0393461	1.4051
FBgn0036341	Syx13	-0.0394709	0.0190044	-2.07694	0.039386	1.40466
FBgn0035049	Mmp1	0.0402104	0.0193613	2.07684	0.0393948	1.40456
FBgn0002535	Lcp4	-0.0381902	0.0183907	-2.0766	0.0394172	1.40431
FBgn0051174	CG31174	-0.0385939	0.0185857	-2.07653	0.0394239	1.40424
FBgn0003178	Pyk	0.037888	0.0182464	2.07646	0.0394301	1.40417
XLOC_004960	-	0.0379635	0.0182903	2.07561	0.0395103	1.40329
FBgn0038545	pasi1	-0.0394454	0.0190043	-2.07561	0.0395104	1.40329
FBgn0264561	Glg1	0.0372343	0.0179424	2.07521	0.039548	1.40288
FBgn0032132	CG4382	-0.0379632	0.0182979	-2.07473	0.0395931	1.40238
FBgn0037013	CG13250	-0.0390319	0.0188183	-2.07415	0.0396473	1.40179
FBgn0022349	CG1910	-0.0396943	0.0191384	-2.07407	0.0396553	1.4017
FBgn0041247	Gr28a	-0.0410373	0.019786	-2.07406	0.0396561	1.40169
XLOC_004741	-	-0.0397945	0.0191956	-2.0731	0.039746	1.40071
FBgn0036226	CG7252	-0.0384446	0.0185579	-2.0716	0.0398881	1.39916
FBgn0052296	Mrtf	0.0384159	0.0185508	2.07085	0.0399591	1.39838
FBgn0034206	CG18469	-0.038415	0.0185525	-2.07062	0.039981	1.39815
XLOC_003469	-	-0.0401328	0.0193852	-2.07029	0.0400124	1.3978
FBgn0262160	CG9932	0.040629	0.0196281	2.06994	0.0400453	1.39745
FBgn0260454	CG17139	-0.0391101	0.0188962	-2.06974	0.0400643	1.39724
FBgn0037526	ArgRS-m	-0.0380236	0.0183712	-2.06974	0.0400644	1.39724
FBgn0037772	Spn85F	-0.0394377	0.0190567	-2.06949	0.0400881	1.39698
FBgn0029648	CG3603	-0.0391066	0.0189024	-2.06886	0.0401474	1.39634
FBgn0033326	CG14743	-0.0377871	0.0182652	-2.0688	0.0401532	1.39628
FBgn0030361	CG1492	-0.0403023	0.0194813	-2.06876	0.0401571	1.39624
XLOC_003404	-	-0.0389685	0.0188372	-2.0687	0.0401632	1.39617
FBgn0036574	elg1	-0.0379351	0.0183435	-2.06804	0.0402257	1.3955
FBgn0029506	Tsp42Ee	0.0388359	0.0187805	2.06788	0.0402412	1.39533
FBgn0039251	Trf4-2	-0.0380621	0.0184078	-2.06772	0.0402565	1.39516
FBgn0262732	mbf1	-0.0376992	0.0182383	-2.06704	0.0403214	1.39446
FBgn0033028	hrm	0.0395274	0.0191261	2.06667	0.0403562	1.39409
FBgn0262901	lncRNA:CR43256	-0.0386081	0.0186845	-2.06632	0.04039	1.39373
FBgn0034351	rswl	-0.039033	0.0188913	-2.06619	0.040403	1.39359
FBgn0262547	CG43101	-0.0386058	0.0186862	-2.06601	0.0404201	1.3934
FBgn0264447	asRNA:CR43865	-0.03925	0.0189998	-2.0658	0.0404393	1.3932
FBgn0033814	Qsox1	0.0389815	0.0188701	2.06578	0.0404413	1.39317
FBgn0025525	bab2	0.0383507	0.0185699	2.06521	0.0404963	1.39258
FBgn0086779	step	0.0385938	0.0186888	2.06507	0.0405095	1.39244
FBgn0260462	CtsF	0.0388093	0.0187975	2.0646	0.0405549	1.39196
FBgn0263006	SERCA	0.0389007	0.0188538	2.06328	0.0406818	1.3906
FBgn0000274	Pka-C2	0.0385994	0.01871	2.06303	0.0407054	1.39035
FBgn0265253	asRNA:CR44267	-0.0395085	0.0191537	-2.06271	0.0407363	1.39002
XLOC_004765	-	-0.0388434	0.0188366	-2.06213	0.0407925	1.38942
XLOC_006396	-	-0.0382579	0.0185537	-2.06201	0.0408037	1.3893
FBgn0053929	CR33929	-0.0384846	0.0186654	-2.06181	0.0408234	1.38909
FBgn0261552	ps	0.0389123	0.0188752	2.06156	0.0408473	1.38884
FBgn0034443	cer	0.0383174	0.0185962	2.0605	0.0409502	1.38774
XLOC_003702	-	-0.041235	0.020016	-2.0601	0.040988	1.38734
FBgn0053460	CG33460	-0.0380625	0.0184771	-2.05998	0.0410002	1.38721
FBgn0031710	Vps52	-0.0383535	0.01864	-2.05759	0.0412318	1.38477
XLOC_001949	-	-0.0390263	0.0189709	-2.05717	0.0412728	1.38434
FBgn0010549	l(2)03659	-0.0374899	0.0182296	-2.05654	0.0413343	1.38369
FBgn0264954	fd3F	-0.0383308	0.0186393	-2.05645	0.0413435	1.38359
FBgn0262405	mir-998	0.0389103	0.0189269	2.05582	0.041405	1.38295
FBgn0039470	CG6296	0.0378911	0.0184332	2.05559	0.0414269	1.38272
FBgn0011481	Ssdp	0.0384453	0.0187046	2.05539	0.0414465	1.38251
FBgn0034718	wdp	0.0391704	0.0190599	2.05512	0.041473	1.38223
XLOC_004616	-	-0.0382202	0.0186018	-2.05465	0.0415187	1.38176
FBgn0037609	Unc50	-0.0388252	0.0188968	-2.05459	0.0415252	1.38169
FBgn0038418	pad	-0.0384777	0.018743	-2.05291	0.0416896	1.37997
FBgn0262252	mir-965	0.0375805	0.0183103	2.05243	0.0417371	1.37948
FBgn0035499	Chd64	0.0378482	0.0184437	2.0521	0.0417697	1.37914
FBgn0035688	fmt	0.0384634	0.0187604	2.05025	0.0419521	1.37725
XLOC_003594	-	-0.0382046	0.0186346	-2.0502	0.0419569	1.3772
FBgn0031361	CG17652	0.0389264	0.0189916	2.04967	0.0420092	1.37666
XLOC_004482	-	-0.038248	0.0186627	-2.04944	0.0420317	1.37642
FBgn0031950	Herp	-0.0380149	0.0185524	-2.04906	0.0420694	1.37603
XLOC_006241	-	0.0395527	0.0193039	2.04895	0.0420804	1.37592
FBgn0264571	lncRNA:CR43943	-0.039205	0.019136	-2.04876	0.0420987	1.37573
FBgn0032810	CG13077	-0.039166	0.0191245	-2.04795	0.0421797	1.3749
XLOC_004799	-	0.0376698	0.0184	2.04727	0.0422464	1.37421
FBgn0029977	hdm	-0.0414316	0.0202435	-2.04667	0.042307	1.37359
FBgn0028490	CG31705	0.0375023	0.0183244	2.04658	0.0423152	1.3735
FBgn0037703	Kdm3	-0.0384126	0.0187751	-2.04594	0.0423796	1.37284
XLOC_006114	-	-0.0400209	0.0195642	-2.04561	0.0424117	1.37251
FBgn0260657	CG42540	0.0395025	0.0193187	2.04478	0.042495	1.37166
FBgn0261592	RpS6	0.0378167	0.0184946	2.04474	0.0424986	1.37163
FBgn0031769	CG9135	-0.0377721	0.0184794	-2.04402	0.0425711	1.37089
XLOC_002276	-	-0.0383343	0.0187562	-2.04382	0.0425908	1.37068
FBgn0040297	Nhe2	0.0409715	0.0200493	2.04353	0.0426193	1.37039
FBgn0053136	CG33136	0.038523	0.0188518	2.04347	0.042626	1.37033
FBgn0259973	Sfp79B	-0.038723	0.0189528	-2.04313	0.0426596	1.36998
FBgn0263845	lncRNA:CR43706	-0.0386337	0.0189256	-2.04134	0.0428391	1.36816
XLOC_001079	-	0.0375482	0.0183968	2.04102	0.0428716	1.36783
FBgn0085483	CG34454	0.0383988	0.018817	2.04065	0.042909	1.36745
FBgn0030641	CG6299	-0.0380063	0.0186324	-2.03979	0.0429955	1.36658
FBgn0035621	CG10591	-0.0384932	0.0188733	-2.03956	0.0430184	1.36635
FBgn0264956	lncRNA:CR44125	-0.0379167	0.018594	-2.03919	0.0430561	1.36597
XLOC_001151	-	-0.0387366	0.0189963	-2.03917	0.0430581	1.36595
FBgn0053454	CG33454	-0.0377055	0.018494	-2.0388	0.0430955	1.36557
FBgn0263497	lncRNA:CR43486	-0.0392793	0.0192662	-2.03877	0.0430984	1.36554
FBgn0011455	ND-SGDH	0.0373154	0.0183054	2.0385	0.0431259	1.36526
FBgn0261872	scaf6	0.0381195	0.0187002	2.03846	0.0431301	1.36522
FBgn0052278	CG32278	-0.0377549	0.0185228	-2.03829	0.0431471	1.36505
FBgn0016917	Stat92E	0.0382032	0.0187519	2.03729	0.0432479	1.36404
FBgn0039153	GatB	0.0378645	0.0185864	2.03722	0.0432558	1.36396
FBgn0036249	CG11560	-0.0389126	0.019105	-2.03677	0.0433009	1.3635
XLOC_004640	-	-0.0388563	0.0190829	-2.03619	0.0433603	1.36291
FBgn0035669	CG6592	-0.0389626	0.0191372	-2.03596	0.0433834	1.36268
FBgn0008635	βCOP	0.0399084	0.0196105	2.03505	0.043476	1.36175
FBgn0040372	G9a	-0.03808	0.0187132	-2.03492	0.043489	1.36162
FBgn0034876	wmd	0.0386222	0.0189857	2.03428	0.0435546	1.36097
FBgn0052053	CG32053	-0.0379489	0.0186566	-2.03408	0.0435751	1.36076
FBgn0264863	asRNA:CR44054	-0.0377206	0.0185497	-2.03349	0.0436347	1.36017
XLOC_003601	-	-0.039865	0.01961	-2.03289	0.0436966	1.35955
FBgn0026428	HDAC6	0.0376731	0.0185428	2.03168	0.0438197	1.35833
FBgn0038414	CG6901	-0.0371994	0.0183164	-2.03094	0.043896	1.35758
FBgn0003345	sd	0.0377716	0.0185999	2.03074	0.0439164	1.35737
XLOC_000588	-	-0.0576954	0.0284176	-2.03027	0.0439644	1.3569
XLOC_000603	-	-0.0395662	0.0194916	-2.02991	0.0440018	1.35653
FBgn0038035	DNAlig3	0.0367432	0.0181042	2.02954	0.0440394	1.35616
FBgn0002528	LanB2	0.0377244	0.0185904	2.02924	0.0440711	1.35585
FBgn0032184	CG13135	0.0396166	0.0195302	2.02848	0.0441494	1.35508
FBgn0036221	CG11588	-0.03803	0.018749	-2.02838	0.04416	1.35497
FBgn0016034	mael	-0.0373419	0.0184098	-2.02837	0.0441609	1.35496
FBgn0039135	CG13603	0.0381609	0.0188199	2.02769	0.044231	1.35427
FBgn0036479	CG13458	0.0382427	0.0188641	2.02727	0.0442741	1.35385
FBgn0031883	Caper	0.0403028	0.0198839	2.0269	0.0443124	1.35347
FBgn0262511	Vha44	0.0372456	0.0183765	2.02681	0.0443222	1.35338
FBgn0027580	Pcb	0.0371895	0.0183491	2.02678	0.0443246	1.35336
FBgn0264345	lncRNA:CR43801	-0.0373315	0.0184194	-2.02676	0.0443274	1.35333
FBgn0030764	CG9777	-0.0389155	0.0192063	-2.02618	0.0443868	1.35275
FBgn0035475	CG10866	0.0369205	0.0182263	2.02567	0.0444397	1.35223
FBgn0261802	CG42748	0.0382345	0.0188784	2.02531	0.0444774	1.35186
FBgn0039139	Mettl3	-0.0390675	0.0192923	-2.02503	0.0445062	1.35158
FBgn0030421	Agpat1	-0.0384643	0.0189947	-2.02501	0.0445087	1.35155
FBgn0028684	Rpt5	-0.0377969	0.018666	-2.0249	0.0445195	1.35145
XLOC_003318	-	-0.0381654	0.0188585	-2.02378	0.0446364	1.35031
FBgn0037156	CG11523	-0.0370496	0.0183108	-2.02338	0.0446784	1.3499
FBgn0040347	mus81	-0.0386685	0.0191119	-2.02327	0.0446891	1.3498
FBgn0035711	CG8519	0.0372301	0.0184021	2.02314	0.0447029	1.34966
FBgn0039679	ppk19	-0.0395523	0.01955	-2.02314	0.044703	1.34966
FBgn0026371	SAK	-0.0372818	0.0184297	-2.02292	0.0447256	1.34944
FBgn0033019	CG10395	-0.0405201	0.0200322	-2.02275	0.0447438	1.34927
FBgn0020251	sfl	0.0374096	0.0185021	2.02191	0.044831	1.34842
FBgn0032449	CG17036	0.0372819	0.0184446	2.02129	0.0448964	1.34779
FBgn0050053	CG30053	-0.0377491	0.0186793	-2.0209	0.0449369	1.3474
XLOC_004809	-	-0.0376809	0.0186484	-2.02059	0.0449691	1.34709
FBgn0261952	srw	-0.0385439	0.0190809	-2.02002	0.0450291	1.34651
XLOC_006350	-	-0.0373858	0.0185077	-2.02001	0.0450301	1.3465
FBgn0041588	eIF2D	0.0380279	0.018827	2.01986	0.0450463	1.34634
FBgn0031070	CG12702	-0.0382137	0.0189285	-2.01885	0.0451522	1.34532
FBgn0000527	e	-0.0377268	0.0186885	-2.01871	0.0451666	1.34518
FBgn0034456	Ir56b	-0.0378329	0.0187434	-2.01846	0.0451931	1.34493
FBgn0086377	Syx7	-0.0401489	0.0198975	-2.01778	0.0452647	1.34424
FBgn0024249	cato	-0.0382124	0.018938	-2.01776	0.0452665	1.34422
FBgn0004781	Ccp84Ac	-0.0383386	0.0190125	-2.01649	0.0454004	1.34294
FBgn0039928	Cals	0.0399099	0.0197929	2.01637	0.0454133	1.34282
XLOC_003566	-	-0.037684	0.0186897	-2.0163	0.0454212	1.34274
FBgn0025336	CG4882	-0.0379282	0.0188118	-2.01619	0.0454324	1.34263
FBgn0037538	CG3223	-0.0377152	0.0187075	-2.01604	0.0454484	1.34248
FBgn0030921	CG6290	-0.0374485	0.018577	-2.01585	0.0454684	1.34229
XLOC_005406	-	-0.0405294	0.0201069	-2.0157	0.0454841	1.34214
FBgn0015541	jus	0.038205	0.0189619	2.01483	0.0455761	1.34126
FBgn0003308	ry	0.0378106	0.0187719	2.01421	0.0456418	1.34064
FBgn0003371	sgg	0.037802	0.018769	2.01407	0.0456574	1.34049
FBgn0029718	mRpL30	-0.0378951	0.018818	-2.01377	0.0456886	1.34019
FBgn0027873	Cpsf100	-0.0377042	0.018726	-2.01348	0.0457202	1.33989
FBgn0000045	Act79B	0.0373112	0.0185341	2.01311	0.0457588	1.33953
FBgn0031821	KFase	-0.0368284	0.0182952	-2.01301	0.04577	1.33942
FBgn0039766	CG15536	-0.0374761	0.0186228	-2.01238	0.0458364	1.33879
XLOC_002101	-	0.0381931	0.0189824	2.01203	0.0458738	1.33844
FBgn0264342	CG43798	-0.0376701	0.0187257	-2.01168	0.0459114	1.33808
FBgn0030876	Srx	0.0373423	0.0185628	2.01167	0.0459126	1.33807
FBgn0264351	lncRNA:CR43807	-0.0377594	0.0187724	-2.01143	0.0459384	1.33782
FBgn0036184	PCID2	-0.0384958	0.0191401	-2.01126	0.0459565	1.33765
FBgn0012036	Aldh	0.0370882	0.0184421	2.01106	0.0459779	1.33745
FBgn0033994	CG7544	-0.0376103	0.0187019	-2.01104	0.0459793	1.33744
FBgn0050354	UQCR-11L	0.0375297	0.0186674	2.01044	0.0460438	1.33683
FBgn0015765	p38a	0.0365248	0.0181679	2.0104	0.0460479	1.33679
FBgn0039737	CG7920	0.0376236	0.0187166	2.01017	0.0460729	1.33655
FBgn0029523	CR18275	-0.0374196	0.0186164	-2.01004	0.0460868	1.33642
FBgn0010263	Rbp9	0.0374163	0.0186155	2.00996	0.0460955	1.33634
FBgn0261991	CG42809	-0.0373874	0.0186013	-2.00993	0.0460978	1.33632
XLOC_004135	-	0.0377883	0.0188094	2.00901	0.0461969	1.33539
FBgn0261790	SmE	0.0372406	0.018537	2.00899	0.0461991	1.33537
FBgn0032741	Sidpn	-0.0374639	0.0186485	-2.00895	0.0462034	1.33533
FBgn0036770	Prestin	0.0368947	0.0183682	2.00862	0.0462386	1.335
FBgn0013678	mt:Cyt-b	-0.0379901	0.0189152	-2.00845	0.0462573	1.33482
FBgn0003499	sr	0.037117	0.0184812	2.00837	0.0462659	1.33474
FBgn0263399	CG43445	-0.0380446	0.0189441	-2.00825	0.0462779	1.33463
FBgn0039680	Cap-D2	-0.0379091	0.0188768	-2.00823	0.04628	1.33461
FBgn0031270	CG13689	-0.0368688	0.0183597	-2.00814	0.0462902	1.33451
FBgn0011272	RpL13	0.0376902	0.0187717	2.00782	0.0463249	1.33419
XLOC_003239	-	-0.0378231	0.0188437	-2.0072	0.0463915	1.33356
XLOC_003856	-	-0.0371909	0.0185289	-2.00718	0.0463929	1.33355
XLOC_000642	-	-0.0379822	0.0189245	-2.00704	0.0464083	1.3334
FBgn0030440	CG15719	-0.0379104	0.0188957	-2.0063	0.0464879	1.33266
XLOC_004767	-	-0.0377648	0.0188247	-2.00613	0.0465067	1.33248
FBgn0035434	Drsl5	0.0378269	0.0188563	2.00606	0.0465138	1.33242
FBgn0039552	CG12426	-0.0390854	0.0195053	-2.00384	0.0467541	1.33018
FBgn0265366	lncRNA:CR44307	-0.0372334	0.0185837	-2.00355	0.0467849	1.32989
FBgn0265312	lncRNA:CR44285	-0.0375176	0.0187273	-2.00337	0.0468052	1.32971
XLOC_002271	-	-0.0372065	0.0185742	-2.00313	0.0468306	1.32947
FBgn0085494	Mst77Y-16Ψ	-0.036451	0.0181976	-2.00307	0.0468372	1.32941
FBgn0036225	CG5883	-0.0370073	0.0184755	-2.00305	0.0468396	1.32939
FBgn0004885	tok	0.0373836	0.0186649	2.00288	0.0468581	1.32922
XLOC_004939	-	-0.0372483	0.0186053	-2.00202	0.046951	1.32836
FBgn0034142	CG8306	0.0388977	0.0194336	2.00157	0.0470003	1.3279
XLOC_004816	-	-0.0365572	0.0182665	-2.00132	0.0470275	1.32765
FBgn0029928	CG3032	-0.0385516	0.0192655	-2.00107	0.0470548	1.3274
FBgn0002948	nod	-0.0378457	0.0189168	-2.00064	0.0471013	1.32697
FBgn0052718	CG32718	-0.0398335	0.019916	-2.00007	0.0471637	1.32639
FBgn0086362	spn-F	-0.0375753	0.0187922	-1.99951	0.0472247	1.32583
FBgn0029155	Men-b	0.037554	0.0187893	1.99869	0.0473149	1.325
XLOC_003127	-	-0.0366347	0.0183365	-1.99791	0.0473999	1.32422
FBgn0013323	Ptth	0.0378696	0.0189552	1.99785	0.0474064	1.32416
FBgn0260933	rempA	-0.0388202	0.0194325	-1.99769	0.047424	1.324
XLOC_001066	-	-0.0379815	0.0190153	-1.99742	0.047454	1.32373
FBgn0039617	DIP-γ	-0.0376346	0.0188457	-1.99698	0.0475018	1.32329
XLOC_002663	-	-0.0384092	0.0192352	-1.99682	0.0475194	1.32313
XLOC_005947	-	-0.0365892	0.0183257	-1.99661	0.0475424	1.32292
FBgn0085302	CG34273	-0.0371599	0.0186167	-1.99605	0.0476045	1.32235
FBgn0000100	RpLP0	0.0376221	0.0188488	1.99599	0.0476105	1.3223
FBgn0036318	Wbp2	0.0378714	0.0189845	1.99486	0.0477352	1.32116
FBgn0030803	CG4880	-0.0380835	0.0190932	-1.99461	0.047763	1.32091
FBgn0263765	lncRNA:CR43682	-0.0376773	0.0188917	-1.99439	0.0477875	1.32069
FBgn0034484	CG11044	0.0377909	0.0189555	1.99366	0.0478674	1.31996
XLOC_000893	-	-0.0386784	0.0194049	-1.99323	0.0479157	1.31952
FBgn0263516	mir-4958	-0.0382388	0.0191848	-1.99318	0.0479211	1.31947
XLOC_002135	-	-0.0371041	0.0186158	-1.99315	0.0479242	1.31945
FBgn0051200	CG31200	0.0393709	0.0197544	1.99301	0.0479389	1.31931
FBgn0039908	Asator	0.0383004	0.0192175	1.993	0.0479407	1.3193
FBgn0032032	CG17294	-0.0375694	0.0188589	-1.99213	0.0480368	1.31843
FBgn0032922	Coq3	0.0375075	0.0188339	1.99149	0.0481076	1.31779
FBgn0026598	Apc2	-0.0364754	0.018321	-1.9909	0.0481729	1.3172
FBgn0029763	Usp16-45	-0.0363046	0.0182389	-1.9905	0.0482177	1.31679
FBgn0031715	tomb	-0.0376313	0.0189096	-1.99006	0.0482669	1.31635
FBgn0004516	Gad1	0.0367821	0.018483	1.99005	0.048268	1.31634
XLOC_003638	-	-0.0371818	0.0186849	-1.98994	0.0482806	1.31623
FBgn0265086	lncRNA:CR44197	-0.0367542	0.0184791	-1.98896	0.0483897	1.31525
FBgn0259184	CG42288	0.0370699	0.0186391	1.98882	0.0484047	1.31511
XLOC_000011	-	-0.0365764	0.018395	-1.98839	0.0484524	1.31468
FBgn0052277	CG32277	-0.0388373	0.0195404	-1.98754	0.0485479	1.31383
FBgn0082970	snoRNA:Ψ28S-3316c	-0.0376047	0.0189241	-1.98714	0.0485931	1.31343
FBgn0039219	CG13630	0.0375859	0.0189267	1.98587	0.0487353	1.31216
FBgn0263662	lncRNA:Irar	-0.037412	0.0188441	-1.98535	0.0487938	1.31164
FBgn0043070	MESK2	0.0369625	0.0186201	1.98509	0.048823	1.31138
FBgn0036793	CG4174	-0.0390432	0.0196686	-1.98505	0.0488267	1.31134
XLOC_004663	-	-0.0377489	0.0190167	-1.98504	0.0488287	1.31132
FBgn0032679	bsf	0.0376068	0.0189454	1.98501	0.0488316	1.3113
FBgn0053283	CR33283	-0.0371438	0.018713	-1.98492	0.0488419	1.31121
FBgn0034318	CG14500	-0.0377651	0.0190272	-1.9848	0.048855	1.31109
FBgn0264674	asRNA:CR43959	-0.0368075	0.0185461	-1.98465	0.0488714	1.31095
FBgn0038918	Qsox3	-0.0369125	0.018602	-1.98433	0.0489078	1.31062
FBgn0052364	tut	-0.0368951	0.0185976	-1.98386	0.0489609	1.31015
FBgn0033110	CG9447	-0.0388384	0.0195823	-1.98335	0.0490188	1.30964
FBgn0263001	CR43309	-0.0386983	0.0195141	-1.9831	0.049047	1.30939
FBgn0028987	Spn28F	-0.0356292	0.0179714	-1.98255	0.0491091	1.30884
XLOC_002401	-	0.0361335	0.0182292	1.98218	0.0491506	1.30847
XLOC_002219	-	-0.0378128	0.0190771	-1.9821	0.049159	1.3084
XLOC_002426	-	0.0394862	0.0199214	1.9821	0.0491595	1.30839
FBgn0036950	CG6996	-0.0369467	0.0186411	-1.982	0.0491707	1.30829
XLOC_004936	-	-0.0356731	0.0179999	-1.98185	0.0491878	1.30814
FBgn0030904	upd2	-0.037818	0.0190838	-1.98168	0.0492072	1.30797
FBgn0037622	CG8202	-0.0371968	0.0187818	-1.98047	0.0493444	1.30676
FBgn0037756	CG8507	-0.0357704	0.0180648	-1.98012	0.0493841	1.30641
XLOC_002170	-	-0.0395632	0.019983	-1.97984	0.0494154	1.30614
XLOC_002314	-	-0.0374982	0.0189453	-1.97929	0.0494782	1.30559
XLOC_001895	-	-0.036918	0.0186536	-1.97913	0.0494956	1.30543
XLOC_006092	-	-0.037428	0.0189122	-1.97904	0.0495061	1.30534
FBgn0027620	Acf	-0.0369406	0.0186685	-1.97876	0.0495382	1.30506
FBgn0263246	CG43389	-0.0378792	0.0191505	-1.97797	0.0496279	1.30427
FBgn0033740	dgt5	-0.0380019	0.0192187	-1.97734	0.0496998	1.30365
XLOC_000037	-	-0.0371703	0.0188074	-1.97636	0.0498115	1.30267
FBgn0083971	CG34135	0.036594	0.0185267	1.97521	0.0499439	1.30152
FBgn0028664	VhaM9.7-c	0.0358255	0.0181425	1.97468	0.0500045	1.30099
FBgn0035251	Vta1	0.0371425	0.01881	1.97462	0.0500115	1.30093
FBgn0052656	Muc11A	0.037015	0.0187492	1.97422	0.0500571	1.30053
FBgn0033712	mIF3	-0.0363906	0.0184339	-1.97411	0.0500696	1.30043
FBgn0261703	gce	0.0369333	0.0187104	1.97394	0.0500887	1.30026
FBgn0053658	CG33658	-0.0359672	0.0182249	-1.97353	0.0501365	1.29985
XLOC_004544	-	0.0359524	0.0182174	1.97352	0.0501369	1.29984
FBgn0031637	mxt	0.0368115	0.0186554	1.97323	0.0501701	1.29955
FBgn0002564	Lsp1γ	0.0358072	0.0181483	1.97304	0.050193	1.29936
FBgn0028550	Atf3	0.0358692	0.0181832	1.97265	0.050237	1.29898
XLOC_002075	-	-0.0381733	0.0193639	-1.97136	0.0503859	1.29769
XLOC_002608	-	-0.0363407	0.0184358	-1.97121	0.0504037	1.29754
FBgn0037435	CG18048	-0.036833	0.0186857	-1.97119	0.0504057	1.29752
FBgn0051992	gw	0.0372256	0.0188895	1.9707	0.0504621	1.29703
FBgn0003870	ttk	-0.0364351	0.0184903	-1.9705	0.0504855	1.29683
FBgn0039914	mav	0.0374175	0.0189907	1.97031	0.0505075	1.29664
FBgn0032957	CG2225	0.0381805	0.0193851	1.96958	0.0505921	1.29592
FBgn0050271	CG30271	0.0376022	0.0190942	1.9693	0.0506248	1.29564
FBgn0050488	antr	-0.036811	0.0186925	-1.96929	0.0506256	1.29563
FBgn0034214	CG6550	0.0359887	0.018278	1.96896	0.0506633	1.29531
FBgn0035675	CG6610	-0.0377907	0.0192008	-1.96819	0.0507533	1.29454
FBgn0036851	CG14082	0.0355882	0.0180833	1.96802	0.0507727	1.29437
FBgn0036910	Cyp305a1	0.0381211	0.0193751	1.96753	0.0508292	1.29389
FBgn0262993	lncRNA:CR43301	-0.0363163	0.0184585	-1.96746	0.0508382	1.29381
FBgn0032428	Fam92	-0.0360353	0.0183167	-1.96734	0.0508513	1.2937
FBgn0037057	CG10512	0.0362155	0.0184085	1.96732	0.0508541	1.29367
XLOC_001473	-	-0.0364665	0.0185463	-1.96624	0.0509794	1.29261
FBgn0031600	CG3652	-0.0362266	0.0184264	-1.96601	0.0510063	1.29238
FBgn0052685	ZAP3	0.0374687	0.0190588	1.96595	0.0510139	1.29231
FBgn0260660	Mp	0.03731	0.0189799	1.96577	0.0510351	1.29213
FBgn0050460	CG30460	0.0371308	0.0188895	1.96569	0.051044	1.29206
FBgn0031696	Bub1	-0.0411446	0.0209322	-1.96561	0.0510531	1.29198
FBgn0000639	Fbp1	-0.0367472	0.0186986	-1.96523	0.0510972	1.2916
FBgn0032364	CG4970	-0.0396494	0.0201754	-1.96523	0.0510977	1.2916
XLOC_005298	-	-0.0370798	0.0188736	-1.96464	0.0511664	1.29102
FBgn0050409	CR30409	-0.0360707	0.0183669	-1.9639	0.0512536	1.29028
XLOC_005195	-	-0.0371099	0.0189038	-1.96309	0.0513476	1.28948
FBgn0031533	CG2772	-0.0361943	0.0184385	-1.96298	0.0513613	1.28936
XLOC_006374	-	-0.0372791	0.0189932	-1.96276	0.0513866	1.28915
XLOC_004836	-	-0.0366127	0.0186538	-1.96275	0.0513881	1.28914
FBgn0053199	CG33199	0.0362247	0.018457	1.96265	0.0513996	1.28904
FBgn0051897	CG31897	-0.0368546	0.018778	-1.96265	0.0514002	1.28904
FBgn0036381	CG8745	0.0356151	0.0181489	1.96238	0.0514317	1.28877
FBgn0037566	mRpL1	-0.0356259	0.0181561	-1.9622	0.0514527	1.28859
FBgn0003527	stil	-0.0378265	0.0192802	-1.96193	0.0514838	1.28833
FBgn0010431	mtrm	-0.035815	0.0182556	-1.96187	0.0514914	1.28827
FBgn0050055	lncRNA:CR30055	-0.0362322	0.0184718	-1.96149	0.0515357	1.28789
XLOC_002284	-	0.0363942	0.0185602	1.96088	0.0516082	1.28728
FBgn0044051	Ilp1	0.0366399	0.0186868	1.96074	0.0516244	1.28715
FBgn0085225	CG34196	-0.0385957	0.0196895	-1.96022	0.0516855	1.28663
FBgn0263509	lncRNA:CR43498	-0.0381307	0.0194524	-1.9602	0.0516877	1.28661
FBgn0000464	Lar	0.0372594	0.0190176	1.9592	0.0518056	1.28562
FBgn0083022	snoRNA:Ψ18S-640e	-0.0370494	0.0189124	-1.959	0.0518299	1.28542
FBgn0013548	l(2)dtl	-0.0372003	0.0189901	-1.95893	0.0518374	1.28536
FBgn0005564	Shal	-0.0372594	0.0190217	-1.95878	0.051855	1.28521
FBgn0032431	CG5435	0.0383301	0.0195685	1.95876	0.0518573	1.28519
FBgn0051855	CG31855	-0.0365088	0.0186492	-1.95766	0.0519879	1.2841
FBgn0027108	Inx2	0.0383594	0.019595	1.95761	0.0519943	1.28404
XLOC_000534	-	-0.0373484	0.0190844	-1.95702	0.0520645	1.28346
FBgn0005672	spi	0.036727	0.01877	1.95669	0.0521036	1.28313
FBgn0259791	bora	-0.0375349	0.019183	-1.95667	0.0521051	1.28312
FBgn0051781	lncRNA:CR31781	0.0375942	0.0192183	1.95617	0.0521651	1.28262
FBgn0004595	pros	0.036603	0.0187259	1.95467	0.0523433	1.28114
XLOC_000018	-	-0.0360644	0.018454	-1.95429	0.0523891	1.28076
FBgn0051404	CG31404	-0.0357404	0.0182926	-1.95381	0.0524459	1.28029
FBgn0035232	CG12099	0.0405199	0.0207472	1.95303	0.0525395	1.27951
FBgn0051099	CG31099	0.0364394	0.0186616	1.95264	0.0525852	1.27914
XLOC_002254	-	-0.0367688	0.0188311	-1.95256	0.0525959	1.27905
FBgn0025355	SuUR	-0.0365672	0.0187355	-1.95176	0.0526911	1.27826
FBgn0035227	Iml1	0.0355863	0.0182363	1.9514	0.0527345	1.27791
FBgn0017429	CG5989	0.0367794	0.0188502	1.95114	0.0527653	1.27765
XLOC_006190	-	-0.0374412	0.0191966	-1.9504	0.0528538	1.27692
FBgn0032299	CG17127	-0.0362323	0.0185794	-1.95013	0.0528862	1.27666
FBgn0036210	CG14130	-0.0363378	0.0186356	-1.94991	0.0529134	1.27643
FBgn0000499	dsh	-0.0372398	0.0191034	-1.94938	0.0529767	1.27591
FBgn0260639	γTub23C	-0.0371621	0.0190641	-1.94932	0.0529846	1.27585
FBgn0031909	CG5181	-0.0370955	0.0190325	-1.94906	0.0530161	1.27559
FBgn0036338	Zmynd10	-0.0372512	0.0191138	-1.94892	0.0530324	1.27546
FBgn0039376	CG14354	-0.0364258	0.0186924	-1.94869	0.0530602	1.27523
FBgn0042101	CG18744	0.0359251	0.0184366	1.94858	0.0530737	1.27512
XLOC_000833	-	-0.0370096	0.0189945	-1.94843	0.053091	1.27498
FBgn0039832	CG15563	-0.0365794	0.0187941	-1.94632	0.0533461	1.2729
FBgn0250789	α-Spec	0.0372624	0.0191458	1.94625	0.0533554	1.27282
FBgn0264876	asRNA:CR44067	-0.0368093	0.018913	-1.94624	0.0533559	1.27282
FBgn0037338	Snm1	-0.0354053	0.018194	-1.94599	0.0533859	1.27257
FBgn0033874	CtsL2	-0.0371376	0.0190868	-1.94573	0.0534185	1.27231
FBgn0041775	tral	-0.0358637	0.0184335	-1.94557	0.0534369	1.27216
FBgn0030307	CG33235	-0.0383832	0.0197301	-1.94541	0.0534571	1.27199
FBgn0043796	CG12219	0.0359876	0.0185006	1.94521	0.0534813	1.2718
FBgn0036038	defl	-0.035903	0.0184577	-1.94515	0.0534887	1.27174
XLOC_004971	-	-0.037445	0.0192513	-1.94507	0.0534981	1.27166
XLOC_002156	-	-0.0365876	0.0188185	-1.94424	0.0535987	1.27085
XLOC_005299	-	-0.0365404	0.0187946	-1.9442	0.0536039	1.2708
FBgn0033615	CG7741	-0.0353545	0.0181924	-1.94337	0.0537051	1.26998
FBgn0264363	CG43815	-0.0357476	0.0183951	-1.94333	0.0537098	1.26995
FBgn0031016	kek5	0.0364361	0.0187523	1.94302	0.0537475	1.26964
FBgn0004449	Ten-m	0.0370621	0.0190757	1.9429	0.0537617	1.26953
FBgn0050456	CG46491	0.0371399	0.0191157	1.9429	0.0537619	1.26953
FBgn0261570	raskol	-0.0370497	0.0190718	-1.94265	0.053793	1.26927
XLOC_006248	-	-0.0351066	0.0180765	-1.94211	0.0538581	1.26875
FBgn0265309	lncRNA:CR44282	-0.0370194	0.0190659	-1.94165	0.0539143	1.2683
XLOC_002087	-	-0.0361427	0.0186256	-1.94049	0.0540564	1.26715
XLOC_003694	-	-0.0363796	0.0187499	-1.94026	0.0540851	1.26692
FBgn0261259	Fhos	0.0374304	0.0192972	1.93968	0.0541562	1.26635
FBgn0016075	vkg	0.0368147	0.0189864	1.939	0.0542392	1.26569
FBgn0052112	CG32112	-0.0368948	0.0190415	-1.9376	0.0544117	1.26431
FBgn0030976	CG7378	0.0359987	0.0185866	1.93681	0.0545085	1.26354
FBgn0002283	l(3)73Ah	-0.0376631	0.0194461	-1.93679	0.054511	1.26352
FBgn0037781	Fancl	0.035306	0.0182308	1.93662	0.0545321	1.26335
FBgn0033767	CG13148	-0.0361009	0.0186436	-1.93638	0.0545621	1.26311
FBgn0050377	CG30377	-0.035592	0.0183851	-1.93591	0.0546193	1.26265
XLOC_001792	-	-0.0362306	0.0187164	-1.93577	0.0546375	1.26251
FBgn0265317	CG44290	-0.0381854	0.0197286	-1.93553	0.0546664	1.26228
FBgn0027836	Gtpbp1	0.0373135	0.0192787	1.93548	0.0546733	1.26222
FBgn0040502	CG8343	-0.0366855	0.0189605	-1.93484	0.0547519	1.2616
FBgn0014141	cher	0.0360177	0.0186228	1.93407	0.0548475	1.26084
FBgn0031998	SLC5A11	0.0370622	0.0191656	1.93379	0.0548827	1.26056
FBgn0260873	CG42583	-0.0360131	0.0186284	-1.93324	0.0549505	1.26003
FBgn0051635	CG31635	0.0357601	0.0184978	1.93321	0.054954	1.26
FBgn0265349	Sfp33A4	-0.0352541	0.018245	-1.93226	0.0550715	1.25907
FBgn0032456	MRP	0.0354201	0.0183326	1.93208	0.0550942	1.25889
FBgn0034784	CG9826	-0.0371315	0.0192185	-1.93208	0.0550948	1.25889
FBgn0259190	Ir7d	-0.0362995	0.0187924	-1.93161	0.0551535	1.25843
FBgn0037241	CG14646	-0.0360322	0.0186618	-1.9308	0.0552545	1.25763
FBgn0003074	Pgi	0.0356541	0.0184686	1.93053	0.0552881	1.25737
FBgn0035103	Vdup1	0.0356351	0.0184618	1.93021	0.0553281	1.25705
XLOC_000868	-	-0.0373216	0.0193402	-1.92974	0.0553868	1.25659
XLOC_004525	-	-0.0364125	0.018877	-1.92894	0.0554867	1.25581
FBgn0031865	Nha1	0.0362157	0.018777	1.92873	0.0555129	1.25561
FBgn0037504	CG1142	-0.0360721	0.0187078	-1.92818	0.0555813	1.25507
FBgn0038045	Nans	-0.0361939	0.0187728	-1.928	0.0556041	1.25489
XLOC_006187	-	-0.0355904	0.0184601	-1.92797	0.0556085	1.25486
FBgn0264379	lncRNA:CR43831	0.0364138	0.018893	1.92738	0.0556824	1.25428
XLOC_005197	-	-0.036027	0.0186927	-1.92733	0.0556887	1.25423
XLOC_001752	-	-0.0355981	0.0184711	-1.92724	0.0556998	1.25415
FBgn0038315	CG14866	-0.0360745	0.0187207	-1.92698	0.0557317	1.2539
FBgn0015801	Reg-5	0.0363559	0.0188679	1.92686	0.055747	1.25378
FBgn0037958	CG6962	-0.0356719	0.0185177	-1.92637	0.0558087	1.2533
FBgn0063383	snoRNA:CD3c	-0.0364071	0.0189028	-1.92602	0.0558531	1.25295
FBgn0052152	CG32152	-0.035291	0.0183262	-1.92572	0.055891	1.25266
FBgn0050048	CG30048	-0.0353117	0.0183398	-1.92541	0.0559296	1.25236
FBgn0053797	CR33797	-0.035913	0.0186551	-1.9251	0.0559686	1.25206
FBgn0034405	Jheh2	0.0379939	0.0197457	1.92416	0.0560872	1.25114
FBgn0000024	Ace	0.0359917	0.0187105	1.92361	0.056157	1.2506
FBgn0036414	nan	-0.0356933	0.0185682	-1.92228	0.056325	1.2493
FBgn0262943	lncRNA:CR43262	-0.0356924	0.0185733	-1.92171	0.0563982	1.24873
FBgn0263772	CG43689	-0.0362922	0.0188856	-1.92169	0.0564004	1.24872
XLOC_000557	-	-0.0356183	0.0185389	-1.92127	0.0564538	1.24831
FBgn0029999	CG1575	-0.0359282	0.0187005	-1.92124	0.056457	1.24828
FBgn0033265	coil	-0.0349749	0.0182058	-1.92108	0.0564774	1.24813
FBgn0035257	CG12011	-0.0372317	0.0193813	-1.92101	0.0564866	1.24805
FBgn0035817	CG7409	0.0362866	0.0188976	1.92017	0.0565936	1.24723
FBgn0041232	Grl65a	-0.0363102	0.0189103	-1.92013	0.0565989	1.24719
FBgn0261015	Pif1A	0.0359714	0.0187383	1.91968	0.0566564	1.24675
FBgn0024983	CG4293	0.0356011	0.0185462	1.91959	0.0566674	1.24667
FBgn0263467	snoRNA:CD67	-0.0350617	0.0182667	-1.91943	0.0566881	1.24651
FBgn0261845	pre-mod(mdg4)-U	0.0358508	0.0186803	1.91918	0.0567196	1.24627
FBgn0036877	CG9452	-0.0363112	0.018935	-1.91767	0.0569121	1.2448
FBgn0039054	Cow	0.0364292	0.0189999	1.91733	0.0569552	1.24447
FBgn0262111	f	-0.0359405	0.018746	-1.91723	0.0569681	1.24437
FBgn0020414	Idgf3	0.0354099	0.01847	1.91716	0.0569779	1.24429
FBgn0027619	eIF3j	-0.0363321	0.0189513	-1.91713	0.056981	1.24427
FBgn0033194	Vps13	0.0381503	0.0199003	1.91707	0.0569895	1.24421
FBgn0038088	CG10126	0.0363359	0.0189576	1.9167	0.0570368	1.24384
FBgn0038592	CG18599	-0.0350199	0.0182715	-1.91664	0.0570435	1.24379
FBgn0035647	CG10486	-0.0380932	0.0198766	-1.91649	0.0570634	1.24364
FBgn0030687	Polr3A	-0.0353988	0.018471	-1.91645	0.0570683	1.2436
FBgn0031309	Tfb4	-0.0370893	0.0193532	-1.91645	0.057069	1.2436
FBgn0036331	CR14117	-0.0362663	0.0189335	-1.91545	0.0571962	1.24263
FBgn0051274	CG31274	0.0358864	0.0187385	1.91511	0.05724	1.2423
FBgn0262286	mir-1001	0.0368006	0.0192187	1.91483	0.0572768	1.24202
FBgn0265199	CG44259	-0.0356114	0.018599	-1.91469	0.057294	1.24189
FBgn0261547	Exn	0.0365196	0.0190751	1.91451	0.0573175	1.24171
FBgn0039258	β4GalT7	-0.0349534	0.0182581	-1.9144	0.0573312	1.24161
FBgn0038369	Arpc3A	-0.0351832	0.0183908	-1.91309	0.0575008	1.24033
FBgn0053673	CG33673	-0.0373132	0.0195105	-1.91247	0.0575807	1.23972
FBgn0040832	CG8012	0.0362317	0.0189489	1.91207	0.0576326	1.23933
FBgn0050277	Oatp58Da	-0.0354779	0.0185642	-1.91109	0.0577586	1.23838
FBgn0038558	CG12347	0.0364131	0.0190565	1.91079	0.0577975	1.23809
FBgn0053289	ppk5	-0.0361091	0.0189003	-1.9105	0.0578348	1.23781
FBgn0034138	RpS15	0.0359281	0.0188082	1.91024	0.0578693	1.23755
FBgn0260720	asRNA:CR42547	-0.0366642	0.019194	-1.91019	0.0578758	1.2375
FBgn0034742	CG4294	0.0354611	0.0185643	1.91018	0.0578775	1.23749
FBgn0035816	CG13685	-0.0363248	0.0190227	-1.90955	0.0579581	1.23689
FBgn0017578	Max	0.0363274	0.0190253	1.90942	0.0579756	1.23675
FBgn0029856	CG11700	-0.037066	0.019415	-1.90914	0.0580117	1.23648
FBgn0260935	Vps15	0.0351077	0.0183912	1.90894	0.0580376	1.23629
FBgn0082923	snoRNA:Or-aca3	0.0357119	0.0187121	1.9085	0.0580956	1.23586
FBgn0041203	LIMK1	0.0353652	0.0185306	1.90847	0.0580983	1.23584
FBgn0051036	CG31036	-0.0356068	0.0186617	-1.90801	0.0581584	1.23539
FBgn0015795	Rab7	0.0353184	0.0185131	1.90775	0.0581925	1.23513
XLOC_002659	-	-0.0370171	0.0194178	-1.90635	0.0583757	1.23377
FBgn0030269	CDK2AP1	-0.0368597	0.0193374	-1.90613	0.0584036	1.23356
FBgn0028581	mei-217	-0.0354419	0.018598	-1.90568	0.0584627	1.23312
XLOC_006068	-	-0.0351616	0.0184567	-1.90508	0.0585408	1.23254
FBgn0031995	CG8475	0.0350396	0.0183937	1.90498	0.0585546	1.23244
FBgn0030452	MFS10	0.0363853	0.019107	1.90429	0.0586445	1.23177
FBgn0038465	Irc	0.0348864	0.0183233	1.90394	0.0586908	1.23143
FBgn0032744	Ttc19	0.0352025	0.0184934	1.90352	0.0587464	1.23102
XLOC_000863	-	-0.0390728	0.0205362	-1.90263	0.058863	1.23016
FBgn0037976	Tk	0.0357317	0.0187824	1.90241	0.0588921	1.22994
FBgn0010222	Nmdmc	0.0349744	0.0183871	1.90212	0.0589304	1.22966
FBgn0025111	Ant2	0.0353136	0.0185685	1.9018	0.0589723	1.22935
FBgn0259112	asRNA:CR42254	-0.0349806	0.0183953	-1.9016	0.0589984	1.22916
XLOC_002687	-	-0.0359143	0.0188871	-1.90153	0.0590084	1.22909
FBgn0038304	CG12241	-0.0346776	0.0182381	-1.90138	0.0590275	1.22895
XLOC_003125	-	-0.0357083	0.0187885	-1.90054	0.0591378	1.22813
FBgn0035430	CG12009	-0.0362207	0.0190645	-1.8999	0.0592231	1.22751
FBgn0264894	CG44085	0.0359836	0.0189432	1.89955	0.0592688	1.22717
FBgn0264434	lncRNA:CR43852	-0.0346861	0.0182656	-1.89899	0.0593434	1.22663
FBgn0036945	Ssk	0.0366513	0.0193016	1.89887	0.0593591	1.22651
XLOC_002180	-	-0.0365203	0.0192353	-1.89861	0.0593942	1.22626
FBgn0039492	CG6051	0.0359053	0.0189116	1.89858	0.0593973	1.22623
XLOC_003130	-	-0.0361328	0.019036	-1.89813	0.0594568	1.2258
FBgn0039270	PQBP1	-0.0369343	0.0194605	-1.89792	0.0594859	1.22559
FBgn0038803	CG5191	-0.0365286	0.0192473	-1.89785	0.0594939	1.22553
FBgn0029816	CG12729	0.035876	0.0189035	1.89785	0.0594946	1.22552
XLOC_001102	-	-0.034885	0.0183815	-1.89783	0.059497	1.2255
XLOC_001002	-	-0.0370026	0.0194974	-1.89782	0.0594986	1.22549
FBgn0011591	fng	0.0356631	0.0187931	1.89767	0.0595185	1.22535
FBgn0015300	Ssl	0.0373998	0.0197087	1.89763	0.0595239	1.22531
FBgn0030578	CG5347	-0.0374105	0.0197278	-1.89633	0.059696	1.22405
FBgn0038755	Hs6st	0.0355809	0.0187653	1.8961	0.0597269	1.22383
XLOC_005172	-	-0.0354479	0.0186969	-1.89593	0.0597502	1.22366
XLOC_002701	-	-0.0360797	0.0190339	-1.89555	0.0598008	1.22329
FBgn0086706	pix	0.0361361	0.0190648	1.89543	0.0598162	1.22318
XLOC_000648	-	-0.0352866	0.0186251	-1.89457	0.0599309	1.22235
XLOC_005949	-	-0.036415	0.0192218	-1.89446	0.0599458	1.22224
XLOC_002731	-	-0.0346909	0.0183165	-1.89397	0.0600119	1.22176
FBgn0264790	asRNA:CR44020	-0.0355146	0.0187557	-1.89353	0.0600698	1.22134
FBgn0053223	dec2	-0.0363122	0.0191855	-1.89269	0.0601831	1.22053
FBgn0064225	RpL5	0.0357689	0.0189012	1.89242	0.0602192	1.22027
FBgn0031155	CG15446	-0.035554	0.0187882	-1.89236	0.0602272	1.22021
XLOC_003037	-	-0.0357132	0.0188777	-1.89182	0.0602995	1.21969
FBgn0085257	CG34228	-0.034846	0.0184198	-1.89177	0.0603057	1.21964
XLOC_000693	-	-0.0350858	0.0185545	-1.89096	0.0604152	1.21885
XLOC_006357	-	-0.0358137	0.0189468	-1.89023	0.0605135	1.21815
XLOC_002327	-	-0.035657	0.0188645	-1.89016	0.060522	1.21809
FBgn0085541	CCY	0.0354607	0.0187647	1.88975	0.0605774	1.21769
XLOC_003105	-	-0.0357413	0.0189233	-1.88875	0.0607125	1.21672
XLOC_001686	-	-0.0371235	0.0196594	-1.88833	0.0607689	1.21632
FBgn0051871	CG31871	-0.0376655	0.019947	-1.88828	0.0607766	1.21626
XLOC_002069	-	-0.0359401	0.0190343	-1.88817	0.0607903	1.21617
XLOC_003722	-	-0.03462	0.0183372	-1.88796	0.0608188	1.21596
FBgn0039858	CycG	0.0348683	0.0184719	1.88764	0.0608629	1.21565
FBgn0020617	Rx	-0.0363639	0.0192669	-1.88738	0.0608977	1.2154
FBgn0002626	RpL32	0.0350887	0.0185969	1.88681	0.0609754	1.21485
FBgn0261532	cdm	0.0359825	0.0190751	1.88636	0.061036	1.21441
FBgn0261830	CG42762	0.0352449	0.0186845	1.88631	0.061042	1.21437
XLOC_002412	-	-0.0349154	0.0185114	-1.88616	0.0610637	1.21422
FBgn0039004	Nup133	-0.0354488	0.0187947	-1.8861	0.0610706	1.21417
XLOC_002232	-	-0.0354085	0.0187818	-1.88526	0.0611858	1.21335
FBgn0010228	HmgZ	0.0370505	0.0196555	1.88499	0.0612215	1.2131
FBgn0261832	CG42764	0.0358887	0.0190477	1.88415	0.0613361	1.21228
XLOC_001790	-	-0.0370236	0.0196509	-1.88407	0.0613469	1.21221
FBgn0031575	Cep97	-0.035761	0.0189817	-1.88397	0.0613602	1.21211
XLOC_006224	-	-0.0344103	0.0182649	-1.88396	0.0613622	1.2121
FBgn0030187	CG2961	-0.037332	0.0198182	-1.88373	0.0613939	1.21187
FBgn0262334	mir-992	0.0357267	0.0189675	1.88357	0.0614147	1.21173
FBgn0031431	CG3515	-0.0358379	0.0190275	-1.88348	0.0614278	1.21163
FBgn0259239	CG42337	0.0362871	0.0192669	1.8834	0.0614389	1.21156
FBgn0020245	ttv	-0.0350491	0.018611	-1.88324	0.0614597	1.21141
FBgn0004034	y	-0.0350698	0.0186227	-1.88318	0.0614689	1.21134
FBgn0264832	CG44040	-0.0353916	0.0187958	-1.88295	0.0614992	1.21113
XLOC_000604	-	-0.036054	0.0191512	-1.8826	0.0615479	1.21079
FBgn0030202	CG12640	0.0338838	0.0179987	1.88257	0.0615513	1.21076
FBgn0085313	CG34284	-0.0357335	0.0189848	-1.88221	0.0616004	1.21042
FBgn0263979	Caf1-55	-0.0343674	0.0182608	-1.88204	0.0616247	1.21025
FBgn0021765	scu	-0.0342742	0.0182128	-1.88188	0.0616466	1.21009
FBgn0052843	Dh31-R	0.0365581	0.0194282	1.8817	0.06167	1.20993
XLOC_005216	-	-0.0362306	0.0192543	-1.88169	0.0616723	1.20991
FBgn0085443	spri	0.0348628	0.0185319	1.88123	0.061735	1.20947
FBgn0083228	Frq2	0.0350435	0.0186287	1.88116	0.0617446	1.2094
FBgn0031560	CG16713	-0.0353167	0.0187761	-1.88094	0.0617739	1.2092
FBgn0038662	Mpc1	0.0356793	0.0189748	1.88036	0.0618544	1.20863
FBgn0032281	CG17107	-0.0349728	0.018601	-1.88016	0.061882	1.20844
XLOC_005081	-	-0.0350844	0.0186841	-1.87777	0.0622102	1.20614
FBgn0038753	CG4459	-0.0343806	0.0183203	-1.87664	0.0623656	1.20506
FBgn0000157	Dll	-0.0368124	0.0196206	-1.87621	0.0624249	1.20464
FBgn0034838	CG12782	0.0351032	0.018712	1.87597	0.0624585	1.20441
XLOC_005135	-	-0.0348243	0.0185651	-1.87579	0.0624826	1.20424
FBgn0051347	CG31347	0.035306	0.0188231	1.87568	0.0624988	1.20413
FBgn0261276	Opa1	0.0351401	0.0187372	1.87542	0.0625344	1.20388
FBgn0020407	asun	-0.0357776	0.0190792	-1.87522	0.0625621	1.20369
FBgn0033799	GLaz	-0.0354821	0.0189237	-1.87501	0.0625915	1.20348
FBgn0000014	abd-A	0.0348733	0.0186217	1.87273	0.062908	1.20129
FBgn0265184	Snrnp65	-0.0346829	0.0185205	-1.87267	0.0629155	1.20124
FBgn0262007	Srg2	-0.0351255	0.0187579	-1.87257	0.0629304	1.20114
FBgn0011824	Gar1	0.0349307	0.018659	1.87205	0.0630017	1.20065
FBgn0026616	α-Man-IIb	-0.0339836	0.0181549	-1.87187	0.0630277	1.20047
FBgn0029791	AdamTS-B	-0.0352434	0.0188288	-1.87179	0.0630391	1.20039
XLOC_006080	-	-0.0356012	0.0190201	-1.87177	0.0630412	1.20038
FBgn0030581	CG14408	0.0348681	0.0186296	1.87165	0.0630578	1.20026
FBgn0033261	udd	-0.0348126	0.0186021	-1.87144	0.0630874	1.20006
FBgn0021953	Fatp1	0.0340963	0.0182245	1.8709	0.0631622	1.19954
FBgn0265038	asRNA:CR44155	-0.0363958	0.0194544	-1.87083	0.0631727	1.19947
XLOC_003615	-	-0.0341093	0.0182326	-1.87078	0.0631785	1.19943
FBgn0039654	Brd8	-0.038471	0.0205657	-1.87064	0.0631992	1.19929
FBgn0028336	Fum1	0.034348	0.0183621	1.8706	0.0632048	1.19925
XLOC_005987	-	-0.0365726	0.0195615	-1.86962	0.0633418	1.19831
XLOC_006333	-	-0.0364008	0.0194819	-1.86844	0.0635059	1.19719
XLOC_005960	-	-0.0349509	0.0187111	-1.86793	0.0635786	1.19669
FBgn0082971	snoRNA:Ψ28S-3316b	0.0353627	0.0189315	1.86793	0.0635786	1.19669
FBgn0039020	CG17141	0.0352777	0.0188872	1.86781	0.0635947	1.19658
FBgn0035147	Gale	0.035638	0.0190812	1.8677	0.0636097	1.19648
FBgn0023395	Chd3	-0.0343994	0.0184192	-1.86759	0.0636261	1.19636
FBgn0004782	Ccp84Ab	-0.0352802	0.0188944	-1.86723	0.0636765	1.19602
FBgn0026199	myo	0.0348726	0.0186773	1.86712	0.0636924	1.19591
XLOC_003721	-	-0.0349586	0.018726	-1.86685	0.0637293	1.19566
FBgn0051423	Ir94c	-0.0335309	0.0179631	-1.86666	0.0637567	1.19547
FBgn0030836	CG8664	-0.0349201	0.018708	-1.86659	0.0637664	1.19541
XLOC_005889	-	-0.0361253	0.0193543	-1.86652	0.0637759	1.19534
FBgn0051634	Oatp26F	-0.034957	0.0187332	-1.86605	0.0638419	1.19489
FBgn0052333	CG32333	-0.035607	0.0190817	-1.86603	0.0638454	1.19487
FBgn0033732	CG13157	-0.03476	0.0186312	-1.86569	0.0638929	1.19455
FBgn0031490	CG17264	-0.0346456	0.0185719	-1.86548	0.0639218	1.19435
FBgn0000057	adp	0.034647	0.0185764	1.86511	0.0639741	1.194
FBgn0053317	CR33317	-0.0356564	0.0191183	-1.86504	0.0639846	1.19392
FBgn0034457	Ir56c	-0.0352992	0.0189319	-1.86453	0.0640561	1.19344
FBgn0034451	Tbcb	-0.0360855	0.0193552	-1.86438	0.0640778	1.19329
FBgn0016054	phr6-4	-0.0358788	0.0192462	-1.8642	0.064103	1.19312
FBgn0260754	CG42552	-0.0348895	0.0187179	-1.86396	0.0641365	1.19289
XLOC_002596	-	-0.0341395	0.0183166	-1.86386	0.0641513	1.19279
FBgn0085427	CG34398	0.0343923	0.0184571	1.86337	0.064221	1.19232
FBgn0259868	CR42437	-0.0351189	0.0188557	-1.86251	0.0643424	1.1915
FBgn0032430	Trm1	0.0347089	0.0186372	1.86234	0.0643661	1.19134
FBgn0052528	parvin	0.0351031	0.0188505	1.86218	0.064389	1.19119
FBgn0262742	Fas1	0.034732	0.0186579	1.86152	0.0644819	1.19056
FBgn0031253	CG11885	-0.0343414	0.0184497	-1.86135	0.0645067	1.19039
FBgn0031734	CG11147	0.0350648	0.0188389	1.86129	0.0645146	1.19034
FBgn0033402	Myd88	0.0340042	0.018281	1.86008	0.0646869	1.18918
FBgn0038783	CG4367	-0.0342928	0.0184435	-1.85935	0.0647916	1.18848
FBgn0262023	CG42834	-0.0345997	0.0186094	-1.85926	0.0648045	1.18839
FBgn0013998	Nsf2	0.0351014	0.0188819	1.859	0.0648408	1.18815
FBgn0002863	Acp95EF	-0.0340106	0.0182977	-1.85874	0.0648785	1.1879
FBgn0066101	LpR1	0.0349823	0.0188241	1.85838	0.0649302	1.18755
FBgn0035151	CG17129	-0.0386877	0.0208187	-1.85832	0.0649382	1.1875
XLOC_003260	-	0.0361776	0.0194689	1.85822	0.0649524	1.1874
XLOC_004917	-	-0.0357484	0.0192386	-1.85816	0.0649605	1.18735
FBgn0028563	sut1	-0.0369864	0.0199058	-1.85807	0.0649733	1.18727
FBgn0261681	CG42728	-0.0346169	0.0186373	-1.8574	0.0650697	1.18662
FBgn0030207	CG2887	-0.0347929	0.0187321	-1.8574	0.0650701	1.18662
FBgn0029924	CG4586	-0.0361864	0.019487	-1.85694	0.0651349	1.18619
FBgn0039628	CG11841	0.03418	0.0184098	1.85662	0.0651812	1.18588
FBgn0031444	Trf4	-0.0347337	0.0187117	-1.85626	0.065233	1.18553
FBgn0051294	CG31294	0.034109	0.0183786	1.85591	0.0652829	1.1852
FBgn0014076	Vm32E	0.0339058	0.0182739	1.85543	0.0653521	1.18474
FBgn0030796	CG4829	0.0339945	0.0183266	1.85493	0.0654234	1.18427
FBgn0026207	mbo	-0.0337709	0.018206	-1.85493	0.0654236	1.18427
XLOC_000914	-	-0.0342828	0.0184948	-1.85364	0.0656088	1.18304
XLOC_000467	-	-0.0344323	0.0185782	-1.85337	0.0656487	1.18277
FBgn0086356	tum	-0.0343399	0.0185299	-1.85321	0.065671	1.18263
FBgn0039659	CG14506	-0.0336757	0.0181735	-1.85301	0.0656995	1.18244
FBgn0005533	RpS17	0.0341288	0.0184194	1.85288	0.0657194	1.18231
FBgn0263076	Klp54D	-0.0332072	0.017928	-1.85226	0.0658082	1.18172
FBgn0050192	CG30192	-0.0350014	0.0188977	-1.85216	0.0658233	1.18162
FBgn0000044	Act57B	0.0341662	0.0184499	1.85184	0.0658691	1.18132
FBgn0263002	CR43310	0.0340161	0.0183729	1.85143	0.0659285	1.18093
XLOC_001663	-	-0.0357762	0.0193298	-1.85082	0.0660157	1.18035
FBgn0263113	Cc2d2a	-0.0348553	0.0188323	-1.85082	0.0660159	1.18035
FBgn0263575	mir-4912	-0.0341628	0.0184624	-1.85039	0.0660781	1.17994
FBgn0264488	CG43896	-0.0342783	0.0185302	-1.84987	0.0661545	1.17944
FBgn0030468	CG1622	-0.0346546	0.0187398	-1.84926	0.0662431	1.17886
XLOC_003464	-	-0.0351802	0.0190274	-1.84893	0.0662911	1.17854
XLOC_004571	-	-0.0345764	0.0187083	-1.84818	0.0663989	1.17784
FBgn0038140	PK2-R1	-0.0345778	0.0187129	-1.8478	0.0664548	1.17747
FBgn0033337	CG8272	0.0343493	0.01859	1.84773	0.0664646	1.17741
FBgn0053504	snRNA:U7	0.0347931	0.0188323	1.84752	0.0664951	1.17721
FBgn0259482	Mob3	-0.0351897	0.0190488	-1.84735	0.0665201	1.17705
XLOC_003408	-	0.0358206	0.0193937	1.84702	0.0665686	1.17673
FBgn0261266	zuc	-0.0349443	0.0189232	-1.84664	0.0666235	1.17637
FBgn0036056	CG6709	0.0350811	0.0189978	1.84658	0.0666322	1.17632
FBgn0014022	Rlb1	-0.0344163	0.0186403	-1.84634	0.0666672	1.17609
FBgn0037619	CG8159	-0.0343196	0.0185937	-1.84577	0.066751	1.17554
XLOC_001489	-	-0.0349761	0.0189511	-1.84559	0.0667765	1.17538
FBgn0053002	mRpL27	0.0343587	0.0186292	1.84434	0.0669594	1.17419
FBgn0030704	CG15916	-0.0348411	0.0188922	-1.84421	0.0669795	1.17406
FBgn0010607	l(2)05714	0.0347257	0.0188325	1.84392	0.0670214	1.17379
FBgn0053318	CR33318	0.0345919	0.0187634	1.84359	0.0670701	1.17347
FBgn0029891	Pink1	0.0338982	0.0183882	1.84347	0.0670872	1.17336
XLOC_001185	-	-0.0341869	0.0185468	-1.84328	0.0671157	1.17318
FBgn0030349	CG10353	0.0352619	0.0191325	1.84304	0.0671506	1.17295
FBgn0041706	CG3253	-0.0340436	0.0184718	-1.84301	0.0671555	1.17292
XLOC_006268	-	-0.0351016	0.0190485	-1.84275	0.0671936	1.17267
FBgn0035942	ValRS-m	-0.0348796	0.0189291	-1.84264	0.0672089	1.17257
FBgn0037412	Osi4	-0.0352706	0.0191434	-1.84244	0.0672389	1.17238
FBgn0038055	trus	-0.0342023	0.0185669	-1.84211	0.0672869	1.17207
FBgn0033469	CG12133	-0.0345944	0.0187842	-1.84167	0.0673516	1.17165
XLOC_000211	-	-0.034888	0.0189494	-1.84112	0.0674336	1.17112
FBgn0040601	CG13643	-0.0340911	0.0185217	-1.8406	0.0675089	1.17064
FBgn0034420	CG10737	0.0347524	0.0188834	1.84037	0.0675442	1.17041
FBgn0032805	CG10337	-0.0357829	0.0194452	-1.84019	0.0675694	1.17025
FBgn0024963	GluClα	0.0338109	0.0183745	1.84009	0.0675842	1.17015
XLOC_003910	-	-0.0347502	0.018888	-1.8398	0.0676271	1.16988
FBgn0262530	CG43084	-0.0352579	0.019166	-1.83961	0.0676561	1.16969
FBgn0031904	CG5149	-0.0346262	0.0188227	-1.8396	0.0676576	1.16968
FBgn0264090	CG43759	-0.0362381	0.0196991	-1.83959	0.0676593	1.16967
FBgn0038341	AdamTS-A	0.0358727	0.0195018	1.83946	0.0676785	1.16955
FBgn0263625	lncRNA:CR43634	-0.0342416	0.0186168	-1.83929	0.0677035	1.16939
FBgn0038388	CG4287	-0.0349011	0.0189759	-1.83923	0.0677114	1.16934
XLOC_004575	-	-0.035405	0.0192521	-1.83902	0.0677428	1.16914
FBgn0265155	asRNA:CR44224	-0.0351871	0.0191461	-1.83782	0.0679213	1.16799
FBgn0052138	Frl	0.0349426	0.0190145	1.83769	0.0679406	1.16787
XLOC_003568	-	-0.0356513	0.0194005	-1.83764	0.0679468	1.16783
FBgn0003048	pcx	-0.0343846	0.0187133	-1.83744	0.0679774	1.16764
XLOC_000957	-	-0.033946	0.0184805	-1.83686	0.0680635	1.16709
FBgn0029701	CG12691	0.0352513	0.0191923	1.83674	0.0680805	1.16698
FBgn0259846	Su(Ste):CR42415	-0.034762	0.0189309	-1.83626	0.0681522	1.16652
FBgn0031935	CG13793	-0.0342901	0.018674	-1.83625	0.068153	1.16652
FBgn0003449	snf	-0.0341544	0.0186013	-1.83613	0.0681712	1.1664
FBgn0001089	Gal	-0.0346999	0.0188987	-1.83611	0.0681752	1.16637
FBgn0031169	CG1494	-0.0329656	0.0179541	-1.8361	0.0681753	1.16637
XLOC_004288	-	-0.0347454	0.0189261	-1.83585	0.0682137	1.16613
XLOC_000915	-	-0.0335808	0.0182939	-1.83563	0.0682459	1.16592
XLOC_005234	-	-0.0350349	0.0190865	-1.83559	0.0682519	1.16589
XLOC_001890	-	0.0338302	0.0184316	1.83545	0.0682723	1.16576
XLOC_005246	-	-0.033966	0.0185153	-1.83448	0.0684169	1.16484
FBgn0260442	rhea	0.0350786	0.0191228	1.83439	0.0684306	1.16475
FBgn0260798	Gprk1	0.0340222	0.0185478	1.8343	0.0684441	1.16466
FBgn0026086	Adar	0.0339277	0.0185074	1.83319	0.0686097	1.16361
XLOC_004386	-	-0.0351999	0.0192049	-1.83285	0.0686601	1.1633
FBgn0003086	Pig1	-0.0353789	0.0193031	-1.83281	0.0686663	1.16326
FBgn0085254	CG34225	-0.0338916	0.0184918	-1.83279	0.0686692	1.16324
FBgn0054003	NimB3	0.0335339	0.0183011	1.83234	0.0687365	1.16281
FBgn0002941	slou	0.0350031	0.0191036	1.83228	0.0687463	1.16275
FBgn0052343	Atac3	-0.0343009	0.0187217	-1.83215	0.0687656	1.16263
FBgn0034051	Mlf	0.0345206	0.0188518	1.83116	0.0689135	1.1617
XLOC_003256	-	-0.0344896	0.0188404	-1.83062	0.0689947	1.16118
FBgn0038073	CG14395	-0.0351556	0.0192158	-1.82952	0.0691607	1.16014
FBgn0004646	ogre	0.0343141	0.0187583	1.82927	0.0691974	1.15991
FBgn0051515	CG31515	-0.0343507	0.0187805	-1.82907	0.0692283	1.15972
XLOC_000540	-	-0.0346197	0.0189281	-1.82901	0.0692365	1.15966
XLOC_001807	-	-0.0351774	0.0192334	-1.82897	0.0692427	1.15963
FBgn0034002	CG8079	-0.033983	0.0185856	-1.82846	0.0693192	1.15915
XLOC_001198	-	-0.0347541	0.0190128	-1.82793	0.0693995	1.15864
FBgn0050021	metro	0.0343838	0.0188169	1.82728	0.0694977	1.15803
FBgn0050481	mRpL53	0.0345616	0.0189201	1.82671	0.0695834	1.15749
FBgn0038042	Scgβ	-0.0346124	0.0189527	-1.82625	0.0696537	1.15706
FBgn0050464	Ir52d	-0.033392	0.0182845	-1.82625	0.0696539	1.15705
XLOC_003605	-	-0.0342508	0.0187556	-1.82616	0.0696671	1.15697
FBgn0031752	CG9044	0.0334681	0.0183295	1.82592	0.0697035	1.15675
FBgn0040602	bbn	-0.034835	0.0190844	-1.82531	0.0697953	1.15617
FBgn0051374	sals	0.0341102	0.0186925	1.8248	0.0698729	1.15569
FBgn0034820	CG13538	-0.0341152	0.0187032	-1.82403	0.0699898	1.15497
FBgn0037098	Wnk	0.0340608	0.0186798	1.82341	0.0700853	1.15437
FBgn0265191	Gyg	0.034061	0.018683	1.8231	0.0701318	1.15409
FBgn0085331	CG34302	-0.034798	0.0190889	-1.82294	0.0701553	1.15394
FBgn0086710	RpL30	0.0342208	0.0187738	1.8228	0.0701774	1.1538
XLOC_003606	-	-0.0349293	0.0191658	-1.82248	0.0702255	1.15351
FBgn0029170	TwdlT	-0.0373145	0.0204773	-1.82223	0.0702637	1.15327
FBgn0029812	Prosβ2R1	0.0342005	0.0187693	1.82215	0.0702762	1.15319
FBgn0050202	tRNA:Ser-TGA-2-1	-0.036944	0.0202755	-1.8221	0.0702845	1.15314
XLOC_000869	-	-0.0356153	0.0195471	-1.82202	0.0702955	1.15307
FBgn0035255	RabX5	0.0343476	0.0188562	1.82155	0.0703679	1.15263
FBgn0034940	CG16787	0.0340577	0.0186986	1.8214	0.0703908	1.15248
FBgn0040805	CG12355	0.0342476	0.0188029	1.8214	0.0703908	1.15248
FBgn0259938	cwo	0.034506	0.0189454	1.82135	0.0703991	1.15243
XLOC_003673	-	-0.0343605	0.0188662	-1.82128	0.0704096	1.15237
XLOC_005361	-	-0.03435	0.0188649	-1.82084	0.0704767	1.15195
FBgn0015926	dah	-0.0330352	0.0181445	-1.82068	0.0705012	1.1518
FBgn0039084	Est17	0.0334107	0.0183508	1.82067	0.0705024	1.1518
XLOC_004860	-	-0.0348072	0.0191191	-1.82054	0.0705219	1.15168
XLOC_003309	-	-0.0348923	0.0191735	-1.81982	0.0706319	1.151
FBgn0003117	pnr	-0.0344048	0.0189058	-1.8198	0.0706352	1.15098
FBgn0031607	Secp43	-0.0349326	0.0192013	-1.81929	0.0707137	1.1505
FBgn0031261	nAChRβ3	-0.0337137	0.0185316	-1.81925	0.0707191	1.15046
XLOC_001426	-	-0.0343245	0.018868	-1.81919	0.0707283	1.15041
FBgn0032213	Sph35	0.0335192	0.0184318	1.81855	0.0708269	1.1498
FBgn0085228	CG34199	-0.0336001	0.0184793	-1.81825	0.0708725	1.14952
FBgn0036710	CG6479	-0.0341134	0.018764	-1.81802	0.0709085	1.1493
FBgn0052817	CG32817	-0.035062	0.019287	-1.8179	0.0709264	1.14919
XLOC_003411	-	-0.0337754	0.0185878	-1.81707	0.0710544	1.14841
FBgn0030394	Cpr11A	-0.0346345	0.019067	-1.81646	0.071148	1.14784
XLOC_003392	-	-0.0345141	0.0190014	-1.8164	0.0711573	1.14778
XLOC_000778	-	-0.0344031	0.0189417	-1.81627	0.0711782	1.14765
XLOC_003194	-	-0.0358618	0.0197533	-1.81548	0.0712991	1.14692
FBgn0264485	lncRNA:CR43893	-0.0352275	0.0194041	-1.81547	0.0713013	1.1469
FBgn0033993	CG8089	-0.0329961	0.0181772	-1.81525	0.0713348	1.1467
FBgn0004861	ph-p	0.0344788	0.0189947	1.81518	0.071346	1.14663
FBgn0065066	snoRNA:CD14	0.0336626	0.0185482	1.81487	0.071393	1.14634
FBgn0053293	CG33293	-0.0336551	0.0185458	-1.8147	0.0714192	1.14619
FBgn0034816	CG3085	-0.0337665	0.0186133	-1.8141	0.0715119	1.14562
XLOC_003087	-	-0.0330646	0.0182267	-1.81407	0.0715168	1.14559
XLOC_000224	-	-0.0349044	0.0192435	-1.81383	0.0715541	1.14537
FBgn0051523	CG31523	0.0337364	0.0186038	1.81342	0.0716186	1.14497
FBgn0004419	me31B	-0.0331634	0.0182878	-1.81341	0.0716191	1.14497
[truncated: 16,142 more rows]

## Sheet: Males
gene	symbol	Beta	SE	t_value	P_value	log10
FBgn0033769	CG8768	0.0898338	0.0189721	4.73506	4.82e-06	5.31695
FBgn0038872	Nelf-A	-0.0836642	0.0192773	-4.34004	2.52e-05	4.5986
FBgn0034179	CG6805	-0.0841947	0.019556	-4.30531	2.91e-05	4.53611
FBgn0261502	CG42650	0.0827587	0.0192851	4.29133	3.08e-05	4.51145
FBgn0002772	Mlc1	0.0837645	0.0196652	4.25954	3.5e-05	4.45593
FBgn0027291	Idh3a	0.0810712	0.0199271	4.06838	7.44e-05	4.12843
FBgn0017567	ND-23	0.0799879	0.0199324	4.01296	9.21e-05	4.03574
FBgn0010612	ATPsynG	0.0796187	0.0198803	4.0049	9.5e-05	4.02228
FBgn0028429	I-2	0.0791192	0.0198534	3.98517	0.000102	3.9914
FBgn0004910	Eip63F-1	0.0786826	0.0198859	3.9567	0.000114	3.9431
FBgn0010213	Sod2	0.0782002	0.0197932	3.95087	0.000117	3.93181
FBgn0035807	CG7492	0.0797882	0.0202284	3.94436	0.00012	3.92082
FBgn0026149	BCL7-like	-0.0776001	0.0198652	-3.90633	0.000138	3.86012
FBgn0034745	tous	0.0778681	0.0199987	3.89366	0.000145	3.83863
FBgn0050345	CG30345	0.075965	0.0197807	3.84036	0.000177	3.75203
FBgn0058045	CG40045	-0.075569	0.0196879	-3.83836	0.000178	3.74958
FBgn0022709	Ak1	0.0802997	0.020977	3.82799	0.000185	3.73283
FBgn0035404	ND-30	0.074091	0.019489	3.80168	0.000204	3.69037
FBgn0011569	can	-0.0760735	0.0201165	-3.78164	0.00022	3.65758
FBgn0029888	ND-ASHI	0.0721903	0.0193093	3.73863	0.000258	3.58838
FBgn0034025	Pgant1	-0.0737193	0.0198077	-3.72175	0.000274	3.56225
FBgn0039909	ND-49	0.0735819	0.0198604	3.70496	0.000291	3.53611
FBgn0038592	CG18599	-0.0722659	0.0195334	-3.69961	0.000297	3.52724
FBgn0263697	Uba3	-0.07318	0.0197967	-3.69658	0.0003	3.52288
FBgn0036695	Papst2	-0.0724214	0.0197299	-3.67065	0.00033	3.48149
FBgn0033495	mlt	0.0748065	0.0204641	3.6555	0.000348	3.45842
FBgn0085254	CG34225	-0.0717124	0.0196721	-3.64539	0.000361	3.44249
FBgn0033989	CG7639	0.0738941	0.0202838	3.643	0.000364	3.4389
FBgn0017566	ND-75	0.0734487	0.0202223	3.63206	0.000379	3.42136
FBgn0020235	ATPsynγ	0.073467	0.0202434	3.62919	0.000383	3.4168
XLOC_000612	-	-0.07197	0.0199258	-3.6119	0.000407	3.39041
FBgn0025111	Ant2	0.0758672	0.021121	3.59202	0.000437	3.35952
FBgn0035600	Cyt-c1	0.07119	0.0198497	3.58645	0.000446	3.35067
FBgn0037001	ND-39	0.0703068	0.0196662	3.57501	0.000464	3.33348
FBgn0030187	CG2961	-0.0730813	0.020743	-3.52318	0.000557	3.25414
FBgn0000047	Act88F	0.0710234	0.0201762	3.52015	0.000563	3.24949
FBgn0039856	CG1774	0.069404	0.0198399	3.4982	0.000608	3.2161
FBgn0037162	CG11449	-0.0689735	0.0197351	-3.49497	0.000614	3.21183
FBgn0038570	Prx5	0.0695251	0.0198991	3.49388	0.000617	3.20971
FBgn0031684	ND-13A	0.0702915	0.0201746	3.48416	0.000638	3.19518
FBgn0034072	Dg	0.0713623	0.0207155	3.44487	0.000731	3.13608
FBgn0025336	CG4882	-0.0689448	0.020026	-3.44277	0.000736	3.13312
FBgn0019624	COX5A	0.0706915	0.0205797	3.43501	0.000756	3.12148
FBgn0011270	Pgam2	0.0703417	0.0205661	3.42028	0.000795	3.09963
FBgn0262838	BomT1	-0.0699554	0.0204904	-3.41406	0.000812	3.09044
FBgn0024184	unc-4	-0.0680245	0.019932	-3.41282	0.000816	3.08831
FBgn0004028	wupA	0.0687547	0.0202054	3.40279	0.000844	3.07366
FBgn0031108	CG15459	0.0715149	0.0210612	3.39557	0.000865	3.06298
FBgn0036031	CG6761	0.0714757	0.0211876	3.37347	0.000932	3.03058
FBgn0029154	Menl-1	0.0695552	0.0206383	3.37019	0.000943	3.02549
FBgn0031003	CG7889	-0.0680155	0.0201989	-3.36729	0.000952	3.02136
FBgn0086346	ALiX	0.0678	0.0201482	3.36507	0.000959	3.01818
FBgn0013995	Calx	0.0704198	0.0210246	3.3494	0.00101143	2.99507
FBgn0031882	Rab30	0.0698587	0.0208806	3.34562	0.00102436	2.98955
FBgn0029718	mRpL30	-0.0706518	0.0211458	-3.34118	0.00103981	2.98305
FBgn0010415	Sdc	0.0682825	0.0204934	3.33193	0.00107263	2.96955
FBgn0004117	Tm2	0.0668108	0.0200578	3.33091	0.0010763	2.96807
FBgn0019957	ND-42	0.0658768	0.0197864	3.3294	0.00108174	2.96588
FBgn0034060	Tmem131	-0.0651445	0.0196233	-3.31976	0.00111728	2.95184
FBgn0030788	Sap30	-0.0690771	0.0208445	-3.31392	0.00113932	2.94335
FBgn0039635	Pdhb	0.0699631	0.0211221	3.31232	0.00114544	2.94103
FBgn0001169	H	-0.0655654	0.0198731	-3.2992	0.00119667	2.92203
FBgn0039561	mfrn	0.0648312	0.0196568	3.29816	0.00120085	2.92051
FBgn0029751	CG17764	0.0693522	0.0210867	3.28891	0.00123837	2.90715
FBgn0002878	mus101	-0.0639366	0.0194914	-3.28024	0.00127455	2.89464
FBgn0015300	Ssl	0.0702467	0.0215304	3.26268	0.00135087	2.86939
FBgn0030174	CG15312	0.0645116	0.0198238	3.25426	0.00138895	2.85731
XLOC_002122	-	-0.0664276	0.0204192	-3.25319	0.00139386	2.85578
FBgn0086690	Plp	0.0652914	0.0200858	3.25063	0.00140567	2.85212
FBgn0037315	Cerk	0.0670624	0.0206793	3.24297	0.00144154	2.84117
FBgn0030671	Hap40	-0.0651786	0.0201311	-3.23771	0.00146671	2.83365
FBgn0051475	myd	-0.0665945	0.0205721	-3.23712	0.00146953	2.83282
FBgn0032483	CG15482	0.0722942	0.0223352	3.23678	0.00147119	2.83233
FBgn0037757	CG8516	-0.0639152	0.0197622	-3.23421	0.00148364	2.82867
FBgn0003048	pcx	-0.0660326	0.0204813	-3.22405	0.00153394	2.81419
XLOC_001834	-	-0.0674815	0.0209811	-3.2163	0.00157332	2.80318
FBgn0260243	E(var)3-9	-0.0641276	0.0199389	-3.2162	0.00157384	2.80304
FBgn0034879	Rrp4	0.0655885	0.0204068	3.21406	0.00158491	2.8
FBgn0033846	mip120	-0.0639759	0.019916	-3.21229	0.0015941	2.79749
FBgn0033982	Cyp317a1	0.0641978	0.0200069	3.20878	0.00161246	2.79251
FBgn0038088	CG10126	0.0670716	0.0209427	3.20263	0.00164515	2.78379
FBgn0050278	CG30278	0.0673546	0.0210547	3.19903	0.00166454	2.77871
FBgn0264090	CG43759	-0.0658353	0.020607	-3.1948	0.00168763	2.77272
FBgn0003980	Vm26Ab	-0.0641171	0.0201244	-3.18603	0.00173642	2.76035
FBgn0051091	CG31091	-0.0687586	0.021587	-3.18519	0.00174117	2.75916
FBgn0030524	CG10993	0.064296	0.0201919	3.18425	0.00174649	2.75783
FBgn0020647	Pacs	0.0650922	0.0204532	3.18249	0.00175647	2.75536
FBgn0039203	Jhbp12	0.0621913	0.0195463	3.18174	0.00176076	2.7543
FBgn0016120	ATPsynD	0.0657224	0.0206715	3.17938	0.00177431	2.75097
FBgn0260748	CG5004	-0.0632714	0.0199328	-3.17423	0.00180413	2.74373
FBgn0050363	cola	0.0700389	0.0220874	3.17099	0.00182314	2.73918
FBgn0051862	CG31862	-0.0667687	0.0210671	-3.16933	0.00183296	2.73685
FBgn0032222	Cox10	0.0642028	0.0203065	3.16168	0.00187884	2.72611
FBgn0000439	Dfd	-0.0670122	0.0211998	-3.16098	0.0018831	2.72513
FBgn0261698	SLO2	-0.0651962	0.0206299	-3.16028	0.00188735	2.72415
FBgn0037688	CG9356	0.063148	0.0200062	3.15642	0.00191102	2.71874
FBgn0035196	Bfc	0.0634157	0.0201051	3.15421	0.00192468	2.71564
FBgn0029690	CG6414	-0.0646426	0.0205044	-3.15262	0.00193457	2.71342
FBgn0038344	obe	-0.0635844	0.0201703	-3.15237	0.00193608	2.71308
FBgn0020280	laf	0.0664472	0.0210999	3.14918	0.00195612	2.7086
XLOC_003627	-	-0.0630012	0.0200105	-3.14841	0.00196095	2.70753
FBgn0263778	lncRNA:CR43695	-0.0627908	0.0199729	-3.1438	0.00199027	2.70109
FBgn0038708	Scsα2	0.0632041	0.0201171	3.14181	0.00200298	2.69832
FBgn0031090	Rab35	0.0611823	0.0194736	3.14181	0.00200302	2.69831
FBgn0000157	Dll	-0.0653248	0.020803	-3.14017	0.00201363	2.69602
FBgn0038706	CG3517	0.0659571	0.0210139	3.13874	0.00202288	2.69403
FBgn0035686	Cpr65Az	-0.0628619	0.0200796	-3.13064	0.00207609	2.68275
XLOC_002414	-	-0.0620192	0.0198175	-3.12951	0.00208363	2.68118
FBgn0030170	Dna2	-0.0609391	0.0194745	-3.12917	0.0020859	2.68071
FBgn0029644	CG14421	-0.0643577	0.0206124	-3.12228	0.00213242	2.67113
FBgn0086355	Tpi	0.0661758	0.0211966	3.122	0.00213432	2.67074
XLOC_000659	-	-0.0612954	0.0196362	-3.12156	0.00213738	2.67012
FBgn0034175	ste24b	0.0635612	0.0203664	3.12089	0.00214193	2.66919
FBgn0031650	synr	-0.0636778	0.0204111	-3.11976	0.0021497	2.66762
FBgn0265269	CG15425	0.0658626	0.0211519	3.11379	0.00219106	2.65935
FBgn0034447	CG7744	-0.0594155	0.0191409	-3.10411	0.00225975	2.64594
FBgn0036574	elg1	-0.0612926	0.0197642	-3.10119	0.00228084	2.64191
FBgn0019809	gcm2	-0.0626047	0.02025	-3.0916	0.00235148	2.62866
FBgn0050045	Cpr49Aa	-0.0602246	0.0194851	-3.0908	0.00235746	2.62756
FBgn0023215	Mnt	-0.061321	0.019846	-3.08984	0.0023646	2.62624
FBgn0030269	CDK2AP1	-0.0648791	0.0210605	-3.0806	0.0024349	2.61352
FBgn0264307	orb2	0.066546	0.021611	3.07926	0.00244523	2.61168
FBgn0042111	CG18766	0.0612448	0.0198992	3.07775	0.00245697	2.6096
FBgn0031771	ND-51	0.0624742	0.0203068	3.07652	0.00246655	2.60791
FBgn0033446	CG1648	0.0634828	0.0206464	3.07476	0.00248034	2.60549
FBgn0036663	Glts	0.0619847	0.0201629	3.0742	0.00248474	2.60472
XLOC_002607	-	-0.0630107	0.0205402	-3.06768	0.00253641	2.59578
XLOC_006169	-	-0.0663624	0.0216828	-3.06059	0.00259376	2.58607
FBgn0035401	Alg2	-0.0601459	0.0196769	-3.05667	0.00262603	2.5807
FBgn0051948	CG31948	0.0632145	0.0207097	3.05241	0.00266145	2.57488
FBgn0019644	ATPsynB	0.061714	0.0202306	3.05053	0.00267723	2.57231
XLOC_003407	-	-0.0610181	0.020024	-3.04725	0.00270497	2.56784
FBgn0051007	CG31007	0.0621371	0.0203954	3.04662	0.00271032	2.56698
FBgn0010100	mAcon1	0.0637987	0.0209864	3.04001	0.00276714	2.55797
XLOC_006179	-	-0.0640484	0.0210837	-3.03782	0.0027862	2.55499
FBgn0015919	caup	-0.0652793	0.0214902	-3.03763	0.00278787	2.55473
FBgn0053191	CG33191	0.0639773	0.0211004	3.03205	0.00283704	2.54713
FBgn0051036	CG31036	-0.0608273	0.0200794	-3.02934	0.00286118	2.54345
FBgn0039358	Idh3g	0.0620462	0.0204875	3.02849	0.0028688	2.5423
FBgn0000579	Eno	0.0623053	0.02058	3.02747	0.0028779	2.54092
FBgn0260745	mfas	0.0624868	0.0206419	3.02719	0.00288046	2.54054
FBgn0037827	CG4073	0.0661936	0.0218722	3.02638	0.00288772	2.53944
FBgn0037086	CG7202	0.0622049	0.020556	3.02613	0.00289004	2.5391
FBgn0036762	Dld	0.061969	0.0204786	3.02604	0.00289078	2.53898
FBgn0036690	Ilp8	-0.0607977	0.0200919	-3.02599	0.00289132	2.5389
FBgn0029800	lin-52	-0.0589318	0.0194782	-3.02552	0.00289553	2.53827
FBgn0004169	up	0.0603452	0.0199654	3.02249	0.00292307	2.53416
FBgn0069354	Porin2	0.0679484	0.0224881	3.02153	0.00293183	2.53286
FBgn0036300	Pmm2	-0.0591141	0.0195786	-3.01932	0.00295216	2.52986
FBgn0013548	l(2)dtl	-0.0601197	0.0199147	-3.01886	0.00295635	2.52924
FBgn0039654	Brd8	-0.0631783	0.0209609	-3.0141	0.00300052	2.5228
FBgn0005633	fln	0.0594445	0.0197476	3.01021	0.00303715	2.51753
FBgn0010504	kermit	0.0644037	0.0214388	3.00407	0.00309565	2.50925
FBgn0032474	DnaJ-H	0.064132	0.0213828	2.99924	0.00314248	2.50273
FBgn0010288	Uch	0.0633845	0.0211365	2.99881	0.00314669	2.50215
FBgn0261461	RhoGAP18B	0.0598553	0.019967	2.99771	0.00315748	2.50066
FBgn0034824	Klp59C	0.0660955	0.0220553	2.99681	0.00316631	2.49945
FBgn0053725	CG33725	-0.0606275	0.0202423	-2.99509	0.00318319	2.49714
FBgn0022160	Gpo1	0.061522	0.0205692	2.99098	0.00322398	2.49161
FBgn0034467	CG15128	0.0625301	0.0209107	2.99034	0.00323038	2.49075
XLOC_005713	-	-0.0595202	0.019918	-2.98826	0.00325126	2.48795
FBgn0028847	CG9014	0.0626664	0.0209728	2.98798	0.00325412	2.48757
FBgn0015336	CG15865	-0.0587196	0.0196735	-2.9847	0.00328729	2.48316
FBgn0261479	nero	0.0599631	0.0200906	2.98463	0.00328804	2.48306
FBgn0015600	toc	0.0623398	0.0208875	2.98455	0.00328884	2.48296
FBgn0035603	Pfdn4	0.0601299	0.0201773	2.98008	0.0033346	2.47696
FBgn0036044	Zasp67	0.0618582	0.0207846	2.97616	0.00337522	2.4717
FBgn0037623	CG9801	0.0612431	0.0205854	2.97508	0.00338645	2.47026
FBgn0032955	CG2201	0.0605249	0.0203634	2.97224	0.00341628	2.46645
FBgn0035328	yellow-g2	-0.0601034	0.0202427	-2.96914	0.0034491	2.46229
XLOC_003594	-	-0.0617691	0.0208298	-2.96542	0.00348881	2.45732
XLOC_001940	-	0.0588565	0.0198733	2.96159	0.00353019	2.4522
FBgn0032422	atilla	0.0601095	0.0203221	2.95784	0.0035711	2.4472
FBgn0028331	l(1)G0289	0.0627149	0.0212049	2.95757	0.00357406	2.44684
FBgn0032061	CatB	0.063932	0.0216357	2.95493	0.00360318	2.44331
FBgn0031545	CG3213	0.0629259	0.0213111	2.95273	0.00362755	2.44039
FBgn0034000	CG11808	-0.0591426	0.0200407	-2.95113	0.00364543	2.43825
FBgn0035056	spz6	-0.0603619	0.0204593	-2.95034	0.0036542	2.43721
FBgn0034497	Mpcp1	0.0609823	0.0207087	2.94476	0.00371721	2.42978
FBgn0003071	Pfk	0.0626361	0.0212931	2.94162	0.00375321	2.4256
FBgn0014466	Cp7Fc	-0.0604028	0.0205384	-2.94096	0.00376072	2.42473
XLOC_003533	-	-0.0609028	0.0207105	-2.94067	0.00376404	2.42435
FBgn0037338	Snm1	-0.0568847	0.0193589	-2.93842	0.00379004	2.42136
FBgn0030823	TTLL1A	0.0624734	0.0213187	2.93045	0.00388341	2.41079
FBgn0261853	CG42782	-0.0579654	0.0197958	-2.92816	0.00391063	2.40775
FBgn0264480	lncRNA:CR43888	-0.0590285	0.0201643	-2.92738	0.00392004	2.40671
XLOC_002360	-	-0.0581108	0.0198729	-2.92413	0.00395905	2.40241
FBgn0036941	Khkl1	0.061931	0.0212281	2.91741	0.00404089	2.39352
FBgn0034560	CAH15	0.0608851	0.0208775	2.9163	0.00405451	2.39206
FBgn0263933	ebi	-0.0611219	0.0209801	-2.91333	0.00409125	2.38814
FBgn0050187	CG30187	-0.0627035	0.0215353	-2.91166	0.00411207	2.38594
XLOC_001810	-	-0.0598741	0.0205708	-2.91064	0.00412485	2.38459
FBgn0020299	stumps	-0.0576598	0.0198205	-2.90909	0.00414425	2.38255
FBgn0263582	lncRNA:CR43607	-0.0583905	0.0200764	-2.90842	0.00415268	2.38167
FBgn0036624	RAF2	-0.05744	0.0197783	-2.9042	0.00420625	2.37611
FBgn0033814	Qsox1	0.05838	0.0201173	2.90198	0.00423454	2.37319
FBgn0030274	Lint-1	0.0579426	0.0199881	2.89885	0.00427484	2.36908
FBgn0038469	CG4009	-0.0565451	0.0195089	-2.89843	0.00428037	2.36852
FBgn0031952	Cdc14	0.0640752	0.0221115	2.89782	0.00428825	2.36772
FBgn0038238	CG14854	0.061329	0.0212017	2.89265	0.00435582	2.36093
XLOC_000951	-	-0.0595797	0.0206359	-2.88719	0.00442822	2.35377
FBgn0037384	dgrn	-0.0613488	0.0212801	-2.88292	0.00448568	2.34817
FBgn0022349	CG1910	-0.0585131	0.0202989	-2.88257	0.00449037	2.34772
FBgn0264342	CG43798	-0.0572044	0.0198594	-2.88047	0.00451889	2.34497
FBgn0029697	CG15570	-0.0581912	0.0202241	-2.87733	0.00456186	2.34086
FBgn0027620	Acf	-0.0569582	0.0198006	-2.87658	0.00457206	2.33989
FBgn0037876	CG4820	-0.0595919	0.0207165	-2.87655	0.00457257	2.33984
FBgn0265047	FDY	-0.0586219	0.0203794	-2.87653	0.00457285	2.33981
FBgn0250814	UQCR-C2	0.0574652	0.0199779	2.87644	0.00457408	2.3397
FBgn0034792	YME1L	0.0626486	0.0218477	2.86751	0.00469851	2.32804
FBgn0261635	CG42718	-0.0599466	0.0209349	-2.86348	0.00475567	2.32279
FBgn0038400	Mic26-27	0.0558908	0.0195203	2.86322	0.0047594	2.32245
FBgn0030935	Bx	-0.0562288	0.0196465	-2.86203	0.0047764	2.3209
XLOC_004770	-	-0.0580142	0.0202969	-2.85827	0.00483042	2.31602
XLOC_003202	-	-0.0598914	0.0209704	-2.85599	0.00486351	2.31305
FBgn0002948	nod	-0.0575538	0.0201769	-2.85247	0.0049151	2.30847
FBgn0039869	Tbca	-0.056387	0.0197779	-2.85101	0.00493656	2.30658
FBgn0085454	CG34425	0.060377	0.0211777	2.85097	0.00493712	2.30653
FBgn0039271	CG11839	-0.058763	0.0206221	-2.84951	0.0049587	2.30463
XLOC_001054	-	-0.0577627	0.0202759	-2.84884	0.00496875	2.30375
FBgn0003870	ttk	-0.0572171	0.0200881	-2.8483	0.00497665	2.30306
FBgn0001180	hb	-0.0579323	0.0203506	-2.84671	0.0050004	2.301
FBgn0086371	Elp6	0.0575425	0.0202321	2.84412	0.00503922	2.29764
FBgn0035776	CG8564	0.0608523	0.0213981	2.84381	0.00504385	2.29724
FBgn0035001	Slik	0.0584235	0.020557	2.84202	0.00507084	2.29492
FBgn0036962	CG17122	0.0621263	0.0218642	2.84147	0.00507926	2.2942
FBgn0260226	CG42500	-0.0579993	0.0204154	-2.84096	0.0050869	2.29355
XLOC_000986	-	-0.0557657	0.0196332	-2.84037	0.00509591	2.29278
FBgn0053505	U3-55K	-0.0596593	0.021042	-2.83525	0.00517423	2.28615
FBgn0263660	lncRNA:CR43651	-0.0597326	0.0210735	-2.83449	0.00518589	2.28518
FBgn0032370	CG12307	0.0556177	0.0196348	2.83261	0.00521512	2.28274
FBgn0041581	AttB	-0.0592201	0.0209273	-2.8298	0.0052588	2.27911
FBgn0031126	Cyp6v1	-0.0577531	0.0204304	-2.82682	0.00530553	2.27527
FBgn0033377	Pgm2a	0.0607111	0.0214797	2.82645	0.00531145	2.27479
XLOC_004654	-	-0.0596464	0.0211141	-2.82495	0.00533515	2.27285
FBgn0031722	CG14011	0.0600025	0.0212422	2.82468	0.00533938	2.27251
FBgn0051410	Npc2e	-0.055628	0.0196941	-2.8246	0.0053407	2.2724
FBgn0051928	CG31928	-0.0579787	0.0205279	-2.82439	0.00534406	2.27213
FBgn0020414	Idgf3	0.05584	0.019773	2.82406	0.00534931	2.2717
FBgn0039538	CG12883	-0.0591143	0.0209389	-2.82318	0.00536326	2.27057
FBgn0050372	Asap	0.0572068	0.0202996	2.81813	0.00544417	2.26407
FBgn0037013	CG13250	-0.0558075	0.019806	-2.81771	0.00545095	2.26353
FBgn0010217	ATPsynβ	0.0571565	0.020294	2.81642	0.00547177	2.26187
FBgn0031066	COX6B	0.0603175	0.0214351	2.81396	0.00551189	2.2587
FBgn0027504	bsd	0.0577062	0.0205084	2.81379	0.00551469	2.25848
FBgn0051679	Tengl3	0.0570196	0.0202759	2.81218	0.00554092	2.25642
FBgn0261612	CngA	-0.0588958	0.0209879	-2.80617	0.00564026	2.2487
FBgn0034495	CG11788	-0.0608175	0.0216911	-2.8038	0.00567989	2.24566
FBgn0053267	CG33267	-0.0578823	0.0206485	-2.80322	0.00568965	2.24491
FBgn0261924	lncRNA:CR42791	-0.057177	0.0204024	-2.80247	0.00570233	2.24395
FBgn0086697	Cenp-C	-0.0545383	0.0194706	-2.80105	0.0057262	2.24213
FBgn0026144	CBP	-0.0566805	0.0202706	-2.7962	0.00580873	2.23592
FBgn0033110	CG9447	-0.0591306	0.0211724	-2.79281	0.00586696	2.23159
FBgn0050015	CG30015	0.0632378	0.0226516	2.79175	0.00588529	2.23023
FBgn0053519	Obsc	0.0575892	0.0206288	2.79169	0.0058864	2.23015
FBgn0037619	CG8159	-0.0562022	0.0201374	-2.79094	0.00589944	2.22919
FBgn0037506	Mics1	0.0579391	0.0207944	2.78628	0.00598073	2.22325
FBgn0032234	gny	-0.0562106	0.0201803	-2.78542	0.00599589	2.22215
FBgn0024732	Drep1	-0.0582931	0.0209325	-2.78481	0.00600677	2.22136
FBgn0051008	CG31008	0.0551369	0.0197994	2.78478	0.00600726	2.22132
XLOC_001945	-	-0.0556322	0.0199844	-2.78378	0.00602497	2.22005
FBgn0026562	SPARC	0.0549817	0.019762	2.7822	0.00605295	2.21803
FBgn0051204	CG31204	0.0575881	0.0207139	2.78017	0.00608904	2.21545
FBgn0010314	Cks30A	-0.0557479	0.0200669	-2.7781	0.0061261	2.21282
FBgn0030801	Polr3I	-0.0547899	0.019777	-2.77039	0.00626608	2.203
FBgn0034051	Mlf	0.0596356	0.0215267	2.7703	0.00626773	2.20289
FBgn0031335	CG5565	0.0578775	0.020911	2.7678	0.00631387	2.1997
FBgn0024277	trio	0.0574236	0.020768	2.765	0.00636563	2.19616
FBgn0036056	CG6709	0.0564683	0.0204378	2.76294	0.0064041	2.19354
XLOC_000623	-	-0.0572657	0.0207351	-2.76177	0.00642602	2.19206
FBgn0035511	Cpr64Ab	-0.0577171	0.0209034	-2.76114	0.00643789	2.19126
FBgn0051347	CG31347	0.0559368	0.0202607	2.76085	0.00644323	2.1909
FBgn0265434	zip	0.0569159	0.0206253	2.75951	0.00646851	2.1892
FBgn0053092	P5CDh2	0.0833516	0.0302222	2.75796	0.00649797	2.18722
FBgn0034501	CG13868	0.0572434	0.0207567	2.75782	0.00650045	2.18706
FBgn0030893	RhoGAP16F	-0.0555043	0.0201307	-2.7572	0.00651237	2.18626
FBgn0031562	CG3604	0.0563272	0.0204322	2.75678	0.00652027	2.18573
FBgn0037313	CG1161	-0.0566537	0.0205507	-2.75678	0.00652032	2.18573
FBgn0036702	Afg3l2	0.057829	0.0209955	2.75435	0.00656658	2.18266
FBgn0031093	CG9581	0.056852	0.020645	2.75379	0.0065774	2.18195
FBgn0032360	CG14926	0.0581409	0.0211198	2.75292	0.00659412	2.18084
FBgn0036522	Phs	-0.0553072	0.0201014	-2.75141	0.00662306	2.17894
FBgn0022382	Pka-R2	0.0576977	0.0209809	2.75	0.00665027	2.17716
FBgn0019952	Orct	-0.0558354	0.0203121	-2.74888	0.00667208	2.17574
FBgn0038922	Idh3b	0.0583249	0.0212324	2.74698	0.00670914	2.17333
FBgn0013678	mt:Cyt-b	-0.0555388	0.0202231	-2.7463	0.00672236	2.17248
FBgn0037462	sunz	0.055693	0.0202937	2.74435	0.00676061	2.17001
FBgn0264384	lncRNA:CR43836	-0.055915	0.0203814	-2.74343	0.00677865	2.16886
FBgn0028473	Non1	0.0562987	0.0205222	2.74331	0.00678104	2.1687
FBgn0054041	CG34041	0.0536698	0.0195766	2.74153	0.00681617	2.16646
FBgn0069913	Tex9	0.058726	0.0214368	2.73949	0.00685662	2.16389
XLOC_005081	-	-0.055406	0.0202264	-2.73929	0.00686068	2.16363
FBgn0042103	CG18746	-0.0554564	0.0202512	-2.73843	0.00687786	2.16255
FBgn0050398	CG30398	0.0553115	0.0202326	2.73378	0.00697112	2.1567
FBgn0005536	Mbs	-0.055041	0.0201404	-2.73286	0.0069897	2.15554
FBgn0000018	ao	0.0559078	0.0204692	2.73131	0.00702112	2.15359
FBgn0039013	RNF220	-0.0566303	0.0207708	-2.72644	0.00712087	2.14747
FBgn0038311	CG14864	0.055247	0.0202662	2.72607	0.00712854	2.147
FBgn0033738	DUBAI	0.0567197	0.0208174	2.72463	0.00715821	2.1452
FBgn0027934	α-Est4aΨ	0.055003	0.0201891	2.7244	0.00716305	2.1449
XLOC_000983	-	-0.0545202	0.0200141	-2.72409	0.00716945	2.14451
FBgn0052369	CG32369	-0.057322	0.0210505	-2.72308	0.00719044	2.14324
FBgn0034689	CG2921	0.0622806	0.0228786	2.72223	0.00720815	2.14218
FBgn0027619	eIF3j	-0.0550667	0.0202326	-2.72169	0.00721935	2.1415
FBgn0021906	RFeSP	0.0549259	0.0201989	2.71925	0.00727034	2.13845
XLOC_004131	-	-0.0596797	0.0219539	-2.71841	0.00728809	2.13739
FBgn0025882	snoRNA:CD10	0.0548159	0.0201684	2.71791	0.00729856	2.13676
FBgn0011236	ken	-0.0542243	0.019963	-2.71623	0.00733393	2.13466
FBgn0034907	CG5539	0.0561231	0.0206693	2.71529	0.00735397	2.13348
FBgn0035903	CG6765	-0.053522	0.0197765	-2.70634	0.00754597	2.12228
FBgn0263842	CG43703	-0.0551469	0.0203804	-2.70588	0.0075559	2.12171
FBgn0038275	CG3817	-0.056159	0.0207586	-2.70534	0.0075677	2.12104
FBgn0029172	Fad2	-0.0533732	0.019748	-2.70271	0.00762504	2.11776
FBgn0035710	SP1173	0.0550706	0.0203771	2.70257	0.00762816	2.11758
FBgn0026479	Drp1	0.0585058	0.021655	2.70173	0.00764664	2.11653
FBgn0031856	CG11322	0.0546003	0.020214	2.70111	0.00766016	2.11576
FBgn0032822	CG10466	-0.0536371	0.0198637	-2.70026	0.00767891	2.1147
FBgn0032729	L2HGDH	0.0548426	0.0203193	2.69905	0.00770575	2.11319
FBgn0037069	Cpr78Cc	-0.0556704	0.0206492	-2.69601	0.00777307	2.10941
FBgn0004363	porin	0.0561391	0.020826	2.69562	0.00778184	2.10892
FBgn0028487	f-cup	0.0592279	0.0219731	2.69547	0.00778531	2.10872
FBgn0032490	CG16813	-0.0545872	0.0202735	-2.69254	0.00785082	2.10508
FBgn0033243	CG14763	0.0528687	0.0196506	2.69044	0.00789822	2.10247
FBgn0033274	CG14757	0.0536256	0.0199575	2.68698	0.00797684	2.09817
FBgn0003375	Sgs5	-0.0541804	0.0201685	-2.6864	0.00799025	2.09744
XLOC_003037	-	-0.0552297	0.0205636	-2.6858	0.00800393	2.0967
FBgn0032350	Phgdh	0.0533403	0.019863	2.68541	0.00801276	2.09622
FBgn0261790	SmE	0.0540331	0.0201286	2.68439	0.00803621	2.09495
FBgn0033268	Obp44a	0.0560068	0.0208688	2.68375	0.00805091	2.09416
FBgn0052296	Mrtf	0.0533676	0.0198901	2.68312	0.00806538	2.09338
FBgn0039260	Smg6	0.0538935	0.0200871	2.68299	0.00806845	2.09321
XLOC_003070	-	-0.0525859	0.0196127	-2.68122	0.00810934	2.09101
FBgn0035299	CG11815	0.0539699	0.0201357	2.68031	0.00813053	2.08988
FBgn0052686	CG32686	0.0582956	0.0217535	2.67982	0.0081418	2.08928
FBgn0029789	PGAP1	-0.0537681	0.0200988	-2.67519	0.00825018	2.08354
FBgn0030189	CG2909	-0.054507	0.0203823	-2.67422	0.00827287	2.08234
FBgn0036505	CG7945	0.0563048	0.0210588	2.67369	0.00828543	2.08169
FBgn0035901	Pus7	-0.0568683	0.0212711	-2.6735	0.00828992	2.08145
FBgn0014026	RpL7A	0.0551161	0.0206166	2.67339	0.00829259	2.08131
FBgn0030853	ND-24	0.0545965	0.0204399	2.67107	0.00834761	2.07844
FBgn0029963	CG10920	0.0547879	0.0205116	2.67107	0.00834769	2.07843
XLOC_000927	-	-0.0525402	0.0196735	-2.67061	0.00835862	2.07787
FBgn0264962	Pcf11	0.0563967	0.0211241	2.66978	0.00837837	2.07684
FBgn0030122	Aladin	-0.0542183	0.0203109	-2.66942	0.00838692	2.0764
FBgn0004781	Ccp84Ac	-0.0562869	0.0210882	-2.66912	0.008394	2.07603
FBgn0029997	CG2258	0.0528505	0.0198046	2.66859	0.00840666	2.07538
XLOC_003702	-	-0.0566789	0.0212465	-2.66768	0.00842864	2.07424
FBgn0015574	α-Est6	0.0538139	0.0201733	2.66758	0.00843097	2.07412
FBgn0034483	CG16894	0.0560168	0.0210019	2.66722	0.00843965	2.07368
FBgn0031885	Mnn1	0.0528946	0.019834	2.66686	0.00844829	2.07323
FBgn0032519	CG16957	0.054658	0.0205006	2.66617	0.00846494	2.07238
FBgn0260659	CG42542	0.0537361	0.0201567	2.66592	0.00847092	2.07207
FBgn0263772	CG43689	-0.0557127	0.0209121	-2.66413	0.00851402	2.06987
FBgn0053512	dpr4	-0.0529421	0.0198744	-2.66383	0.00852147	2.06949
FBgn0027335	Rip11	0.0533339	0.0200267	2.66314	0.0085381	2.06864
FBgn0038436	Gyc89Db	-0.0541653	0.0203508	-2.66159	0.00857586	2.06672
FBgn0032372	Galml3	0.0559987	0.0210468	2.66067	0.0085982	2.06559
FBgn0033868	S-Lap7	0.0564364	0.0212251	2.65895	0.00864041	2.06347
FBgn0031023	CG14200	-0.0544397	0.0205067	-2.65472	0.00874459	2.05826
FBgn0027843	CAH2	-0.0566986	0.0213655	-2.65375	0.00876887	2.05706
FBgn0032040	CG13386	-0.0538996	0.0203219	-2.65229	0.00880501	2.05527
XLOC_002240	-	-0.0525101	0.0197985	-2.65223	0.00880664	2.05519
FBgn0023395	Chd3	-0.0547963	0.0206668	-2.65142	0.00882695	2.05419
FBgn0013984	InR	0.0546737	0.0206245	2.6509	0.00883974	2.05356
FBgn0037500	CG17944	0.0534671	0.0201895	2.64826	0.00890613	2.05031
FBgn0020906	Jon25Bi	-0.0524153	0.0198011	-2.64709	0.00893573	2.04887
FBgn0012036	Aldh	0.0533277	0.0201532	2.64612	0.00896035	2.04767
FBgn0029686	Glos	-0.0533059	0.0201456	-2.64603	0.00896267	2.04756
FBgn0052380	SMSr	0.0562828	0.0212773	2.6452	0.00898354	2.04655
FBgn0032723	ssp3	0.0533607	0.0201758	2.64478	0.00899424	2.04604
FBgn0263001	CR43309	-0.0546306	0.0206695	-2.64305	0.00903837	2.04391
FBgn0263516	mir-4958	-0.0528141	0.0199825	-2.64303	0.00903906	2.04388
FBgn0035337	CG15877	0.0544923	0.0206273	2.64176	0.00907147	2.04232
XLOC_004354	-	-0.0583602	0.0221042	-2.64023	0.00911069	2.04045
XLOC_001115	-	-0.0534206	0.0202374	-2.63969	0.00912455	2.03979
FBgn0052138	Frl	0.0568142	0.0215287	2.63899	0.00914257	2.03893
XLOC_000692	-	-0.0533761	0.0202626	-2.63422	0.00926657	2.03308
XLOC_002314	-	-0.0533345	0.0202468	-2.63422	0.00926658	2.03308
XLOC_001949	-	-0.0531742	0.0201981	-2.63264	0.00930806	2.03114
FBgn0263452	lncRNA:CR43475	-0.05641	0.0214401	-2.63105	0.0093497	2.0292
FBgn0261339	Myo81F	0.0522266	0.0198508	2.63096	0.0093522	2.02909
XLOC_003463	-	-0.054184	0.0206146	-2.62843	0.0094191	2.02599
FBgn0011211	blw	0.0546805	0.0208141	2.62709	0.00945462	2.02436
FBgn0261786	mi	-0.0524159	0.0199631	-2.62563	0.00949342	2.02258
FBgn0037718	P58IPK	-0.0530904	0.0202258	-2.62488	0.00951342	2.02166
XLOC_006037	-	-0.0531594	0.0202647	-2.62326	0.00955699	2.01968
FBgn0030449	Fer3HCH	0.0533787	0.0203671	2.62082	0.00962267	2.0167
FBgn0031696	Bub1	-0.054523	0.0208199	-2.6188	0.00967756	2.01423
FBgn0037712	CG16789	-0.0540611	0.0206499	-2.61798	0.00969974	2.01324
FBgn0029879	APC7	-0.0529311	0.0202353	-2.61578	0.00975971	2.01056
FBgn0035711	CG8519	0.0523691	0.0200238	2.61534	0.00977178	2.01003
FBgn0034352	Dnaaf3	0.0547539	0.0209415	2.61461	0.00979192	2.00913
XLOC_004862	-	-0.0544587	0.0208333	-2.61402	0.00980801	2.00842
FBgn0031526	CG8838	0.0546555	0.0209399	2.61011	0.00991606	2.00366
XLOC_001753	-	-0.0552322	0.0211636	-2.60978	0.00992544	2.00325
FBgn0031224	CG11454	-0.0543315	0.02083	-2.60833	0.00996565	2.00149
FBgn0031347	nis	0.0549124	0.0210697	2.60622	0.0100247	1.99893
FBgn0031972	Wwox	0.0516967	0.0198362	2.60618	0.0100259	1.99888
XLOC_004570	-	-0.0515713	0.0197896	-2.60598	0.0100315	1.99864
XLOC_006235	-	0.0528089	0.0202843	2.60343	0.0101033	1.99554
FBgn0052161	CG32161	0.056702	0.021782	2.60316	0.0101109	1.99521
FBgn0030342	CG10347	0.0528006	0.0202847	2.60297	0.0101162	1.99498
FBgn0037227	TwdlV	-0.0534394	0.0205304	-2.60294	0.0101171	1.99494
FBgn0030961	CG7058	-0.052791	0.0202884	-2.60203	0.010143	1.99384
XLOC_000778	-	-0.0525045	0.0201853	-2.60113	0.0101685	1.99274
FBgn0004635	rho	-0.0553188	0.0212682	-2.60101	0.0101719	1.9926
FBgn0051538	CG31538	0.0563625	0.021674	2.60046	0.0101875	1.99193
FBgn0036242	CG6793	-0.0530238	0.0203981	-2.59945	0.0102163	1.99071
XLOC_000630	-	-0.0681942	0.0262359	-2.59927	0.0102213	1.99049
FBgn0036620	CG4842	-0.0525504	0.0202204	-2.59888	0.0102325	1.99002
FBgn0024975	CG2712	-0.0529407	0.0203763	-2.59815	0.0102533	1.98914
FBgn0034800	CG3788	0.0548926	0.0211305	2.59779	0.0102638	1.98869
FBgn0002576	lz	-0.0514968	0.0198284	-2.59712	0.0102828	1.98789
FBgn0038471	Trm7-32	-0.0522319	0.0201237	-2.59554	0.0103283	1.98597
FBgn0038125	CG8141	0.0524501	0.0202101	2.59524	0.010337	1.98561
FBgn0027785	NP15.6	0.0528249	0.020356	2.59505	0.0103425	1.98537
FBgn0086253	rumi	-0.0520751	0.0200783	-2.59361	0.0103841	1.98363
FBgn0035383	CPT2	-0.0516332	0.0199096	-2.59339	0.0103904	1.98337
FBgn0037427	Osi17	-0.0545477	0.0210403	-2.59254	0.0104151	1.98234
FBgn0052733	CR32733	-0.0517912	0.0199881	-2.59111	0.0104568	1.9806
FBgn0033104	CG15237	0.0527185	0.0203492	2.59069	0.0104689	1.9801
FBgn0033751	CG8818	0.0544202	0.0210097	2.59025	0.0104818	1.97956
FBgn0038217	CG14840	0.0518328	0.0200137	2.58986	0.0104931	1.9791
FBgn0030466	Remo	-0.0650306	0.0251172	-2.58909	0.0105157	1.97816
FBgn0032462	CG16800	-0.054897	0.0212045	-2.58893	0.0105203	1.97797
FBgn0263654	CG43645	-0.0535745	0.0207187	-2.5858	0.0106123	1.97419
FBgn0026259	eIF5B	0.0557519	0.0215698	2.58472	0.0106442	1.97289
FBgn0052708	CG32708	-0.0534965	0.0206983	-2.58458	0.0106483	1.97272
FBgn0039467	CG14253	0.0526575	0.0203755	2.58436	0.010655	1.97245
FBgn0263453	asRNA:CR43476	-0.0538925	0.020855	-2.58415	0.0106612	1.97219
FBgn0050101	Vajk4	0.0531546	0.0205698	2.58411	0.0106623	1.97215
FBgn0038745	ClpX	0.0553013	0.0214219	2.58153	0.0107392	1.96903
FBgn0039069	CG6763	-0.0520593	0.0201673	-2.58137	0.0107438	1.96884
FBgn0030361	CG1492	-0.0545771	0.0211505	-2.58042	0.0107722	1.96769
FBgn0036660	mus302	-0.0497609	0.0192931	-2.5792	0.0108087	1.96623
FBgn0040283	SMC1	-0.0537258	0.0208368	-2.57841	0.0108327	1.96526
FBgn0034721	CG11298	0.0541937	0.0210224	2.5779	0.0108477	1.96466
FBgn0040372	G9a	-0.05073	0.0196969	-2.57553	0.0109193	1.9618
FBgn0030061	Nop53	-0.0517167	0.0200908	-2.57414	0.0109614	1.96013
FBgn0029939	Cph	-0.0518634	0.0201508	-2.57376	0.0109731	1.95967
FBgn0036004	Jarid2	-0.0509041	0.0197824	-2.57319	0.0109904	1.95899
FBgn0031170	Abca3	0.0511407	0.019883	2.57209	0.0110242	1.95765
FBgn0083981	RunxA	-0.0547452	0.0212952	-2.57078	0.0110641	1.95608
FBgn0020633	Mcm7	-0.0527421	0.0205206	-2.5702	0.0110819	1.95539
FBgn0027539	lili	0.0512031	0.0199249	2.56981	0.0110939	1.95492
FBgn0036393	CG17362	-0.0533054	0.02075	-2.56893	0.0111208	1.95386
FBgn0037762	eloF	-0.0508964	0.019842	-2.56509	0.0112398	1.94924
FBgn0038878	CG3301	0.0507456	0.0197864	2.56467	0.0112529	1.94874
FBgn0039544	CG12877	-0.0519038	0.0202504	-2.56311	0.0113015	1.94686
FBgn0001091	Gapdh1	0.0542116	0.0211555	2.56253	0.0113196	1.94617
FBgn0003525	stg	-0.0503437	0.0196678	-2.5597	0.0114083	1.94278
FBgn0082923	snoRNA:Or-aca3	0.0526533	0.0205728	2.55937	0.0114189	1.94238
FBgn0042085	Bap170	-0.0517626	0.0202458	-2.55671	0.0115028	1.9392
XLOC_004268	-	-0.0513126	0.0200753	-2.556	0.0115254	1.93835
FBgn0002863	Acp95EF	-0.052169	0.0204249	-2.55419	0.011583	1.93618
FBgn0035762	Rint1	-0.0527813	0.0206673	-2.55386	0.0115937	1.93578
FBgn0029974	dpr14	0.0526047	0.0206103	2.55234	0.0116422	1.93397
FBgn0260749	Utx	0.0527206	0.0206746	2.55001	0.0117171	1.93118
FBgn0029067	Ctdnep1	-0.0503296	0.0197467	-2.54876	0.0117578	1.92968
FBgn0021814	Vps28	0.0520509	0.0204256	2.54832	0.011772	1.92915
FBgn0025684	MFS18	-0.0546322	0.0214468	-2.54733	0.011804	1.92797
FBgn0034162	CG6426	0.0508519	0.019966	2.54693	0.011817	1.92749
FBgn0260634	eIF4G2	0.0555135	0.0217967	2.54688	0.0118187	1.92743
FBgn0263759	DIP-λ	0.0531568	0.0208749	2.54644	0.0118328	1.92691
FBgn0028342	ATPsynδ	0.0515718	0.0202533	2.54635	0.011836	1.9268
XLOC_004582	-	0.0522298	0.0205151	2.54591	0.01185	1.92628
FBgn0004511	dy	-0.0535434	0.0210331	-2.54567	0.0118581	1.92599
FBgn0024330	MED6	0.0513914	0.020195	2.54475	0.0118879	1.92489
FBgn0035867	CG13671	-0.0516255	0.0202946	-2.54381	0.0119188	1.92377
FBgn0262369	mir-31b	-0.0518305	0.0203949	-2.54134	0.0119999	1.92082
FBgn0037229	flip	0.0509435	0.0200465	2.54126	0.0120025	1.92073
FBgn0035816	CG13685	-0.0510358	0.0201035	-2.53865	0.0120888	1.91762
FBgn0263416	CG45263	0.0526575	0.0207495	2.53777	0.012118	1.91657
FBgn0035568	CG18418	0.05481	0.0215999	2.53751	0.0121268	1.91626
XLOC_004137	-	0.0514256	0.0202787	2.53594	0.0121791	1.91439
FBgn0030539	CG1368	-0.0512947	0.020228	-2.53583	0.0121828	1.91425
FBgn0032006	Pvr	0.0510394	0.0201301	2.53547	0.0121948	1.91383
XLOC_006068	-	-0.0520765	0.0205519	-2.5339	0.0122474	1.91196
FBgn0053710	CG33710	-0.0506418	0.0199866	-2.53379	0.012251	1.91183
FBgn0029173	prg	-0.0498314	0.0196706	-2.5333	0.0122676	1.91124
FBgn0039470	CG6296	0.052023	0.0205362	2.53323	0.0122698	1.91116
FBgn0037421	CG15594	-0.0517922	0.0204495	-2.53268	0.0122882	1.91051
FBgn0035720	CG10077	0.0520839	0.020568	2.53227	0.012302	1.91002
FBgn0031640	Mon1	-0.0503394	0.0198801	-2.53215	0.0123062	1.90987
XLOC_004904	-	-0.0518101	0.0204636	-2.53182	0.0123172	1.90949
FBgn0025643	CG3588	-0.0511459	0.0202046	-2.5314	0.0123316	1.90898
FBgn0035692	Sf3b6	0.0511329	0.0202062	2.53056	0.0123601	1.90798
FBgn0033109	coro	0.0527604	0.0208559	2.52976	0.0123869	1.90704
FBgn0261016	clos	-0.0496245	0.0196173	-2.52963	0.0123914	1.90688
FBgn0002723	Met	-0.0529417	0.0209427	-2.52793	0.0124491	1.90486
FBgn0263830	CG40486	0.0501121	0.0198269	2.52749	0.0124642	1.90433
FBgn0029970	Nek2	-0.050227	0.0198803	-2.52647	0.0124991	1.90312
FBgn0030870	CG6398	0.0532253	0.021072	2.52588	0.0125193	1.90242
FBgn0043530	Obp51a	-0.052685	0.020887	-2.52238	0.0126396	1.89827
FBgn0031424	VGlut1	-0.0515805	0.0204547	-2.5217	0.0126631	1.89746
FBgn0032869	CG17470	0.0537046	0.0213156	2.5195	0.0127394	1.89485
FBgn0052311	zormin	0.0504874	0.0200428	2.51898	0.0127572	1.89424
FBgn0030598	CG9503	-0.0521734	0.0207152	-2.5186	0.0127705	1.89379
FBgn0085225	CG34196	-0.0548878	0.0217944	-2.51844	0.0127763	1.89359
XLOC_003559	-	-0.0511774	0.0203407	-2.51601	0.0128612	1.89072
FBgn0037643	ScsβA	0.0540027	0.0214703	2.51522	0.0128888	1.88979
FBgn0041246	Gr32a	-0.051971	0.0206698	-2.51435	0.0129195	1.88875
FBgn0034477	CG13872	0.0521176	0.0207309	2.514	0.0129317	1.88834
FBgn0031826	CG9550	0.0525069	0.0208906	2.51342	0.0129521	1.88766
FBgn0024285	Srp54	-0.050788	0.020211	-2.51289	0.0129711	1.88702
FBgn0030438	CG15721	-0.0532434	0.0212116	-2.51011	0.0130694	1.88375
FBgn0034703	CG3045	-0.0514056	0.0204815	-2.50986	0.0130784	1.88344
FBgn0039163	CG5515	0.051669	0.020588	2.50967	0.0130852	1.88322
FBgn0053631	CG33631	-0.050542	0.0201394	-2.5096	0.0130875	1.88314
FBgn0263871	lncRNA:CR43718	0.0515308	0.0205415	2.50861	0.0131228	1.88197
FBgn0029747	CG5062	0.0509739	0.0203454	2.50543	0.0132369	1.87821
FBgn0037074	Tbc1d8-9	0.0507899	0.0202741	2.50516	0.0132466	1.8779
FBgn0264430	lncRNA:CR43848	-0.0507366	0.0202562	-2.50474	0.0132616	1.8774
XLOC_005145	-	-0.051248	0.020478	-2.50258	0.0133397	1.87485
FBgn0000239	bur	0.0520428	0.0208118	2.50064	0.0134104	1.87256
XLOC_003423	-	-0.0505425	0.0202173	-2.49996	0.0134348	1.87177
FBgn0038771	CG4390	0.0532462	0.0213019	2.4996	0.0134482	1.87133
FBgn0026181	Rok	0.0528168	0.0211338	2.49916	0.013464	1.87083
XLOC_003433	-	-0.0510252	0.0204199	-2.4988	0.0134773	1.8704
FBgn0035452	CG10359	-0.0494497	0.0197964	-2.49792	0.0135096	1.86936
FBgn0051634	Oatp26F	-0.0515925	0.0206582	-2.49743	0.0135273	1.86879
FBgn0002773	Mlc2	0.0534709	0.0214121	2.49723	0.013535	1.86854
FBgn0034568	CG3216	-0.0506627	0.020305	-2.49508	0.0136139	1.86602
FBgn0036851	CG14082	0.0493164	0.0197689	2.49465	0.0136299	1.86551
FBgn0039767	CG2218	0.052364	0.0209942	2.49422	0.0136458	1.865
FBgn0263864	Dark	-0.0503107	0.0201761	-2.49358	0.0136693	1.86425
FBgn0003482	spn-D	-0.0500063	0.0200624	-2.49253	0.0137081	1.86302
FBgn0000639	Fbp1	-0.0503203	0.020211	-2.48974	0.013812	1.85974
FBgn0001989	ND-B17	0.0513656	0.020659	2.48636	0.0139391	1.85577
FBgn0036862	Gbs-76A	0.0510003	0.0205142	2.4861	0.0139488	1.85546
FBgn0030854	CG8289	0.0537814	0.0216343	2.48593	0.0139553	1.85526
FBgn0023509	mip130	-0.0499084	0.0200806	-2.4854	0.0139751	1.85465
FBgn0033476	oys	0.051995	0.0209231	2.48506	0.0139882	1.85424
FBgn0038727	CG7432	-0.0527452	0.0212325	-2.48418	0.0140215	1.85321
FBgn0029724	CG15472	0.050311	0.0202559	2.48378	0.0140367	1.85274
XLOC_002096	-	-0.0493705	0.0198793	-2.48351	0.0140466	1.85243
FBgn0029646	CG14423	-0.0501308	0.0201899	-2.48297	0.0140673	1.85179
FBgn0062412	Ctr1B	-0.0497415	0.0200422	-2.48184	0.0141104	1.85046
XLOC_004707	-	-0.0508733	0.0205132	-2.48003	0.0141792	1.84835
XLOC_000212	-	-0.0518076	0.0208984	-2.47903	0.0142176	1.84717
XLOC_000041	-	-0.0520404	0.0209925	-2.479	0.0142189	1.84714
FBgn0000359	Cp36	-0.0493313	0.0199097	-2.47775	0.0142668	1.84567
FBgn0031292	CG15824	0.0516555	0.0208506	2.47741	0.0142796	1.84528
XLOC_000914	-	-0.0519353	0.0209717	-2.47645	0.014317	1.84415
FBgn0011701	repo	-0.0502812	0.0203045	-2.47635	0.0143206	1.84404
FBgn0030297	Gr10b	-0.0496541	0.0200571	-2.47564	0.0143482	1.8432
FBgn0035945	CG5026	-0.0493134	0.0199266	-2.47475	0.0143824	1.84217
XLOC_004332	-	-0.05123	0.0207214	-2.47233	0.0144767	1.83933
FBgn0052666	Drak	-0.0493075	0.0199471	-2.47191	0.0144929	1.83885
FBgn0264447	asRNA:CR43865	-0.0529342	0.0214163	-2.47168	0.014502	1.83857
FBgn0261053	Cad86C	-0.0504691	0.0204235	-2.47113	0.0145234	1.83793
FBgn0261955	Cs1	0.0512591	0.0207452	2.47089	0.0145329	1.83765
XLOC_000631	-	-0.0499227	0.020208	-2.47045	0.0145501	1.83713
FBgn0028935	CG7653	0.0514987	0.020865	2.46818	0.014639	1.83449
FBgn0259823	CG42404	-0.0502081	0.0203491	-2.46734	0.0146723	1.8335
FBgn0264950	asRNA:CR44119	0.0502763	0.0203783	2.46715	0.0146798	1.83328
FBgn0029812	Prosβ2R1	0.0499435	0.0202576	2.46542	0.0147479	1.83127
FBgn0031633	Fnta	0.0496972	0.0201595	2.46519	0.014757	1.831
FBgn0264085	lncRNA:CR43754	0.0505372	0.0205008	2.46513	0.0147596	1.83093
FBgn0052036	CG32036	-0.0524311	0.0212737	-2.4646	0.0147807	1.83031
FBgn0032609	CG13280	0.0511741	0.0207707	2.46376	0.014814	1.82933
XLOC_000037	-	-0.0496162	0.0201401	-2.46355	0.0148223	1.82909
FBgn0036815	HipHop	-0.0505816	0.0205365	-2.46301	0.0148437	1.82846
FBgn0004373	fwd	0.0533027	0.0216482	2.46222	0.0148751	1.82754
FBgn0037891	Dlst	0.0526747	0.0213985	2.46161	0.0148998	1.82682
FBgn0020908	Scp1	0.0501193	0.020374	2.45997	0.0149655	1.82491
FBgn0039509	bigmax	0.0497633	0.0202296	2.45993	0.0149669	1.82487
FBgn0040368	eIF4E7	0.0529838	0.0215435	2.45939	0.0149885	1.82424
FBgn0036016	CG3306	0.0530979	0.0215908	2.45929	0.0149927	1.82412
FBgn0031186	wap	0.0503506	0.0204737	2.45928	0.0149929	1.82412
FBgn0085474	CG34445	0.0540689	0.0219876	2.45906	0.0150017	1.82386
XLOC_003402	-	-0.0496064	0.0201812	-2.45805	0.0150424	1.82268
FBgn0051099	CG31099	0.0509352	0.0207227	2.45794	0.0150468	1.82255
FBgn0014465	Cp7Fb	-0.0510905	0.0207875	-2.45775	0.0150548	1.82232
FBgn0263595	lncRNA:CR43617	-0.0514754	0.0209587	-2.45603	0.015124	1.82033
FBgn0038834	RpS30	0.0495642	0.0201895	2.45495	0.015168	1.81907
XLOC_001665	-	-0.0483053	0.0196781	-2.45477	0.0151754	1.81886
XLOC_001262	-	-0.0522785	0.0213041	-2.45392	0.0152098	1.81788
XLOC_002275	-	-0.0488269	0.019905	-2.453	0.0152475	1.8168
FBgn0038058	CG5608	-0.0501249	0.0204395	-2.45236	0.0152736	1.81606
FBgn0038296	Kpc1	0.0540467	0.0220442	2.45175	0.0152986	1.81535
FBgn0011230	poe	0.0508658	0.0207536	2.45094	0.0153315	1.81441
FBgn0037756	CG8507	-0.0491509	0.0200551	-2.45079	0.0153377	1.81424
FBgn0004103	Pp1-87B	0.0503978	0.0205697	2.4501	0.0153661	1.81344
FBgn0032679	bsf	0.0509239	0.0208015	2.44809	0.0154488	1.81111
FBgn0030010	CG10959	-0.0503446	0.0205699	-2.44749	0.0154738	1.8104
FBgn0036239	Pop2	0.053498	0.0218717	2.446	0.0155356	1.80867
FBgn0262606	lncRNA:CR43132	0.0504579	0.0206356	2.44519	0.0155691	1.80774
FBgn0265426	lncRNA:CR44338	-0.0497814	0.0203603	-2.44502	0.0155761	1.80754
FBgn0026428	HDAC6	0.050644	0.0207271	2.44337	0.0156447	1.80563
FBgn0262722	lncRNA:CR43166	-0.0502885	0.0206025	-2.4409	0.0157483	1.80277
FBgn0024987	ssx	-0.0516322	0.0211576	-2.44036	0.0157709	1.80214
FBgn0014269	prod	-0.0480163	0.0196795	-2.43991	0.0157898	1.80162
FBgn0042712	HBS1	0.0523458	0.0214706	2.43802	0.0158697	1.79943
FBgn0032511	ND-B22	0.0489233	0.0200701	2.43761	0.0158867	1.79897
FBgn0035978	Ugp	0.0497281	0.0204096	2.43651	0.0159336	1.79769
XLOC_006114	-	-0.0534146	0.0219443	-2.4341	0.0160361	1.7949
FBgn0037873	SdhC	0.0501989	0.0206237	2.43404	0.0160385	1.79484
FBgn0261532	cdm	0.0491719	0.0202058	2.43355	0.0160596	1.79426
XLOC_000685	-	-0.0524922	0.0215768	-2.43281	0.0160914	1.79341
XLOC_002284	-	0.0492625	0.0202506	2.43265	0.0160982	1.79322
FBgn0003449	snf	-0.0497602	0.0204604	-2.43203	0.0161247	1.79251
FBgn0015805	HDAC1	-0.0488037	0.0200695	-2.43173	0.0161374	1.79217
FBgn0010398	Lrr47	-0.0492951	0.0202743	-2.43141	0.0161512	1.7918
FBgn0031333	CG5561	0.0499948	0.0205687	2.43062	0.0161852	1.79088
FBgn0003312	sad	-0.0494936	0.0203688	-2.42988	0.0162172	1.79002
XLOC_004651	-	0.0482553	0.0198609	2.42966	0.0162265	1.78978
FBgn0040237	bor	0.0519258	0.0213761	2.42916	0.0162483	1.78919
XLOC_005467	-	-0.0497595	0.020486	-2.42895	0.0162572	1.78895
FBgn0039259	EMC6	0.049759	0.02049	2.42846	0.0162786	1.78838
FBgn0039494	grass	0.0486089	0.0200228	2.42768	0.016312	1.78749
XLOC_002586	-	-0.048739	0.0200787	-2.4274	0.0163243	1.78717
FBgn0016974	swaΨ	0.0483856	0.0199362	2.42703	0.0163404	1.78674
XLOC_002074	-	-0.0497138	0.0204841	-2.42694	0.0163441	1.78664
XLOC_005406	-	-0.0505972	0.0208521	-2.42648	0.016364	1.78611
FBgn0039349	Ssadh	0.0491289	0.0202475	2.42642	0.0163669	1.78603
FBgn0039004	Nup133	-0.0496294	0.0204561	-2.42614	0.0163788	1.78572
FBgn0031912	Dlat	0.0509983	0.0210218	2.42597	0.0163861	1.78552
FBgn0013348	TpnC41C	0.0495331	0.0204357	2.42385	0.0164788	1.78307
FBgn0033458	Lime	-0.0482597	0.0199179	-2.42293	0.0165189	1.78202
FBgn0250837	dUTPase	-0.050692	0.0209262	-2.42242	0.0165414	1.78143
FBgn0033757	muskelin	-0.0479107	0.0197883	-2.42116	0.0165968	1.77998
FBgn0000064	Aldo	0.0505929	0.0208969	2.42107	0.0166006	1.77988
FBgn0263653	lncRNA:CR43644	-0.0502232	0.0207599	-2.41923	0.0166817	1.77776
FBgn0032365	CG14929	0.0507352	0.0209733	2.41904	0.0166903	1.77753
FBgn0263000	CG43308	-0.0514023	0.0212494	-2.41899	0.0166923	1.77748
FBgn0263232	Nxf3	-0.0491799	0.0203335	-2.41866	0.0167071	1.7771
FBgn0035262	CG18171	0.0507034	0.0209697	2.41793	0.0167394	1.77626
XLOC_001489	-	-0.0500984	0.0207198	-2.41791	0.0167404	1.77623
FBgn0085309	CG34280	-0.0504808	0.0208789	-2.41779	0.0167458	1.77609
FBgn0004406	PolG1	-0.0501673	0.0207515	-2.41752	0.0167575	1.77579
XLOC_003699	-	-0.0488574	0.0202106	-2.41742	0.0167622	1.77567
FBgn0262559	Mdh2	0.050038	0.020701	2.41718	0.0167725	1.7754
FBgn0039153	GatB	0.0488413	0.0202083	2.4169	0.0167853	1.77507
FBgn0000964	tj	-0.0517912	0.0214393	-2.41572	0.0168377	1.77372
FBgn0038057	Polr3C	-0.0493916	0.0204463	-2.41568	0.0168395	1.77367
FBgn0050404	Tango11	0.0555779	0.0230079	2.4156	0.0168428	1.77359
FBgn0052834	CG32834	-0.048294	0.0199957	-2.41521	0.0168601	1.77314
FBgn0031630	CG15629	0.0519616	0.0215181	2.41478	0.0168795	1.77264
FBgn0058155	Myo81F	-0.0483891	0.0200394	-2.4147	0.0168833	1.77254
FBgn0035380	CG9970	0.0509945	0.021122	2.41428	0.0169018	1.77207
FBgn0004811	fs(2)ltoPP43	0.0489922	0.0202938	2.41415	0.0169078	1.77191
FBgn0263628	asRNA:CR43637	-0.0502449	0.0208158	-2.41378	0.0169242	1.77149
FBgn0020248	stet	-0.0542526	0.0224767	-2.41373	0.0169264	1.77143
XLOC_005034	-	0.0489915	0.0203322	2.40956	0.0171142	1.76664
XLOC_004931	-	0.04867	0.0202005	2.40935	0.0171236	1.7664
FBgn0046793	CG32236	0.0488154	0.0202609	2.40934	0.0171241	1.76639
FBgn0035480	CG14984	0.0490515	0.0203598	2.40924	0.0171287	1.76628
FBgn0012042	AttA	-0.0497784	0.0206694	-2.40832	0.0171703	1.76522
FBgn0000256	capu	0.0501157	0.0208109	2.40815	0.017178	1.76503
FBgn0030766	mthl1	-0.049066	0.0203774	-2.40787	0.0171907	1.76471
FBgn0033573	Obp47a	-0.0477829	0.0198464	-2.40764	0.0172011	1.76444
FBgn0011476	l(3)neo43	0.0504133	0.0209467	2.40674	0.0172419	1.76341
FBgn0261280	Pzl	0.0486021	0.0202014	2.40588	0.0172811	1.76243
FBgn0035032	ATPsynF	0.0491744	0.02045	2.40462	0.0173386	1.76099
FBgn0038643	CG14300	-0.0494407	0.0205734	-2.40313	0.0174067	1.75928
XLOC_000988	-	-0.0491518	0.0204556	-2.40286	0.0174194	1.75897
XLOC_003493	-	-0.0490625	0.0204192	-2.40276	0.0174239	1.75885
XLOC_003502	-	0.0481393	0.0200399	2.40218	0.0174507	1.75819
FBgn0053208	Mical	0.0491271	0.0204524	2.40202	0.0174579	1.75801
FBgn0020766	PheRS-m	0.0530873	0.0221122	2.40081	0.0175138	1.75662
FBgn0026566	CG1307	0.049854	0.0207678	2.40054	0.017526	1.75632
FBgn0014865	Mtk	-0.0496149	0.0206734	-2.39994	0.0175541	1.75562
XLOC_005963	-	-0.0488181	0.0203542	-2.39843	0.0176239	1.7539
FBgn0064119	CG33934	0.0503576	0.0210011	2.39786	0.0176503	1.75325
FBgn0030191	CG15306	0.0500831	0.0208925	2.39718	0.017682	1.75247
XLOC_004664	-	0.0467767	0.0195176	2.39664	0.017707	1.75185
XLOC_006318	-	-0.0480118	0.0200363	-2.39624	0.0177257	1.7514
FBgn0037844	CG4570	-0.0478248	0.0199621	-2.39578	0.017747	1.75087
FBgn0035852	CG7387	0.0499879	0.020867	2.39554	0.0177583	1.7506
FBgn0260758	CG42556	0.0505393	0.0210977	2.39548	0.017761	1.75053
FBgn0261276	Opa1	0.0492853	0.0205771	2.39516	0.0177763	1.75016
FBgn0040207	kat80	0.0462284	0.0193087	2.39417	0.0178225	1.74903
FBgn0000360	Cp38	-0.0476255	0.0198939	-2.39397	0.0178316	1.74881
FBgn0029648	CG3603	-0.0500564	0.0209121	-2.39366	0.0178465	1.74845
XLOC_002100	-	-0.0513234	0.0214549	-2.39215	0.0179172	1.74673
FBgn0264477	asRNA:CR43885	0.0508985	0.0212797	2.39188	0.0179298	1.74642
FBgn0030082	HP1b	-0.0474547	0.0198429	-2.39152	0.017947	1.74601
FBgn0000084	AnxB10	0.047825	0.020001	2.39113	0.0179654	1.74556
FBgn0027532	CG7139	0.0485848	0.0203231	2.39063	0.0179892	1.74499
FBgn0261850	Xpd	-0.0487483	0.0204117	-2.38826	0.0181013	1.74229
FBgn0037445	CG9727	0.0485033	0.0203096	2.38819	0.0181045	1.74221
FBgn0259984	kuz	-0.0480917	0.0201472	-2.38702	0.0181604	1.74088
XLOC_004473	-	-0.051404	0.0215369	-2.38679	0.0181714	1.74061
FBgn0038598	CG7131	0.0534961	0.022415	2.38662	0.0181794	1.74042
FBgn0032015	Ostγ	0.0481902	0.0201957	2.38616	0.0182013	1.7399
FBgn0085333	CG34304	-0.0496291	0.0208019	-2.3858	0.0182187	1.73948
FBgn0038957	Pgaml	0.050578	0.0212061	2.38507	0.0182533	1.73866
FBgn0033579	CG13229	-0.047543	0.0199337	-2.38505	0.0182543	1.73864
FBgn0259972	Sfp77F	0.0499672	0.0209566	2.38432	0.0182894	1.7378
XLOC_003351	-	-0.0488573	0.0204978	-2.38354	0.018327	1.73691
FBgn0040823	dpr6	-0.047636	0.0199896	-2.38304	0.0183507	1.73635
FBgn0020509	Acp62F	-0.0496074	0.0208218	-2.38247	0.0183781	1.7357
FBgn0052486	CG32486	0.0507761	0.0213135	2.38234	0.0183842	1.73555
FBgn0015776	nrv1	0.0511983	0.0214922	2.38218	0.0183921	1.73537
FBgn0030058	CG11294	0.0522644	0.021941	2.38205	0.0183985	1.73522
FBgn0037526	ArgRS-m	-0.0494269	0.0207534	-2.38163	0.0184186	1.73474
FBgn0037064	CG9389	0.0528635	0.0222136	2.37978	0.0185081	1.73264
FBgn0052447	CG32447	-0.0488019	0.020509	-2.37954	0.0185199	1.73236
FBgn0037205	BoYb	-0.0482616	0.020283	-2.37941	0.0185261	1.73222
FBgn0026316	Ubc10	0.0494132	0.0207673	2.37937	0.018528	1.73217
FBgn0030740	CG9917	0.047816	0.0201048	2.37833	0.0185783	1.73099
FBgn0264979	CG4267	-0.0482038	0.020273	-2.37773	0.0186078	1.7303
XLOC_003823	-	-0.047844	0.0201253	-2.3773	0.0186284	1.72983
FBgn0036180	Duba	0.0521666	0.0219561	2.37595	0.0186945	1.72829
FBgn0032024	CG14273	-0.0496942	0.0209358	-2.37364	0.0188075	1.72567
FBgn0033569	CG12942	-0.0475495	0.0200351	-2.37331	0.0188238	1.72529
FBgn0028411	Nxt1	-0.0473197	0.0199443	-2.3726	0.0188591	1.72448
FBgn0263829	CG34334	-0.0465565	0.0196243	-2.37239	0.018869	1.72425
FBgn0034281	CG14490	0.0481034	0.0202854	2.37133	0.0189216	1.72304
FBgn0031976	CG7367	-0.0476033	0.0200768	-2.37106	0.018935	1.72273
FBgn0034457	Ir56c	-0.0484845	0.0204696	-2.36861	0.0190564	1.71996
FBgn0037239	Sfxn1-3	0.0508175	0.0214598	2.36803	0.0190853	1.7193
FBgn0052440	CG32440	0.046866	0.0197939	2.36769	0.0191019	1.71892
FBgn0024811	Crk	-0.0469171	0.0198213	-2.36701	0.0191362	1.71814
FBgn0032127	CG13114	-0.0471691	0.0199316	-2.36655	0.0191588	1.71763
FBgn0034877	levy	0.0485629	0.0205207	2.36653	0.0191599	1.71761
FBgn0034346	PIG-O	-0.0477076	0.020166	-2.36574	0.0191993	1.71672
XLOC_003365	-	-0.0477213	0.0201751	-2.36535	0.019219	1.71627
XLOC_006187	-	-0.046755	0.0197693	-2.36503	0.019235	1.71591
FBgn0262317	mir-966	-0.0488644	0.020668	-2.36426	0.0192738	1.71503
FBgn0039929	Polr1G	-0.0474908	0.0200919	-2.36368	0.0193028	1.71438
FBgn0032922	Coq3	0.0489226	0.0206981	2.36362	0.0193056	1.71432
FBgn0037554	PolI	-0.0490269	0.0207429	-2.36355	0.0193092	1.71424
FBgn0003023	otu	-0.0462028	0.0195487	-2.36348	0.019313	1.71415
FBgn0033799	GLaz	-0.0474174	0.0200637	-2.36334	0.0193197	1.714
FBgn0261986	RASSF8	-0.049197	0.0208173	-2.36328	0.019323	1.71393
FBgn0032264	Lip4	0.0493698	0.0208942	2.36284	0.0193451	1.71343
XLOC_005714	-	-0.047237	0.0199962	-2.36229	0.0193727	1.71281
FBgn0035217	FucTD	0.0487201	0.0206259	2.36208	0.0193833	1.71257
FBgn0033734	CG8520	0.0511409	0.0216511	2.36204	0.0193852	1.71253
FBgn0039773	CG2224	0.0490044	0.0207513	2.36151	0.0194122	1.71192
FBgn0041238	Gr58b	-0.0491662	0.0208256	-2.36086	0.0194452	1.71119
FBgn0031759	Kdm5	0.0471438	0.019981	2.35943	0.0195173	1.70958
FBgn0261801	CG42747	-0.0478034	0.0202609	-2.35939	0.0195196	1.70953
FBgn0030492	CG15754	-0.0482779	0.0204692	-2.35856	0.0195616	1.70859
XLOC_006175	-	-0.047822	0.0202773	-2.35841	0.0195695	1.70842
FBgn0052262	CG32262	0.0486816	0.0206444	2.3581	0.0195852	1.70807
FBgn0032348	CG4751	-0.0475954	0.0201889	-2.35751	0.0196154	1.7074
FBgn0053542	upd3	-0.0484029	0.0205427	-2.3562	0.0196819	1.70593
FBgn0039071	bb8	0.0514742	0.0218478	2.35604	0.0196903	1.70575
FBgn0032789	CG13083	-0.0461121	0.019588	-2.3541	0.0197899	1.70356
FBgn0014391	sun	0.049012	0.0208254	2.35347	0.019822	1.70285
FBgn0035437	Strip	0.052721	0.022408	2.35277	0.0198582	1.70206
FBgn0039811	CG15550	-0.0517035	0.0219927	-2.35094	0.0199526	1.7
FBgn0263389	CR43441	0.048734	0.0207296	2.35094	0.019953	1.69999
FBgn0026398	Or22a	-0.0509521	0.0216777	-2.35044	0.0199786	1.69944
FBgn0035675	CG6610	-0.0527262	0.0224328	-2.35041	0.0199801	1.6994
FBgn0038271	UQCR-C1	0.0484017	0.0205945	2.35023	0.0199897	1.69919
FBgn0000447	Dhod	0.0484931	0.0206334	2.35022	0.0199902	1.69918
FBgn0030711	Rrp47	-0.048888	0.0208027	-2.35008	0.0199972	1.69903
FBgn0033286	CG2127	0.050949	0.0216842	2.34959	0.0200229	1.69847
XLOC_004839	-	0.0485981	0.0206934	2.34849	0.02008	1.69724
FBgn0037536	CG2698	0.0507349	0.021604	2.3484	0.0200844	1.69714
XLOC_005960	-	-0.0486852	0.0207347	-2.34801	0.020105	1.6967
FBgn0262359	CG43057	-0.0469949	0.0200192	-2.34749	0.0201323	1.69611
FBgn0024177	zpg	-0.0458839	0.019547	-2.34736	0.020139	1.69596
XLOC_003105	-	-0.0501003	0.0213534	-2.34625	0.020197	1.69471
FBgn0031476	CG8813	0.0479972	0.0204797	2.34364	0.0203336	1.69178
FBgn0032314	CG7309	0.0522598	0.0222995	2.34354	0.0203393	1.69166
FBgn0025394	inc	-0.0470784	0.0200897	-2.34341	0.020346	1.69152
FBgn0031528	CG15412	0.0471106	0.0201079	2.34289	0.0203735	1.69093
FBgn0041181	Tep3	0.0488299	0.0208457	2.34245	0.0203968	1.69044
FBgn0028513	CG9254	0.0493786	0.0210899	2.34133	0.0204556	1.68919
FBgn0262735	Imp	0.0516271	0.0220508	2.34128	0.0204584	1.68913
FBgn0035388	CG2162	-0.0482779	0.0206236	-2.34091	0.0204779	1.68871
FBgn0024249	cato	-0.0489973	0.0209341	-2.34055	0.020497	1.68831
FBgn0035260	CG7991	-0.0496874	0.0212295	-2.34049	0.0205003	1.68824
FBgn0035696	Best2	0.0504087	0.0215377	2.34048	0.0205006	1.68823
FBgn0039874	βGlu	0.0471463	0.0201485	2.33993	0.0205298	1.68762
FBgn0015571	α-Est3	0.0496472	0.021222	2.33942	0.0205568	1.68704
FBgn0036906	CG14102	-0.0461833	0.0197424	-2.3393	0.0205637	1.6869
FBgn0085367	CG34338	-0.0475641	0.0203331	-2.33924	0.0205664	1.68684
FBgn0031710	Vps52	-0.0467774	0.0200004	-2.33882	0.0205887	1.68637
FBgn0025820	JTBR	-0.0482982	0.0206574	-2.33806	0.0206294	1.68551
FBgn0037020	Pex14	-0.0464457	0.0198719	-2.33726	0.0206723	1.68461
FBgn0030357	Sclp	0.0475283	0.0203408	2.3366	0.0207076	1.68387
XLOC_003686	-	-0.0462026	0.0197761	-2.33628	0.0207246	1.68351
FBgn0033304	Cyp6a13	0.0466837	0.0199833	2.33613	0.0207326	1.68335
FBgn0259969	Sfp65A	-0.0475412	0.0203613	-2.33488	0.0207994	1.68195
XLOC_006385	-	-0.0484615	0.0207579	-2.33461	0.0208142	1.68164
FBgn0034915	eIF6	0.0484939	0.0207755	2.33419	0.0208369	1.68117
FBgn0016080	xmas	0.0505582	0.0216636	2.33379	0.0208585	1.68072
FBgn0032896	CG14400	0.0468153	0.0200716	2.33242	0.0209322	1.67918
FBgn0262820	CG43191	-0.0487201	0.0208897	-2.33225	0.0209413	1.679
XLOC_001151	-	-0.0487313	0.0208987	-2.33179	0.0209664	1.67848
FBgn0051635	CG31635	0.0476734	0.0204512	2.33108	0.0210047	1.67768
FBgn0034688	CG11474	0.0470022	0.0201654	2.33083	0.0210182	1.6774
FBgn0011706	rpr	-0.0463793	0.0198999	-2.33063	0.0210291	1.67718
FBgn0037602	SLIRP2	0.04719	0.0202519	2.33015	0.0210549	1.67665
FBgn0004784	inaC	-0.0466474	0.0200198	-2.33007	0.0210595	1.67655
FBgn0030742	CG9919	-0.0486365	0.0208836	-2.32893	0.021121	1.67528
FBgn0262603	Sec8	0.0500571	0.0214939	2.32889	0.0211233	1.67524
XLOC_004504	-	-0.0479277	0.0205958	-2.32706	0.0212231	1.67319
XLOC_003647	-	-0.0497522	0.0213803	-2.32701	0.021226	1.67313
FBgn0051300	CG31300	-0.0462276	0.0198747	-2.32595	0.0212842	1.67194
XLOC_006080	-	-0.0476986	0.0205295	-2.32342	0.0214231	1.66912
FBgn0053462	CG33462	-0.0460777	0.0198374	-2.32277	0.0214592	1.66839
FBgn0026389	Or43a	-0.0500171	0.0215335	-2.32275	0.0214598	1.66837
FBgn0039528	dsd	0.0464622	0.0200052	2.32251	0.0214733	1.6681
FBgn0031875	CG3430	-0.0475907	0.0204911	-2.32251	0.0214734	1.6681
FBgn0031909	CG5181	-0.0473291	0.0203831	-2.32198	0.0215025	1.66751
FBgn0020639	Lcp65Af	-0.0506755	0.0218396	-2.32035	0.021593	1.66569
FBgn0011277	HLH4C	-0.0478929	0.0206502	-2.31925	0.021654	1.66446
FBgn0039828	CG1542	-0.0462562	0.0199447	-2.31922	0.0216558	1.66443
FBgn0262881	Mtkl	-0.0474693	0.0204698	-2.319	0.021668	1.66418
FBgn0038321	Nagk	0.0477061	0.0205725	2.31892	0.0216723	1.66409
XLOC_003190	-	-0.0465842	0.0200897	-2.31881	0.0216782	1.66398
XLOC_004615	-	-0.0475386	0.0205032	-2.3186	0.0216902	1.66374
FBgn0031935	CG13793	-0.0467546	0.0201751	-2.31744	0.0217546	1.66245
FBgn0085352	CG34323	-0.0472953	0.020411	-2.31715	0.0217711	1.66212
XLOC_000318	-	-0.0464163	0.0200348	-2.31678	0.0217916	1.66171
FBgn0029568	CG11381	-0.0479981	0.020723	-2.31618	0.0218256	1.66103
FBgn0264550	lncRNA:CR43929	-0.0484256	0.020908	-2.31613	0.0218283	1.66098
FBgn0023549	Mct1	-0.0455182	0.0196557	-2.31578	0.0218478	1.66059
FBgn0046886	Gr98c	-0.0493872	0.0213332	-2.31504	0.0218894	1.65977
FBgn0037703	Kdm3	-0.0471365	0.0203697	-2.31405	0.0219449	1.65867
FBgn0259699	CG42353	0.0486811	0.0210374	2.31403	0.0219461	1.65864
FBgn0038208	CG14355	0.0502467	0.0217202	2.31336	0.0219839	1.6579
FBgn0030105	CG15369	-0.0461683	0.0199674	-2.31218	0.0220502	1.65659
XLOC_002135	-	-0.0469393	0.020304	-2.31182	0.0220709	1.65618
XLOC_002218	-	-0.046528	0.0201327	-2.31107	0.0221132	1.65535
FBgn0034957	Rsph4a	0.0463682	0.0200671	2.31066	0.0221367	1.65489
FBgn0034351	rswl	-0.04694	0.0203176	-2.31031	0.0221562	1.6545
FBgn0033061	SmydA-5	0.0474503	0.0205387	2.31029	0.0221578	1.65447
FBgn0011703	RnrL	-0.0450012	0.0194868	-2.30932	0.0222126	1.6534
FBgn0030034	CG10555	-0.0481138	0.0208373	-2.30902	0.0222297	1.65307
FBgn0037576	Or85a	-0.0463033	0.0200723	-2.30682	0.0223551	1.65062
FBgn0261938	PolrMT	0.0462407	0.0200463	2.30669	0.0223627	1.65048
FBgn0034105	CG7755	0.0472781	0.020499	2.30636	0.0223818	1.65011
FBgn0039085	Ugt303B3	0.0468586	0.0203232	2.30567	0.022421	1.64934
FBgn0039558	BCAS2	0.0457678	0.0198532	2.30531	0.0224421	1.64894
FBgn0034854	Golgin245	0.0474781	0.0206057	2.30413	0.0225098	1.64763
FBgn0051646	DIP-θ	0.0465469	0.0202078	2.30342	0.0225507	1.64684
FBgn0028902	Tektin-A	0.0492759	0.0213961	2.30303	0.0225729	1.64641
FBgn0050158	CG30158	-0.0470657	0.0204377	-2.30289	0.0225811	1.64626
FBgn0261797	Dhc64C	0.0473039	0.0205418	2.30281	0.0225857	1.64617
FBgn0033979	Cyp6a19	-0.0451735	0.0196209	-2.30232	0.0226141	1.64562
FBgn0020245	ttv	-0.046903	0.0203739	-2.30211	0.0226262	1.64539
FBgn0262543	lncRNA:CR43097	0.0459203	0.0199481	2.30199	0.0226334	1.64525
FBgn0010388	Dro	-0.048039	0.020874	-2.30138	0.0226687	1.64457
XLOC_006040	-	-0.0466653	0.0202774	-2.30135	0.0226703	1.64454
FBgn0051032	CR31032	-0.0494088	0.0214738	-2.30089	0.022697	1.64403
FBgn0037566	mRpL1	-0.0452736	0.0196777	-2.30076	0.0227045	1.64389
FBgn0054049	CG34049	0.0471889	0.0205152	2.30019	0.0227373	1.64326
FBgn0035709	eIF4E4	0.0486884	0.0211681	2.30008	0.0227438	1.64314
FBgn0011785	BRWD3	-0.0456948	0.0198779	-2.29878	0.0228197	1.64169
FBgn0031590	CG3702	0.0478871	0.020855	2.29619	0.0229708	1.63882
FBgn0036892	Lon	0.0478361	0.0208389	2.29551	0.0230105	1.63807
FBgn0053283	CR33283	-0.046464	0.0202511	-2.29439	0.0230763	1.63683
FBgn0034067	CG8399	0.0455502	0.0198626	2.29326	0.023143	1.63558
FBgn0050497	CG46385	0.0484841	0.0211517	2.29221	0.0232053	1.63441
FBgn0264605	CG43954	0.0496938	0.0216818	2.29196	0.0232198	1.63414
FBgn0035475	CG10866	0.046768	0.0204094	2.29149	0.0232475	1.63362
FBgn0037530	EMC1	0.0471855	0.0205971	2.29088	0.0232835	1.63295
FBgn0030748	Traf-like	-0.0483776	0.0211202	-2.29058	0.0233014	1.63262
FBgn0027492	wdb	0.0482018	0.0210477	2.29012	0.0233289	1.63211
FBgn0050384	CG30384	0.0457728	0.0199926	2.28949	0.0233661	1.63141
FBgn0261859	CG42788	0.0470637	0.0205807	2.28678	0.0235277	1.62842
XLOC_003531	-	-0.0457753	0.0200181	-2.2867	0.023533	1.62832
XLOC_000028	-	-0.0471629	0.0206411	-2.28491	0.0236403	1.62635
FBgn0038690	CG11703	0.049495	0.0216629	2.28478	0.0236478	1.62621
FBgn0061356	Hao	0.0454893	0.0199127	2.28443	0.0236688	1.62582
FBgn0250785	vari	0.0464112	0.0203221	2.28378	0.023708	1.62511
FBgn0086384	Mer	-0.0460376	0.0201705	-2.28242	0.0237901	1.6236
FBgn0032879	CarT	-0.0470684	0.0206235	-2.28227	0.0237994	1.62343
FBgn0040805	CG12355	0.0482149	0.0211337	2.28142	0.0238508	1.6225
FBgn0040294	POSH	-0.0462967	0.0202931	-2.2814	0.0238521	1.62247
FBgn0033818	CG4712	0.0450388	0.0197419	2.28138	0.0238528	1.62246
FBgn0040467	Dlip1	0.0481322	0.0211009	2.28105	0.023873	1.62209
FBgn0033603	Cpr47Ef	-0.0465356	0.02042	-2.27892	0.0240021	1.61975
FBgn0030718	ND-20	0.0456358	0.0200303	2.27834	0.024038	1.6191
FBgn0260873	CG42583	-0.0454552	0.0199565	-2.27771	0.024076	1.61842
FBgn0034173	Gapdh3	0.0473679	0.0208022	2.27707	0.0241155	1.6177
FBgn0044049	Ilp4	-0.046083	0.0202469	-2.27605	0.024178	1.61658
FBgn0003575	su(sable)	-0.0485208	0.0213192	-2.27593	0.0241853	1.61645
FBgn0035548	CG15023	-0.0456863	0.0200809	-2.27512	0.0242349	1.61556
FBgn0034548	CG13443	-0.0472685	0.0207811	-2.27459	0.0242672	1.61498
FBgn0035005	CG3483	0.0491888	0.0216277	2.27434	0.0242825	1.61471
FBgn0039946	ATbp	-0.0490861	0.0215834	-2.27426	0.0242878	1.61461
FBgn0260720	asRNA:CR42547	-0.0489722	0.0215653	-2.27088	0.0244964	1.6109
FBgn0030468	CG1622	-0.0462779	0.0203812	-2.27062	0.0245125	1.61061
FBgn0039804	CG15544	-0.0495865	0.0218424	-2.27019	0.024539	1.61014
FBgn0262540	CG43094	-0.0466383	0.0205569	-2.26874	0.0246293	1.60855
FBgn0025709	CNT2	-0.0455437	0.0200852	-2.26752	0.0247054	1.60721
FBgn0032750	Dus4	-0.0483371	0.0213195	-2.26727	0.024721	1.60693
FBgn0051407	CG31407	0.0467639	0.0206285	2.26696	0.0247403	1.6066
FBgn0032768	CG17564	0.0484408	0.0213762	2.26611	0.0247936	1.60566
FBgn0035753	RpL18	0.0456548	0.020149	2.26586	0.024809	1.60539
XLOC_000823	-	-0.0448384	0.0197989	-2.26469	0.0248825	1.60411
XLOC_005707	-	-0.0467991	0.0206648	-2.26468	0.0248835	1.60409
FBgn0019960	Mitofilin	0.0459862	0.0203068	2.26457	0.0248901	1.60397
FBgn0033993	CG8089	-0.0450594	0.0199062	-2.26358	0.0249523	1.60289
FBgn0040905	CG15578	0.0467796	0.0206692	2.26325	0.0249731	1.60253
FBgn0265067	lncRNA:CR44178	-0.0475762	0.0210223	-2.26313	0.0249808	1.60239
FBgn0262099	CG42852	-0.0453185	0.0200273	-2.26284	0.0249994	1.60207
FBgn0261816	CG42758	0.0478867	0.0211629	2.26277	0.0250036	1.602
FBgn0031361	CG17652	0.045879	0.0202757	2.26276	0.0250045	1.60198
FBgn0031187	Usp2	0.0508666	0.022481	2.26265	0.0250112	1.60186
XLOC_006333	-	-0.0474402	0.0209688	-2.26241	0.0250262	1.6016
FBgn0035204	Nt5a	0.0486267	0.0214939	2.26235	0.0250304	1.60153
FBgn0262526	solo	-0.0458442	0.0202656	-2.26218	0.0250411	1.60135
FBgn0035854	Dhps	-0.0460785	0.0203747	-2.26155	0.0250806	1.60066
FBgn0039907	lgs	0.0473938	0.0209639	2.26073	0.0251326	1.59976
FBgn0034049	bdg	0.0481917	0.0213291	2.25944	0.0252148	1.59834
FBgn0033316	Gle1	-0.0463249	0.020505	-2.2592	0.0252301	1.59808
FBgn0020407	asun	-0.0469916	0.0208025	-2.25893	0.0252467	1.5978
FBgn0030117	ric8b	-0.0455364	0.0201595	-2.25881	0.0252548	1.59766
FBgn0039830	ATPsynC	0.046546	0.0206081	2.25863	0.0252663	1.59746
FBgn0036341	Syx13	-0.046857	0.0207545	-2.25768	0.0253264	1.59643
XLOC_001047	-	-0.0457529	0.0202737	-2.25676	0.0253854	1.59542
FBgn0263662	lncRNA:Irar	-0.0477728	0.0211738	-2.25622	0.0254199	1.59483
XLOC_003172	-	-0.0445019	0.0197249	-2.25612	0.0254264	1.59472
FBgn0030638	CG11655	-0.0459639	0.0203802	-2.25532	0.0254776	1.59384
XLOC_000462	-	-0.0490622	0.0217627	-2.25442	0.0255353	1.59286
FBgn0000024	Ace	0.0450254	0.0199723	2.25439	0.0255373	1.59282
FBgn0085362	Vml	-0.0452028	0.020053	-2.25416	0.0255522	1.59257
FBgn0050376	CG30376	0.0474387	0.0210471	2.25393	0.0255668	1.59232
FBgn0260462	CtsF	0.045633	0.0202518	2.25328	0.025609	1.59161
FBgn0039593	Sid	-0.0458056	0.0203319	-2.25289	0.0256339	1.59119
FBgn0033615	CG7741	-0.0461145	0.0204729	-2.25246	0.0256616	1.59072
FBgn0052591	CG32591	0.0475519	0.021117	2.25182	0.0257027	1.59002
FBgn0029950	rumpel	0.044677	0.0198414	2.25171	0.0257101	1.5899
FBgn0031700	CG14022	0.0448938	0.019939	2.25156	0.02572	1.58973
FBgn0030648	CG6340	-0.0463466	0.0205915	-2.25076	0.0257715	1.58886
FBgn0028875	nAChRα5	-0.0453242	0.0201489	-2.24946	0.025856	1.58744
FBgn0039190	CG5762	0.0479756	0.0213309	2.24911	0.0258787	1.58706
FBgn0032119	CG3769	-0.0501522	0.0222998	-2.249	0.0258859	1.58694
FBgn0086377	Syx7	-0.0479667	0.0213334	-2.24844	0.0259225	1.58632
FBgn0039678	Obp99a	0.0479928	0.0213459	2.24833	0.0259293	1.58621
FBgn0037440	CRAT	0.0442227	0.0196743	2.24774	0.0259682	1.58556
FBgn0259139	glo	0.0461611	0.020546	2.24672	0.0260344	1.58445
FBgn0260972	alc	0.0477176	0.0212395	2.24664	0.0260396	1.58437
FBgn0033019	CG10395	-0.0514043	0.0228831	-2.24639	0.0260564	1.58409
FBgn0027602	CG8611	-0.0486094	0.0216397	-2.2463	0.026062	1.58399
XLOC_000824	-	-0.046562	0.0207389	-2.24516	0.0261368	1.58275
FBgn0034196	CG15605	0.0485207	0.0216124	2.24504	0.0261447	1.58262
FBgn0000316	cin	-0.0458352	0.020418	-2.24484	0.0261576	1.5824
FBgn0034595	CG15657	0.0454485	0.020253	2.24403	0.0262108	1.58152
FBgn0034240	MESR4	-0.0497755	0.0221831	-2.24385	0.0262228	1.58132
XLOC_004590	-	-0.0470531	0.0209721	-2.2436	0.0262393	1.58105
FBgn0041203	LIMK1	0.0449042	0.0200175	2.24324	0.0262629	1.58066
FBgn0004838	Hrb27C	0.0469219	0.020917	2.24324	0.026263	1.58066
FBgn0026148	CG12253	-0.04509	0.0201131	-2.24182	0.0263568	1.57911
FBgn0263236	SP1029	0.0443324	0.0197767	2.24165	0.0263677	1.57893
FBgn0040793	COX7B	0.0455056	0.0203089	2.24067	0.0264324	1.57786
XLOC_002084	-	-0.0451619	0.0201574	-2.24047	0.026446	1.57764
FBgn0029153	Menl-2	0.047655	0.0212805	2.23937	0.0265186	1.57645
FBgn0030304	Cyp4g15	-0.0449988	0.0200999	-2.23876	0.0265598	1.57578
XLOC_005059	-	-0.045039	0.0201326	-2.23712	0.0266689	1.574
FBgn0034998	CG13577	0.0461406	0.0206285	2.23674	0.0266939	1.57359
FBgn0035598	CG4669	0.0481359	0.0215225	2.23654	0.0267074	1.57337
FBgn0046698	Pp1-Y2	-0.0475207	0.021256	-2.23563	0.0267682	1.57238
FBgn0043364	cbt	0.0454186	0.0203232	2.23482	0.0268229	1.57149
FBgn0086915	Mst77F	0.0477102	0.0213512	2.23454	0.0268415	1.57119
FBgn0035195	Sac1	0.0481933	0.0215727	2.23399	0.0268786	1.57059
XLOC_003255	-	-0.0479884	0.0214869	-2.23338	0.0269193	1.56994
FBgn0004110	tin	-0.044231	0.0198175	-2.23192	0.0270182	1.56834
FBgn0033092	Rpp25	-0.0448382	0.0200896	-2.23191	0.0270184	1.56834
FBgn0034429	AANATL4	-0.0476754	0.021361	-2.23189	0.02702	1.56832
FBgn0044826	Pak3	0.0452351	0.020268	2.23185	0.0270227	1.56827
FBgn0038163	CG10841	0.0472033	0.0211513	2.2317	0.0270328	1.56811
FBgn0261529	ms(2)34Fe	0.045856	0.0205595	2.23041	0.0271201	1.56671
FBgn0037418	Osi11	-0.0460252	0.0206417	-2.22972	0.0271668	1.56596
FBgn0023522	unmet	-0.0445249	0.0199733	-2.22922	0.0272006	1.56542
FBgn0032821	CdGAPr	0.0479434	0.0215141	2.22847	0.0272519	1.5646
FBgn0031775	CG9150	-0.0448288	0.0201191	-2.22817	0.0272725	1.56428
FBgn0004107	Cdk2	-0.044667	0.0200499	-2.22779	0.0272979	1.56387
FBgn0264954	fd3F	-0.0449445	0.0201775	-2.22745	0.0273212	1.5635
FBgn0263767	lncRNA:CR43684	0.045262	0.020324	2.22703	0.0273501	1.56304
FBgn0037150	CG7133	-0.0438882	0.0197216	-2.22538	0.0274626	1.56126
FBgn0026395	Or23a	-0.045439	0.0204206	-2.22516	0.0274778	1.56102
XLOC_004675	-	-0.0477804	0.0214788	-2.22454	0.0275204	1.56035
FBgn0002626	RpL32	0.0454789	0.0204506	2.22385	0.0275678	1.5596
FBgn0265418	lncRNA:CR44330	-0.0464628	0.0208995	-2.22315	0.0276155	1.55885
FBgn0264863	asRNA:CR44054	-0.044312	0.0199381	-2.22248	0.0276619	1.55812
FBgn0039836	CG1750	-0.0449725	0.0202523	-2.22061	0.0277911	1.5561
FBgn0032694	MESR3	0.0451731	0.0203461	2.22023	0.0278172	1.55569
FBgn0034737	CG11362	-0.0449816	0.0202687	-2.21926	0.0278845	1.55464
FBgn0011743	Arp53D	0.0467343	0.0210597	2.21914	0.0278932	1.5545
XLOC_005491	-	-0.0439359	0.0198039	-2.21855	0.0279336	1.55387
XLOC_005816	-	0.0448925	0.0202408	2.21792	0.027978	1.55318
FBgn0034095	CG15701	-0.0451702	0.0203711	-2.21736	0.0280165	1.55259
XLOC_002143	-	-0.0447733	0.0201992	-2.21658	0.0280709	1.55174
FBgn0003862	trx	0.044185	0.0199339	2.21658	0.0280714	1.55174
FBgn0013300	ProtA	0.0442323	0.0199605	2.21599	0.0281124	1.5511
FBgn0039680	Cap-D2	-0.0455965	0.0205813	-2.21544	0.0281512	1.5505
FBgn0050105	CG30105	-0.0469423	0.0211893	-2.21537	0.0281556	1.55044
FBgn0039727	Vps13B	0.0466974	0.0210874	2.21447	0.0282186	1.54946
XLOC_003372	-	-0.0449601	0.0203188	-2.21273	0.0283408	1.54759
FBgn0051661	CG31661	-0.0454976	0.0205638	-2.21251	0.0283563	1.54735
FBgn0264835	lncRNA:CR44043	-0.0468213	0.0211669	-2.21201	0.028392	1.5468
FBgn0032259	CG6144	-0.0469886	0.0212425	-2.212	0.0283923	1.5468
XLOC_003256	-	-0.0458806	0.0207523	-2.21087	0.0284724	1.54558
FBgn0033027	TpnC4	0.0450766	0.0203889	2.21084	0.0284745	1.54554
FBgn0037147	G6pdl	0.046291	0.0209509	2.2095	0.0285693	1.5441
XLOC_001050	-	0.0454144	0.0205563	2.20927	0.0285857	1.54385
XLOC_003311	-	-0.0452296	0.0204734	-2.20919	0.028591	1.54377
FBgn0040743	CG15919	0.0468214	0.0211966	2.20891	0.0286111	1.54346
FBgn0035243	CG13926	0.0445942	0.0201897	2.20876	0.0286219	1.5433
FBgn0031168	CG1722	0.0486723	0.0220362	2.20874	0.0286229	1.54329
FBgn0263109	CG43366	-0.0474531	0.0214844	-2.20873	0.028624	1.54327
FBgn0033188	Drat	0.0452212	0.0204801	2.20805	0.0286719	1.54254
FBgn0051025	Ppi1	0.0483701	0.0219127	2.2074	0.0287184	1.54184
FBgn0050499	Rpe	0.0464561	0.021052	2.20673	0.0287661	1.54112
FBgn0040964	CG18661	-0.0436237	0.0197743	-2.20608	0.0288126	1.54042
XLOC_003716	-	0.0447931	0.0203099	2.20548	0.0288553	1.53977
FBgn0034214	CG6550	0.0436596	0.0197992	2.20512	0.0288809	1.53939
FBgn0038486	CG5265	0.0457041	0.0207354	2.20416	0.0289503	1.53835
FBgn0004047	Yp3	-0.0437491	0.0198534	-2.20361	0.0289891	1.53776
XLOC_004905	-	-0.0439993	0.0199735	-2.20289	0.0290413	1.53698
FBgn0051802	CG31802	0.0454283	0.0206259	2.20249	0.0290699	1.53656
FBgn0250844	CG4218	0.047667	0.0216443	2.20229	0.0290844	1.53634
FBgn0022023	eIF3h	0.046155	0.0209602	2.20203	0.029103	1.53606
FBgn0083038	snoRNA:Ψ18S-525a	0.0478973	0.0217604	2.20113	0.0291682	1.53509
FBgn0034380	Vps51	0.0470708	0.0213886	2.20074	0.0291959	1.53468
FBgn0051755	SoYb	-0.0436564	0.0198377	-2.20068	0.0292003	1.53461
FBgn0034325	CG18539	0.0444549	0.020201	2.20063	0.0292039	1.53456
FBgn0050296	RIC-3	-0.04996	0.0227131	-2.19961	0.0292779	1.53346
FBgn0000140	asp	-0.0440457	0.0200247	-2.19957	0.0292809	1.53342
FBgn0030005	spdt	-0.0461012	0.0209612	-2.19936	0.0292962	1.53319
XLOC_005257	-	-0.0455488	0.0207229	-2.19799	0.0293953	1.53172
FBgn0050441	IFT20	-0.0458639	0.0208719	-2.1974	0.0294379	1.53109
FBgn0038488	m-cup	0.0467218	0.0212629	2.19734	0.0294427	1.53102
XLOC_006320	-	-0.0456214	0.0207627	-2.19728	0.0294473	1.53095
FBgn0050460	CG30460	0.0467064	0.0212584	2.19708	0.0294615	1.53075
XLOC_000064	-	0.0438923	0.0199837	2.1964	0.0295108	1.53002
FBgn0086037	CR34666	-0.0468145	0.0213186	-2.19595	0.0295438	1.52953
FBgn0037081	barc	0.044485	0.0202584	2.19588	0.0295488	1.52946
FBgn0038196	CG9922	0.047579	0.0216689	2.19573	0.0295601	1.52929
FBgn0035669	CG6592	-0.0465797	0.0212176	-2.19534	0.0295885	1.52888
FBgn0035620	Alp9	-0.044649	0.0203548	-2.19354	0.0297202	1.52695
FBgn0034822	RpL37-2	0.0459007	0.0209286	2.19321	0.0297446	1.52659
FBgn0036126	Irbp18	0.0449257	0.0204864	2.19296	0.0297631	1.52632
FBgn0024992	Spg7	0.0444935	0.0202903	2.19284	0.0297713	1.5262
FBgn0023516	Pex5	0.0452583	0.0206398	2.19276	0.0297772	1.52612
FBgn0032481	CG16972	0.0480809	0.0219299	2.19248	0.0297982	1.52581
FBgn0024364	CG11417	-0.0450193	0.0205342	-2.1924	0.0298036	1.52573
FBgn0011274	Dif	0.0471623	0.0215265	2.1909	0.0299145	1.52412
FBgn0032929	Mcm10	-0.0455547	0.0207927	-2.19089	0.0299149	1.52411
XLOC_005233	-	-0.0459579	0.0209829	-2.19026	0.0299618	1.52343
XLOC_005949	-	-0.0453894	0.0207325	-2.18928	0.0300339	1.52239
XLOC_001114	-	-0.0440813	0.0201364	-2.18914	0.0300448	1.52223
FBgn0034365	ctg	-0.0452955	0.0206974	-2.18846	0.030095	1.52151
FBgn0030469	IP3K2	-0.0459355	0.0209936	-2.18808	0.0301234	1.5211
FBgn0261568	CG42682	-0.0462947	0.0211741	-2.18639	0.0302491	1.51929
FBgn0000543	ecd	0.0435338	0.0199136	2.18613	0.0302678	1.51902
FBgn0261277	rtv	0.044525	0.0203739	2.1854	0.0303229	1.51823
FBgn0010747	Srp54k	0.0447915	0.0204993	2.18502	0.0303508	1.51783
XLOC_003411	-	-0.0452702	0.0207324	-2.18355	0.0304611	1.51625
FBgn0026616	α-Man-IIb	-0.0429046	0.019659	-2.18244	0.0305444	1.51507
FBgn0027358	Tim9b	0.0460063	0.0210834	2.18211	0.0305692	1.51472
FBgn0047178	CG32147	-0.0442044	0.0202617	-2.18168	0.0306016	1.51426
FBgn0037881	GCC88	0.0454424	0.0208359	2.18096	0.0306556	1.51349
FBgn0013732	sced	-0.0444565	0.0203874	-2.18059	0.0306835	1.51309
FBgn0027554	CG8042	0.0479457	0.0219906	2.18028	0.0307066	1.51277
XLOC_001124	-	-0.0436811	0.0200355	-2.18018	0.0307143	1.51266
FBgn0031713	Coq6	0.0483895	0.0222048	2.17923	0.0307862	1.51164
XLOC_003868	-	-0.0488602	0.0224227	-2.17905	0.0307999	1.51145
FBgn0035104	CG13875	-0.0437431	0.0200788	-2.17857	0.0308358	1.51094
FBgn0034248	CG14483	0.0455639	0.020916	2.17843	0.0308471	1.51079
XLOC_000333	-	-0.0467396	0.0214619	-2.17779	0.030895	1.51011
FBgn0265342	COX7CL	0.0453417	0.0208324	2.1765	0.030993	1.50874
XLOC_000560	-	0.0457154	0.0210138	2.1755	0.0310695	1.50767
FBgn0035481	scrape	0.0452329	0.0207974	2.17493	0.0311128	1.50706
FBgn0038000	Rsbp15	0.0464335	0.021353	2.17457	0.0311405	1.50667
FBgn0033261	udd	-0.0439147	0.0201954	-2.17449	0.0311463	1.50659
FBgn0051130	tRNA:Leu-TAA-4-1	-0.0447776	0.0205954	-2.17416	0.0311716	1.50624
FBgn0005624	Psc	-0.0458498	0.0210914	-2.17386	0.0311945	1.50592
XLOC_002112	-	-0.045746	0.0210521	-2.17298	0.0312617	1.50499
FBgn0033610	CG18335	0.047099	0.0216765	2.17281	0.0312749	1.5048
FBgn0037135	eIF2A	0.0473128	0.0217807	2.17223	0.0313194	1.50419
FBgn0022768	Pp2C1	0.0457843	0.0210838	2.17154	0.0313729	1.50345
FBgn0050277	Oatp58Da	-0.0436683	0.0201117	-2.17128	0.0313923	1.50318
FBgn0037616	CG8136	0.0479486	0.0220838	2.17122	0.0313976	1.5031
FBgn0036910	Cyp305a1	0.0457209	0.0210587	2.17112	0.0314049	1.503
FBgn0032293	Dpy-30L1	-0.0443063	0.0204089	-2.17092	0.0314201	1.50279
FBgn0260407	mRpS23	0.0441151	0.0203239	2.17061	0.0314445	1.50246
FBgn0037470	Tailor	0.0448849	0.0206819	2.17025	0.031472	1.50208
FBgn0029733	CG6927	-0.042735	0.0196965	-2.16968	0.0315161	1.50147
FBgn0041775	tral	-0.0441629	0.020356	-2.16953	0.0315276	1.50131
FBgn0031695	Cyp4ac3	0.0465176	0.0214478	2.16888	0.031578	1.50062
FBgn0035132	mthl10	0.0439088	0.020246	2.16877	0.0315865	1.5005
FBgn0037248	srl	-0.0424616	0.019581	-2.16851	0.0316066	1.50022
FBgn0035998	CG3437	-0.0438577	0.0202258	-2.16841	0.0316141	1.50012
FBgn0019886	Letm1	0.0461828	0.0213024	2.16796	0.031649	1.49964
XLOC_001205	-	-0.0474609	0.0218932	-2.16784	0.031658	1.49952
FBgn0031190	CG12576	0.0443674	0.0204689	2.16755	0.0316803	1.49921
XLOC_004929	-	-0.0455781	0.0210299	-2.1673	0.0316998	1.49894
XLOC_003195	-	-0.0441358	0.0203695	-2.16676	0.0317423	1.49836
XLOC_005121	-	-0.044161	0.0203832	-2.16654	0.0317591	1.49813
FBgn0032563	CG15258	0.0437905	0.0202155	2.16619	0.0317865	1.49776
XLOC_006324	-	0.0443096	0.020456	2.1661	0.0317932	1.49767
FBgn0262334	mir-992	0.0448228	0.0207011	2.16524	0.0318606	1.49675
FBgn0083979	Ir10a	-0.0438464	0.0202571	-2.1645	0.0319182	1.49596
XLOC_006327	-	-0.0469507	0.0217035	-2.16328	0.0320136	1.49467
XLOC_002365	-	-0.0445809	0.0206103	-2.16304	0.0320322	1.49441
FBgn0033224	Nop17l	0.0441629	0.0204187	2.16286	0.0320459	1.49423
FBgn0040211	Hgd	0.0435939	0.0201622	2.16216	0.032101	1.49348
FBgn0086710	RpL30	0.0446782	0.0206744	2.16104	0.0321891	1.49229
FBgn0262537	CG43091	0.0436527	0.0202165	2.15926	0.0323293	1.4904
FBgn0039177	shps	0.0478966	0.0221882	2.15865	0.0323772	1.48976
FBgn0031763	CG13996	-0.0454955	0.0211045	-2.15572	0.0326091	1.48666
FBgn0037826	CG14689	0.0503175	0.0233424	2.15563	0.032617	1.48656
FBgn0027095	Manf	-0.0462806	0.021471	-2.15549	0.0326277	1.48641
FBgn0053704	CG33704	0.0466737	0.0216557	2.15526	0.0326462	1.48617
FBgn0039070	wam	0.0468649	0.0217461	2.15509	0.0326593	1.48599
FBgn0041186	Slbp	0.0449618	0.0208682	2.15456	0.0327021	1.48542
FBgn0261674	CG42709	-0.0434741	0.0201783	-2.1545	0.0327068	1.48536
FBgn0040357	CG14624	-0.0432143	0.0200614	-2.15411	0.0327378	1.48495
FBgn0029716	CG3546	-0.0447999	0.0207995	-2.15389	0.0327554	1.48472
XLOC_005298	-	-0.0452579	0.0210197	-2.15312	0.0328165	1.48391
FBgn0052221	CG32221	-0.043691	0.0202919	-2.15312	0.0328167	1.48391
FBgn0037419	Osi12	-0.0442289	0.0205507	-2.15219	0.0328912	1.48292
FBgn0036184	PCID2	-0.0459021	0.0213381	-2.15118	0.032972	1.48186
FBgn0040660	CG13551	0.0429705	0.0199866	2.14997	0.0330694	1.48057
FBgn0025838	CG2652	0.0427693	0.019893	2.14996	0.0330699	1.48057
XLOC_005996	-	-0.0429065	0.019958	-2.14984	0.0330802	1.48043
FBgn0037817	Cyp12e1	0.0430478	0.0200287	2.14931	0.0331229	1.47987
FBgn0036931	CG14183	0.0462974	0.0215428	2.14909	0.0331406	1.47964
FBgn0021953	Fatp1	0.0427845	0.0199182	2.14801	0.0332271	1.47851
FBgn0052461	CG32461	0.0461968	0.0215071	2.14797	0.0332303	1.47847
FBgn0259794	sinah	0.0469531	0.0218656	2.14735	0.033281	1.4778
XLOC_004687	-	-0.0436098	0.0203153	-2.14665	0.0333377	1.47706
FBgn0263607	l(3)72Dp	-0.0436481	0.0203359	-2.14636	0.0333611	1.47676
FBgn0052298	CG32298	0.0452944	0.0211048	2.14617	0.0333767	1.47656
FBgn0000274	Pka-C2	0.0469376	0.0218708	2.14613	0.0333798	1.47652
FBgn0026417	Hus1-like	-0.0439845	0.020496	-2.14601	0.0333894	1.47639
FBgn0036723	Pykl4	0.0479985	0.0223829	2.14443	0.0335179	1.47472
FBgn0039492	CG6051	0.0458204	0.0213694	2.14421	0.0335357	1.47449
FBgn0051805	CG31805	0.0445121	0.0207634	2.14377	0.0335712	1.47403
FBgn0037082	CG5664	-0.0447653	0.0208885	-2.14306	0.0336296	1.47328
FBgn0039112	SdhD	0.0436177	0.0203535	2.14301	0.0336336	1.47323
FBgn0259938	cwo	0.0449858	0.0209976	2.14242	0.0336815	1.47261
FBgn0004872	piwi	-0.0419046	0.0195604	-2.14232	0.0336897	1.4725
FBgn0039088	CG10164	0.046115	0.0215265	2.14224	0.0336962	1.47242
XLOC_000627	-	-0.0434536	0.0202865	-2.142	0.0337165	1.47216
XLOC_003383	-	0.0448932	0.0209612	2.14173	0.0337382	1.47188
FBgn0054012	CG34012	0.0442757	0.0206741	2.1416	0.0337484	1.47175
FBgn0050375	CG30375	-0.0440418	0.0205659	-2.1415	0.0337572	1.47163
XLOC_005108	-	0.0430832	0.020122	2.1411	0.0337894	1.47122
FBgn0041242	Gr47a	-0.0437711	0.0204515	-2.14024	0.0338604	1.47031
FBgn0262967	lncRNA:CR43278	0.0455342	0.0212807	2.1397	0.0339048	1.46974
FBgn0034255	Oxp	-0.0430662	0.0201304	-2.13936	0.0339326	1.46938
FBgn0263597	Acp98AB	-0.0433944	0.0202847	-2.13926	0.0339408	1.46928
XLOC_003103	-	-0.0437824	0.0204775	-2.13808	0.0340384	1.46803
FBgn0050085	Rif1	-0.0429895	0.020111	-2.13761	0.0340768	1.46754
FBgn0035928	CG13310	-0.0468561	0.0219255	-2.13706	0.0341224	1.46696
FBgn0039501	TTLL6B	0.0480763	0.0225054	2.13621	0.0341924	1.46607
XLOC_001794	-	-0.0436185	0.0204244	-2.1356	0.0342432	1.46543
FBgn0036729	CG13733	0.0462976	0.0216846	2.13504	0.0342895	1.46484
FBgn0036520	CG13449	0.0437114	0.0204813	2.13421	0.034359	1.46396
XLOC_001886	-	0.0455446	0.0213441	2.13383	0.0343906	1.46356
XLOC_002258	-	-0.0428561	0.020092	-2.133	0.0344599	1.46269
FBgn0036569	IleRS-m	-0.0442003	0.0207342	-2.13176	0.0345632	1.46139
FBgn0264832	CG44040	-0.0436534	0.0204782	-2.1317	0.0345676	1.46133
FBgn0037040	CG12983	0.0458169	0.0215016	2.13086	0.0346382	1.46045
XLOC_002220	-	-0.0455785	0.0213949	-2.13034	0.0346819	1.4599
FBgn0032925	Noc2	-0.0438947	0.0206116	-2.12962	0.0347425	1.45914
FBgn0036331	CR14117	-0.0438496	0.0205921	-2.12944	0.0347577	1.45895
FBgn0031232	CG11617	0.0451493	0.0212103	2.12865	0.0348238	1.45812
FBgn0033372	CG13742	-0.0437479	0.0205584	-2.12798	0.0348798	1.45743
FBgn0035934	TrpA1	-0.0439734	0.0206659	-2.12783	0.0348929	1.45726
FBgn0031654	Jon25Bii	-0.0427779	0.0201053	-2.12769	0.0349044	1.45712
FBgn0016691	ATPsynO	0.0448731	0.0210906	2.12763	0.0349094	1.45706
FBgn0262888	asRNA:CR43243	-0.0439993	0.0206847	-2.12715	0.0349504	1.45655
FBgn0036329	CG11262	0.0454214	0.0213583	2.12664	0.0349936	1.45601
FBgn0036876	CG9451	0.0436707	0.0205382	2.12632	0.0350205	1.45568
XLOC_002249	-	-0.0431634	0.020301	-2.12617	0.035033	1.45552
FBgn0036641	Smn	0.0424445	0.0199629	2.12617	0.0350332	1.45552
FBgn0038067	CG11598	0.0427583	0.0201168	2.12551	0.0350893	1.45483
FBgn0034546	CG13442	0.0453499	0.0213363	2.12548	0.0350914	1.4548
FBgn0037637	IscU	0.0438585	0.0206362	2.12532	0.0351049	1.45463
FBgn0003319	Sb	-0.0428321	0.0201596	-2.12465	0.035162	1.45393
FBgn0083972	CG34136	-0.0445919	0.0209939	-2.12404	0.0352132	1.45329
FBgn0039832	CG15563	-0.0418998	0.0197273	-2.12395	0.0352215	1.45319
FBgn0037329	POLDIP2	0.0480677	0.0226429	2.12285	0.0353144	1.45205
FBgn0038465	Irc	0.0432407	0.0203712	2.12264	0.0353323	1.45183
FBgn0027836	Gtpbp1	0.0452989	0.0213431	2.12241	0.0353521	1.45158
FBgn0030733	UQCR-14	0.0436616	0.0205754	2.12203	0.0353846	1.45119
FBgn0051145	CG31145	0.0429154	0.0202239	2.12201	0.0353861	1.45117
FBgn0035870	Gr66a	-0.0450983	0.0212573	-2.12155	0.0354257	1.45068
FBgn0035139	CG13891	0.046122	0.0217425	2.12129	0.0354482	1.45041
FBgn0031000	Muc18B	-0.0436668	0.0205867	-2.12112	0.0354625	1.45023
FBgn0050414	CG30414	-0.0436269	0.0205693	-2.12097	0.0354749	1.45008
FBgn0034243	Ns2	0.0445505	0.0210051	2.12094	0.0354777	1.45004
FBgn0038247	Cad88C	-0.0434218	0.020477	-2.12051	0.0355145	1.44959
FBgn0265169	asRNA:CR44238	-0.0435172	0.0205227	-2.12045	0.0355199	1.44953
XLOC_002715	-	-0.0442791	0.0208841	-2.12023	0.0355385	1.4493
FBgn0031774	CG9147	0.0437877	0.0206548	2.11998	0.03556	1.44904
FBgn0003459	stwl	0.0422454	0.0199281	2.11989	0.0355673	1.44895
FBgn0033322	CG8584	0.0448037	0.0211349	2.11989	0.0355673	1.44895
FBgn0050466	CG30466	-0.0432922	0.020426	-2.11946	0.0356043	1.4485
FBgn0010282	TfIIFα	-0.0433827	0.0204714	-2.11919	0.0356279	1.44821
FBgn0000377	crn	-0.0430022	0.0202931	-2.11906	0.035639	1.44807
FBgn0033653	CG13192	-0.0439385	0.0207355	-2.119	0.0356442	1.44801
FBgn0030620	CG5662	-0.043242	0.0204169	-2.11795	0.0357344	1.44691
FBgn0029931	moat	-0.043389	0.0204869	-2.11788	0.0357398	1.44685
FBgn0033672	rho-7	0.0438658	0.020715	2.11759	0.0357653	1.44654
FBgn0014022	Rlb1	-0.0454003	0.0214475	-2.11681	0.0358321	1.44573
FBgn0036821	CG3961	0.0432228	0.0204193	2.11677	0.035836	1.44568
FBgn0034133	knon	0.0445804	0.0210622	2.11661	0.03585	1.44551
FBgn0038315	CG14866	-0.0432557	0.0204366	-2.11658	0.035852	1.44549
XLOC_002028	-	-0.0440775	0.020826	-2.11647	0.0358616	1.44537
FBgn0004414	msopa	-0.0419777	0.019836	-2.11624	0.0358818	1.44513
FBgn0033028	hrm	0.0441322	0.0208738	2.11424	0.0360545	1.44304
XLOC_003668	-	-0.0429962	0.0203441	-2.11344	0.0361238	1.44221
FBgn0032464	Vha68-3	0.044531	0.0210715	2.11333	0.0361337	1.44209
FBgn0033953	CG12861	0.0437442	0.0207018	2.11306	0.0361572	1.44181
XLOC_003347	-	-0.0431132	0.0204039	-2.11299	0.0361633	1.44173
FBgn0032744	Ttc19	0.0436197	0.0206456	2.11278	0.0361812	1.44152
FBgn0038191	Kots	-0.0417916	0.019784	-2.11239	0.0362151	1.44111
FBgn0015520	nonA-l	-0.0432375	0.0204723	-2.112	0.0362494	1.4407
FBgn0031855	meng	-0.0442746	0.0209669	-2.11164	0.0362801	1.44033
XLOC_003191	-	-0.0427467	0.0202447	-2.1115	0.0362932	1.44018
FBgn0262699	fzr	-0.0431642	0.020452	-2.11051	0.0363795	1.43914
XLOC_001187	-	-0.0437734	0.0207462	-2.10995	0.0364282	1.43856
FBgn0035065	CG3589	-0.0428389	0.0203062	-2.10965	0.0364546	1.43825
FBgn0033893	CG18371	0.0442188	0.0209662	2.10905	0.0365067	1.43763
FBgn0043854	slam	-0.042279	0.0200468	-2.10901	0.0365101	1.43759
FBgn0033807	AQP	0.0417964	0.0198197	2.10884	0.0365257	1.4374
FBgn0034826	CG13544	0.0437946	0.0207676	2.10879	0.0365294	1.43736
FBgn0038681	Cyp12a4	0.04317	0.0204742	2.1085	0.0365549	1.43705
FBgn0035347	Svil	0.0442384	0.0209829	2.10831	0.0365718	1.43685
FBgn0052846	CG32846	0.0471771	0.0223792	2.10808	0.036592	1.43661
FBgn0025830	IntS8	-0.0425204	0.0201714	-2.10796	0.0366029	1.43648
FBgn0265065	asRNA:CR44176	-0.0418753	0.0198663	-2.10786	0.0366118	1.43638
FBgn0035035	CG3570	-0.043041	0.0204222	-2.10756	0.0366379	1.43607
FBgn0035815	Snmp2	-0.0419663	0.0199141	-2.10737	0.0366546	1.43587
XLOC_004723	-	-0.0442168	0.0209836	-2.10721	0.0366685	1.43571
FBgn0036414	nan	-0.0425574	0.0201997	-2.10684	0.0367013	1.43532
FBgn0037035	CG10589	0.0472641	0.0224351	2.1067	0.0367132	1.43518
FBgn0026088	CG14818	0.0433254	0.0205704	2.1062	0.0367571	1.43466
FBgn0032987	RpL21	0.0432393	0.0205361	2.10553	0.0368166	1.43396
FBgn0033961	ND-B15	0.0431732	0.0205174	2.10423	0.0369316	1.4326
FBgn0035553	CG13722	-0.0454908	0.0216229	-2.10382	0.0369674	1.43218
XLOC_006286	-	-0.0437042	0.0207782	-2.10336	0.0370082	1.4317
FBgn0264261	lncRNA:CR43761	-0.0436819	0.0207734	-2.10278	0.03706	1.43109
FBgn0263625	lncRNA:CR43634	-0.0422509	0.0200933	-2.10274	0.0370633	1.43106
FBgn0040954	Sem1	-0.043061	0.0204802	-2.10256	0.0370791	1.43087
FBgn0047038	ND-13B	0.0439288	0.0208934	2.10252	0.0370826	1.43083
FBgn0263497	lncRNA:CR43486	-0.0446669	0.0212444	-2.10252	0.0370827	1.43083
FBgn0052650	CG32650	0.0426912	0.0203072	2.10227	0.0371051	1.43057
FBgn0027600	obst-B	-0.0423175	0.0201429	-2.10086	0.0372308	1.4291
FBgn0038638	CG7702	0.0435808	0.0207603	2.09923	0.0373759	1.42741
FBgn0036310	CG10969	0.0443543	0.0211382	2.0983	0.0374591	1.42644
XLOC_001774	-	-0.0440928	0.0210144	-2.09822	0.0374662	1.42636
XLOC_001479	-	-0.0411158	0.0196032	-2.0974	0.0375403	1.4255
FBgn0263557	mir-4967	-0.0436917	0.0208347	-2.09706	0.0375706	1.42515
FBgn0035707	Rexo5	0.0464457	0.0221485	2.09701	0.0375748	1.4251
FBgn0030691	Efhc1.1	0.0445778	0.0212621	2.09658	0.0376134	1.42466
XLOC_006256	-	-0.0437697	0.0208767	-2.09658	0.0376142	1.42465
FBgn0032473	kmg	-0.0439089	0.0209446	-2.09643	0.0376276	1.42449
FBgn0003310	S	0.0430195	0.0205262	2.09583	0.0376813	1.42387
FBgn0035643	CG13287	-0.0438109	0.020907	-2.09551	0.0377099	1.42354
FBgn0050114	CG30114	-0.042928	0.0204873	-2.09535	0.0377248	1.42337
FBgn0010114	hig	0.0431559	0.0205963	2.09532	0.0377272	1.42335
FBgn0058182	CR40182	-0.0435011	0.0207658	-2.09484	0.0377702	1.42285
FBgn0025815	Mcm6	-0.0408622	0.0195067	-2.09477	0.0377764	1.42278
FBgn0037610	CG8043	0.045651	0.0217956	2.0945	0.0378011	1.4225
FBgn0040361	CG14627	-0.0429017	0.0204838	-2.09442	0.0378086	1.42241
FBgn0005694	Aef1	-0.0414377	0.0197858	-2.09432	0.0378177	1.4223
FBgn0259822	Ca-β	0.0431958	0.0206273	2.0941	0.0378369	1.42208
FBgn0003598	Su(var)3-7	-0.0431368	0.0206022	-2.0938	0.0378645	1.42177
FBgn0038980	Octβ1R	0.0434088	0.0207373	2.09327	0.037912	1.42122
XLOC_002542	-	-0.0436391	0.0208495	-2.09305	0.0379324	1.42099
FBgn0051226	CG31226	0.0433699	0.0207216	2.09298	0.037939	1.42091
FBgn0027583	CG7601	0.0427129	0.0204105	2.0927	0.0379643	1.42062
FBgn0023534	CG17778	-0.0462787	0.0221176	-2.09239	0.0379921	1.42031
FBgn0031548	CG8852	-0.0432279	0.0206606	-2.09228	0.038002	1.42019
XLOC_005951	-	-0.0440977	0.02108	-2.09192	0.0380346	1.41982
FBgn0000183	BicD	0.0438167	0.0209681	2.08968	0.0382388	1.4175
FBgn0060296	pain	0.043026	0.020594	2.08925	0.038278	1.41705
XLOC_004754	-	0.0432916	0.0207365	2.0877	0.0384198	1.41544
FBgn0004237	Hrb87F	0.0435124	0.0208454	2.08739	0.0384481	1.41513
FBgn0004649	yl	-0.0409946	0.0196416	-2.08713	0.0384719	1.41486
FBgn0036186	CG6071	0.0424394	0.0203349	2.08703	0.0384811	1.41475
FBgn0039881	CG1971	0.0467027	0.0224141	2.08363	0.0387932	1.41124
XLOC_004450	-	-0.0426648	0.0204773	-2.08352	0.038804	1.41112
XLOC_004988	-	-0.0428965	0.0205956	-2.0828	0.0388703	1.41038
XLOC_003356	-	0.0426497	0.0204855	2.08194	0.0389496	1.4095
FBgn0035989	Atat	0.0428141	0.0205655	2.08184	0.038959	1.40939
FBgn0262487	CG43077	0.0446788	0.0214654	2.08143	0.0389972	1.40897
FBgn0030462	CG15742	0.0431204	0.0207264	2.08046	0.0390871	1.40797
FBgn0034103	prim	-0.0417087	0.0200482	-2.08043	0.0390904	1.40793
FBgn0052064	S-Lap4	0.0448057	0.0215381	2.0803	0.0391018	1.4078
FBgn0037670	Ibf1	-0.0420197	0.0201991	-2.08028	0.0391044	1.40777
FBgn0026597	Axn	-0.0410582	0.019739	-2.08005	0.0391255	1.40754
FBgn0032647	CG15143	0.0436574	0.0209903	2.07988	0.0391409	1.40737
FBgn0052371	CG32371	0.0449623	0.021621	2.07957	0.0391701	1.40705
FBgn0052205	hpRNA:LINR-1	-0.0432712	0.0208159	-2.07875	0.039246	1.4062
FBgn0023177	Pp4-19C	-0.0417769	0.0201047	-2.07797	0.0393188	1.4054
FBgn0261649	tinc	-0.0426602	0.0205404	-2.07689	0.0394198	1.40429
FBgn0030418	CG4004	-0.0427232	0.0205709	-2.07687	0.039422	1.40426
FBgn0051871	CG31871	-0.0446539	0.0215021	-2.07672	0.0394358	1.40411
FBgn0011725	twin	0.0447211	0.0215515	2.07508	0.0395895	1.40242
XLOC_004838	-	0.0422412	0.0203584	2.07487	0.0396094	1.4022
FBgn0003444	smo	-0.042204	0.0203427	-2.07465	0.0396304	1.40197
FBgn0037808	Bruce	0.0434006	0.0209247	2.07413	0.0396791	1.40144
FBgn0036790	AstC-R1	-0.0417945	0.0201624	-2.07289	0.0397957	1.40016
FBgn0003178	Pyk	0.0432848	0.0208839	2.07264	0.0398195	1.3999
FBgn0061476	Zwilch	-0.0426951	0.0206063	-2.07194	0.0398854	1.39919
FBgn0261618	larp	0.042939	0.0207269	2.07165	0.039913	1.39889
FBgn0262681	lncRNA:CR43151	0.044807	0.0216299	2.07153	0.0399248	1.39876
XLOC_003503	-	-0.0430464	0.0207859	-2.07094	0.0399801	1.39816
XLOC_001789	-	-0.0426497	0.0205949	-2.07088	0.0399858	1.39809
FBgn0026059	Mhcl	0.042348	0.0204582	2.06998	0.0400717	1.39716
FBgn0037700	CG8149	-0.0430318	0.0207888	-2.06995	0.0400745	1.39713
FBgn0036500	CG7275	-0.043448	0.0209918	-2.06976	0.0400925	1.39694
FBgn0032205	CG4957	-0.0419162	0.0202645	-2.06846	0.0402162	1.3956
XLOC_002747	-	0.0415098	0.020069	2.06835	0.0402263	1.39549
FBgn0030631	Prp5	-0.0432484	0.0209185	-2.06747	0.04031	1.39459
FBgn0262717	Skel	-0.0428395	0.0207284	-2.06671	0.0403829	1.3938
FBgn0030839	ENGase	-0.04323	0.0209204	-2.0664	0.0404125	1.39348
FBgn0052043	CG44838	-0.0414258	0.0200484	-2.06629	0.0404234	1.39337
FBgn0263038	CG43333	-0.0432881	0.0209511	-2.06615	0.0404363	1.39323
FBgn0014861	Mcm2	-0.0413191	0.0199989	-2.06607	0.0404442	1.39314
FBgn0020617	Rx	-0.043195	0.0209085	-2.0659	0.0404602	1.39297
XLOC_004616	-	-0.0416749	0.0201765	-2.06551	0.0404974	1.39257
FBgn0033994	CG7544	-0.0427176	0.0206885	-2.0648	0.0405659	1.39184
FBgn0015770	MstProx	-0.0441081	0.0213681	-2.0642	0.0406233	1.39123
FBgn0032248	Bug22	0.0467795	0.0226731	2.06321	0.0407184	1.39021
FBgn0037241	CG14646	-0.0419675	0.0203471	-2.06258	0.0407788	1.38957
FBgn0262178	mir-981	-0.0444828	0.0215671	-2.06253	0.0407838	1.38951
FBgn0003510	Sry-α	-0.0428796	0.0207986	-2.06166	0.0408678	1.38862
FBgn0033919	CG8547	0.0421759	0.0204652	2.06086	0.0409453	1.3878
XLOC_004799	-	0.0416684	0.0202208	2.06067	0.0409635	1.3876
FBgn0030937	CG15042	-0.0414533	0.0201185	-2.06046	0.0409843	1.38738
FBgn0263039	lncRNA:CR43334	-0.0422328	0.020507	-2.05943	0.0410838	1.38633
XLOC_005433	-	0.0433838	0.0210692	2.05911	0.0411151	1.386
FBgn0263133	mEFG1	-0.043199	0.0209797	-2.05909	0.0411169	1.38598
FBgn0261871	dpr2	0.0404459	0.0196497	2.05835	0.0411889	1.38522
XLOC_003596	-	-0.0427523	0.0207714	-2.05823	0.0412002	1.3851
FBgn0016917	Stat92E	0.0443964	0.0215705	2.0582	0.0412028	1.38507
FBgn0030540	CG11581	-0.042039	0.0204262	-2.0581	0.0412133	1.38496
FBgn0038248	CG7886	0.044933	0.021833	2.05803	0.0412198	1.38489
FBgn0261452	scaRNA:MeU2-G25	0.0417072	0.0202667	2.05792	0.04123	1.38479
FBgn0050159	CG30159	-0.0410059	0.0199347	-2.05701	0.0413185	1.38386
FBgn0262478	CG43068	0.0421723	0.0205061	2.05658	0.0413611	1.38341
FBgn0260780	wisp	-0.0411428	0.0200138	-2.05572	0.0414449	1.38253
FBgn0030359	CG18130	0.0434069	0.0211167	2.05557	0.0414596	1.38237
FBgn0260959	MCPH1	0.0469498	0.0228439	2.05525	0.0414911	1.38205
FBgn0004650	fs(1)N	-0.0404306	0.0196729	-2.05515	0.0415009	1.38194
FBgn0034693	flap	0.044951	0.0218742	2.05498	0.0415173	1.38177
FBgn0014028	SdhB	0.0423903	0.020629	2.05489	0.0415264	1.38168
FBgn0033202	Grl43a	-0.0439	0.0213653	-2.05473	0.0415417	1.38152
FBgn0011692	pav	-0.0424806	0.0206751	-2.05467	0.041547	1.38146
XLOC_000441	-	-0.0435284	0.0211918	-2.05402	0.0416112	1.38079
FBgn0250827	whip	0.0412437	0.0200795	2.05402	0.0416113	1.38079
FBgn0037622	CG8202	-0.0426659	0.0207751	-2.0537	0.0416423	1.38046
FBgn0032717	CG10600	0.0441693	0.0215088	2.05355	0.0416576	1.38031
FBgn0265266	CG13639	-0.0426604	0.0207776	-2.05319	0.0416929	1.37994
FBgn0031255	BBS8	-0.0442913	0.0215724	-2.05314	0.0416972	1.37989
FBgn0036819	Dysb	-0.0418951	0.0204072	-2.05296	0.0417151	1.37971
FBgn0053062	CG33062	-0.0415808	0.0202587	-2.05249	0.0417613	1.37923
FBgn0262686	CG43156	-0.0426502	0.020781	-2.05237	0.0417732	1.3791
FBgn0030669	CG9240	0.0430655	0.0209871	2.052	0.0418098	1.37872
FBgn0034736	gas	-0.0427914	0.0208535	-2.052	0.04181	1.37872
FBgn0052647	CG32647	0.0431098	0.0210089	2.05198	0.0418118	1.3787
FBgn0031707	CG14020	-0.0413763	0.0201657	-2.05182	0.0418274	1.37854
FBgn0036617	Cpr72Ea	-0.042204	0.0205708	-2.05165	0.0418442	1.37836
FBgn0031947	Brd7-9	-0.0434661	0.0211894	-2.05131	0.0418777	1.37802
FBgn0017577	Mcm5	-0.0407532	0.0198687	-2.05112	0.0418963	1.37782
FBgn0036924	hale	0.0453686	0.0221202	2.051	0.041908	1.3777
FBgn0032507	CG9377	0.0435664	0.0212421	2.05094	0.0419138	1.37764
FBgn0015903	apt	-0.0433482	0.0211437	-2.05017	0.0419905	1.37685
FBgn0003889	βTub85D	0.0447252	0.0218158	2.05013	0.0419936	1.37682
FBgn0014879	Set	-0.0410164	0.0200125	-2.04954	0.0420524	1.37621
FBgn0052069	CG32069	0.0426347	0.0208069	2.04907	0.0420993	1.37573
FBgn0032833	COX4	0.0411721	0.020094	2.04898	0.0421081	1.37563
FBgn0003187	qua	0.0436185	0.0212913	2.04865	0.0421401	1.3753
FBgn0260477	CG30283	-0.0410687	0.0200547	-2.04783	0.0422218	1.37446
FBgn0263114	CG43371	0.0428407	0.0209222	2.04762	0.0422425	1.37425
FBgn0028530	mTTF	-0.0416148	0.0203254	-2.04743	0.0422614	1.37406
FBgn0037772	Spn85F	-0.0430262	0.0210228	-2.04664	0.0423396	1.37325
FBgn0034763	RYBP	-0.0431227	0.021074	-2.04625	0.0423789	1.37285
FBgn0025739	pon	-0.0425365	0.0207903	-2.04597	0.0424063	1.37257
FBgn0029753	CG4198	0.0441042	0.0215572	2.04591	0.0424126	1.3725
FBgn0030101	CG12118	0.0440806	0.0215464	2.04585	0.0424189	1.37244
FBgn0027582	CG6230	0.043341	0.0211869	2.04565	0.0424386	1.37224
FBgn0015298	Srp19	0.0424097	0.0207321	2.0456	0.0424433	1.37219
FBgn0033048	CG7881	-0.0416147	0.020348	-2.04515	0.0424888	1.37173
FBgn0034933	CG3735	0.0424057	0.0207355	2.04508	0.0424959	1.37165
FBgn0034138	RpS15	0.0421973	0.0206409	2.04435	0.0425684	1.37091
FBgn0027550	CG6495	0.045018	0.0220216	2.04426	0.042577	1.37083
XLOC_001051	-	0.0436462	0.0213558	2.04376	0.0426275	1.37031
FBgn0264982	lncRNA:CR44133	-0.0413492	0.0202323	-2.04372	0.0426317	1.37027
FBgn0051097	CG31097	-0.0411529	0.0201391	-2.04344	0.0426599	1.36998
FBgn0035430	CG12009	-0.0426693	0.0208843	-2.04313	0.0426909	1.36966
FBgn0039770	CG15537	-0.0441786	0.021629	-2.04256	0.0427472	1.36909
FBgn0262599	SmydA-3	0.0417293	0.0204312	2.04243	0.0427605	1.36896
FBgn0052365	CG32365	-0.0410204	0.0200858	-2.04226	0.0427778	1.36878
FBgn0003979	Vm26Aa	-0.0406541	0.0199092	-2.04198	0.0428061	1.36849
FBgn0023523	Or2a	-0.0422307	0.0206869	-2.04142	0.042862	1.36793
FBgn0038567	CG14316	0.0410585	0.0201154	2.04115	0.0428891	1.36765
FBgn0264495	gpp	-0.0418376	0.0205093	-2.03993	0.0430121	1.36641
FBgn0030293	CG1737	-0.0408622	0.0200371	-2.03933	0.0430732	1.36579
FBgn0027605	Vps4	0.0416958	0.0204524	2.03868	0.0431386	1.36513
FBgn0052642	CG32642	-0.0420374	0.0206211	-2.03856	0.0431503	1.36502
FBgn0262030	CG42841	0.0416097	0.0204121	2.03848	0.043159	1.36493
FBgn0051446	CG31446	-0.0421333	0.0206694	-2.03844	0.0431624	1.36489
FBgn0035915	S-Lap1	0.0447885	0.0219746	2.0382	0.0431869	1.36465
FBgn0001125	Got2	0.0416145	0.0204195	2.03798	0.0432095	1.36442
FBgn0030816	CG16700	0.04158	0.020411	2.03714	0.0432944	1.36357
FBgn0005619	Hdc	-0.0418503	0.0205442	-2.03708	0.0433001	1.36351
FBgn0032749	Phlpp	-0.0425644	0.0208953	-2.03703	0.0433057	1.36346
FBgn0261556	CG42674	0.0519019	0.0254797	2.03699	0.0433091	1.36342
FBgn0031831	COX5BL	0.043757	0.0214862	2.03652	0.0433577	1.36293
FBgn0264268	lncRNA:CR43768	-0.040955	0.0201105	-2.0365	0.0433589	1.36292
XLOC_003309	-	-0.0451517	0.0221732	-2.03632	0.0433777	1.36273
FBgn0039677	ppk30	-0.0417515	0.0205064	-2.03602	0.0434083	1.36243
FBgn0036888	CG9330	0.0435056	0.0213763	2.03522	0.043489	1.36162
FBgn0028475	Hrd3	0.044223	0.0217354	2.03461	0.0435515	1.361
FBgn0028569	robl37BC	0.0427329	0.0210038	2.03453	0.0435598	1.36091
XLOC_001310	-	-0.0411112	0.020207	-2.03451	0.0435621	1.36089
FBgn0264785	Hph	0.0407475	0.0200404	2.03327	0.0436884	1.35963
XLOC_000467	-	-0.0417873	0.0205634	-2.03212	0.0438061	1.35847
FBgn0259954	CG42464	-0.0437411	0.021526	-2.03202	0.0438165	1.35836
FBgn0037988	Cs2	0.0430297	0.0211762	2.03198	0.0438199	1.35833
XLOC_001501	-	0.0417403	0.0205459	2.03157	0.0438628	1.3579
FBgn0035148	CG3402	-0.0418962	0.0206238	-2.03145	0.0438748	1.35779
FBgn0037276	Ccdc39	0.0424919	0.020924	2.03078	0.0439437	1.3571
FBgn0069947	lovit	-0.0431436	0.0212488	-2.03041	0.0439819	1.35673
FBgn0263504	lncRNA:CR43493	-0.0417592	0.0205714	-2.02996	0.0440272	1.35628
FBgn0050039	CG30039	0.0427193	0.0210462	2.02979	0.0440452	1.3561
FBgn0011606	Klp3A	0.0440615	0.0217082	2.02972	0.0440526	1.35603
XLOC_006393	-	-0.0413381	0.0203785	-2.02851	0.0441766	1.35481
XLOC_004217	-	-0.0413693	0.0203971	-2.02819	0.0442098	1.35448
FBgn0262025	lncRNA:CR42836	0.0425456	0.0209822	2.0277	0.0442609	1.35398
FBgn0036773	CG13698	0.0418609	0.0206473	2.02743	0.0442889	1.35371
FBgn0261983	l(2)gd1	-0.0413213	0.0203819	-2.02735	0.0442965	1.35363
FBgn0051053	nenya	-0.0411901	0.020327	-2.02637	0.0443986	1.35263
XLOC_005010	-	-0.0439929	0.0217108	-2.02631	0.0444045	1.35257
FBgn0053489	CG33489	0.0425453	0.0209979	2.02617	0.0444193	1.35243
XLOC_000640	-	-0.0416671	0.0205648	-2.02614	0.0444222	1.3524
FBgn0032219	CG4995	0.0425369	0.0209951	2.02604	0.0444328	1.3523
FBgn0085556	WDY	-0.0430396	0.021254	-2.02501	0.0445397	1.35125
FBgn0052675	Tango5	0.0420268	0.0207544	2.02496	0.0445446	1.3512
FBgn0043458	CG12084	0.0408776	0.0201883	2.02482	0.0445597	1.35106
XLOC_000468	-	-0.0442869	0.0218727	-2.02476	0.0445653	1.351
FBgn0031878	sip2	0.0434174	0.0214454	2.02456	0.0445861	1.3508
FBgn0004926	eIF2β	0.0425702	0.0210386	2.02344	0.044703	1.34966
FBgn0031324	CG14342	-0.0403717	0.0199522	-2.02342	0.0447046	1.34965
FBgn0000667	Actn	0.0413797	0.0204553	2.02294	0.0447551	1.34916
FBgn0036337	Adk2	-0.0403379	0.0199403	-2.02293	0.0447556	1.34915
XLOC_005987	-	-0.0431514	0.0213352	-2.02255	0.0447958	1.34876
XLOC_005005	-	-0.0431173	0.0213223	-2.02217	0.0448352	1.34838
FBgn0035641	CG5568	-0.0402021	0.019881	-2.02214	0.0448382	1.34835
XLOC_001210	-	-0.0443481	0.0219324	-2.02204	0.0448488	1.34825
FBgn0031091	Phf7	-0.042326	0.0209328	-2.022	0.0448533	1.34821
FBgn0039752	CG15530	0.0421123	0.0208281	2.02189	0.0448643	1.3481
FBgn0046297	lncRNA:CR9284	0.0416571	0.0206047	2.02172	0.044882	1.34793
FBgn0040985	osi	0.0407273	0.0201483	2.02138	0.0449184	1.34758
XLOC_002693	-	-0.0437093	0.0216259	-2.02115	0.0449415	1.34735
FBgn0261633	CG42716	-0.0436395	0.0215924	-2.02106	0.044951	1.34726
FBgn0046294	CG12699	0.0427386	0.0211549	2.02027	0.0450343	1.34646
FBgn0033903	CG8323	-0.0409706	0.0202852	-2.01973	0.0450912	1.34591
FBgn0031736	CG11030	-0.039822	0.0197167	-2.01971	0.0450925	1.3459
FBgn0035192	galene	-0.0421708	0.020883	-2.01938	0.0451275	1.34556
FBgn0001222	Hsf	0.0410564	0.0203391	2.0186	0.0452099	1.34477
FBgn0043012	AP-2σ	0.0408691	0.020249	2.01832	0.0452389	1.34449
XLOC_000731	-	-0.0444718	0.0220354	-2.0182	0.0452517	1.34437
FBgn0035827	Srp9	-0.0405007	0.0200679	-2.01819	0.0452531	1.34435
FBgn0052182	CG32182	-0.0409271	0.0202835	-2.01776	0.0452986	1.34392
FBgn0010431	mtrm	-0.0408793	0.0202638	-2.01736	0.0453407	1.34351
FBgn0260653	serp	0.0396766	0.0196704	2.01708	0.0453701	1.34323
FBgn0015396	jumu	-0.039743	0.0197038	-2.01702	0.0453758	1.34318
FBgn0051804	CG31804	0.041311	0.0204815	2.01699	0.045379	1.34315
XLOC_003295	-	-0.0417022	0.0206801	-2.01654	0.045427	1.34269
FBgn0261602	RpL8	0.0426878	0.0211725	2.01619	0.0454637	1.34234
FBgn0019686	lok	-0.0393812	0.0195385	-2.01557	0.0455297	1.34171
FBgn0051313	CG31313	-0.0404741	0.0200813	-2.01551	0.0455358	1.34165
XLOC_004671	-	-0.0412942	0.0204883	-2.01549	0.0455373	1.34163
FBgn0259171	Pde9	0.0401147	0.0199074	2.01506	0.0455829	1.3412
XLOC_001179	-	-0.0406242	0.0201614	-2.01494	0.0455956	1.34108
FBgn0033356	CG8229	0.0435477	0.0216145	2.01475	0.0456166	1.34088
FBgn0030366	Usp7	0.0446968	0.0221885	2.01441	0.045652	1.34054
FBgn0043025	Adgf-A2	0.0433035	0.0215037	2.01377	0.0457206	1.33989
FBgn0033862	CG6209	0.0582387	0.0289204	2.01376	0.0457214	1.33988
FBgn0032997	CG17486	-0.0411904	0.020457	-2.01351	0.0457482	1.33963
XLOC_004625	-	-0.0412881	0.0205113	-2.01294	0.0458083	1.33906
FBgn0011227	ox	0.0418152	0.020781	2.01219	0.0458888	1.33829
FBgn0036811	MED11	-0.0413303	0.0205449	-2.0117	0.0459406	1.3378
FBgn0003479	spn-A	0.0433084	0.0215369	2.01089	0.046027	1.33699
XLOC_003417	-	-0.042115	0.020944	-2.01084	0.0460329	1.33693
XLOC_004105	-	-0.0406766	0.0202311	-2.0106	0.0460578	1.3367
FBgn0004009	wg	-0.0408043	0.0202968	-2.01039	0.046081	1.33648
FBgn0035244	ABCB7	0.0412112	0.0204997	2.01034	0.0460864	1.33643
FBgn0013812	Dhc93AB	-0.0413953	0.0205973	-2.00975	0.046149	1.33584
FBgn0086779	step	0.0421183	0.0209612	2.00934	0.0461929	1.33543
FBgn0261999	Ca-Ma2d	0.0457955	0.0227918	2.0093	0.0461973	1.33538
FBgn0022959	yps	0.0415314	0.0206722	2.00904	0.0462246	1.33513
XLOC_000670	-	0.0407196	0.0202683	2.00903	0.0462264	1.33511
FBgn0039104	CG10252	0.04247	0.0211505	2.00799	0.0463377	1.33407
FBgn0033669	PI31	0.0424438	0.0211427	2.00749	0.0463913	1.33356
XLOC_006110	-	0.040272	0.0200631	2.00726	0.0464158	1.33333
FBgn0264561	Glg1	0.0393258	0.0195924	2.00719	0.0464234	1.33326
FBgn0025388	Alms1a	0.0427214	0.0212866	2.00697	0.0464479	1.33303
FBgn0051865	Ada1-1	-0.0401755	0.0200181	-2.00696	0.0464487	1.33303
FBgn0036428	Gbs-70E	0.042764	0.0213103	2.00673	0.0464736	1.33279
FBgn0031635	tank	0.0409855	0.0204242	2.00671	0.0464754	1.33278
FBgn0031998	SLC5A11	0.0411729	0.0205177	2.0067	0.0464769	1.33276
FBgn0036879	Cpr76Bb	-0.0425707	0.0212158	-2.00656	0.046492	1.33262
XLOC_005220	-	-0.0414255	0.0206471	-2.00636	0.0465133	1.33242
FBgn0032649	CG15145	0.0403541	0.0201161	2.00606	0.0465458	1.33212
FBgn0086365	Orct2	-0.0434958	0.0216833	-2.00596	0.0465562	1.33202
FBgn0003308	ry	0.0408475	0.0203648	2.00579	0.046575	1.33185
FBgn0085188	CG34159	0.0403772	0.0201346	2.00536	0.0466214	1.33141
FBgn0034961	CG3163	-0.0417502	0.0208241	-2.0049	0.0466708	1.33095
FBgn0000615	exu	0.0431162	0.0215064	2.00481	0.0466806	1.33086
FBgn0037958	CG6962	-0.0408667	0.0203854	-2.0047	0.046692	1.33076
FBgn0040816	CG12521	0.0427089	0.0213108	2.0041	0.0467573	1.33015
FBgn0033731	Cpr49Ah	-0.0401632	0.0200409	-2.00406	0.0467613	1.33011
FBgn0039233	CG7006	-0.0420012	0.0209597	-2.0039	0.0467786	1.32995
FBgn0264946	asRNA:CR44115	-0.0420649	0.0209922	-2.00384	0.046786	1.32988
XLOC_005428	-	-0.044926	0.022422	-2.00366	0.0468051	1.32971
FBgn0051363	Jupiter	0.0435332	0.021731	2.00328	0.0468466	1.32932
FBgn0038753	CG4459	-0.0402957	0.020132	-2.00157	0.047032	1.32761
FBgn0028408	Drep2	-0.0421436	0.0210571	-2.0014	0.0470506	1.32743
FBgn0029170	TwdlT	-0.0457978	0.0228837	-2.00133	0.0470582	1.32736
FBgn0067312	CheB38a	-0.0412813	0.0206307	-2.00097	0.0470973	1.327
FBgn0029830	Grip	-0.0419728	0.0209784	-2.00076	0.0471199	1.3268
FBgn0041250	Gr21a	-0.0417981	0.020895	-2.00039	0.0471603	1.32642
FBgn0036726	QIL1	0.0405643	0.0202792	2.00029	0.0471709	1.32633
FBgn0026056	Rlip	-0.0408242	0.0204091	-2.00029	0.0471713	1.32632
FBgn0031250	Ent1	0.04162	0.020817	1.99933	0.0472765	1.32536
FBgn0023388	Dap160	0.0417814	0.0209011	1.99901	0.0473116	1.32503
FBgn0042182	CG18749	0.0400263	0.0200249	1.99882	0.0473315	1.32485
FBgn0038401	CG5916	-0.0397363	0.0198849	-1.99831	0.0473874	1.32434
FBgn0015838	Vang	-0.040384	0.0202107	-1.99815	0.0474055	1.32417
FBgn0033184	mEFTu2	0.0415592	0.0208063	1.99744	0.0474834	1.32346
FBgn0085479	CG34450	0.0424572	0.0212589	1.99715	0.0475149	1.32317
FBgn0039404	CG14543	-0.041134	0.0205975	-1.99704	0.0475268	1.32306
FBgn0001269	inv	-0.0421169	0.0210945	-1.99658	0.0475777	1.3226
XLOC_002741	-	-0.0401264	0.0201104	-1.9953	0.047718	1.32132
FBgn0263534	mir-4960	-0.0404668	0.0202968	-1.99375	0.0478891	1.31976
FBgn0017581	Lk6	0.0414999	0.0208158	1.99367	0.0478979	1.31968
FBgn0033122	CG17002	-0.041582	0.0208639	-1.99301	0.0479714	1.31902
FBgn0051133	Slimp	0.041194	0.0206824	1.99175	0.0481112	1.31775
FBgn0036299	Tsf2	0.0393519	0.0197589	1.9916	0.0481271	1.31761
FBgn0038558	CG12347	0.0403719	0.0202724	1.99147	0.0481415	1.31748
FBgn0029693	Cmtr1	0.0400707	0.020128	1.99079	0.0482169	1.3168
FBgn0050051	Tmem18	0.0427106	0.0214578	1.99045	0.0482555	1.31645
FBgn0263035	CG43330	-0.0393477	0.0197768	-1.98959	0.0483512	1.31559
FBgn0264604	lncRNA:CR43953	-0.04141	0.0208168	-1.98925	0.0483883	1.31526
FBgn0031904	CG5149	-0.0401986	0.0202092	-1.98913	0.0484021	1.31514
FBgn0264705	lncRNA:CR43974	0.0405864	0.0204065	1.9889	0.0484281	1.3149
FBgn0262391	mir-184	0.0421348	0.0211883	1.98859	0.0484624	1.3146
FBgn0026083	tyf	-0.041783	0.0210161	-1.98814	0.0485122	1.31415
FBgn0003372	Sgs1	-0.042268	0.0212629	-1.98788	0.0485417	1.31388
FBgn0039109	CG10365	0.0449575	0.0226209	1.98743	0.0485915	1.31344
FBgn0031970	CG7227	-0.0413801	0.0208273	-1.98682	0.0486605	1.31282
XLOC_006085	-	-0.0414961	0.0208883	-1.98657	0.048688	1.31258
FBgn0263330	lncRNA:CR43411	-0.0424811	0.0213986	-1.98523	0.0488388	1.31124
FBgn0014184	Oda	0.0418933	0.0211059	1.98491	0.0488751	1.31091
FBgn0030087	CG7766	0.0416269	0.0209718	1.9849	0.0488757	1.31091
FBgn0003174	pwn	-0.0422177	0.0212717	-1.98469	0.048899	1.3107
XLOC_003495	-	-0.041499	0.020911	-1.98456	0.0489146	1.31056
FBgn0031264	uncNacβ	0.0405873	0.0204654	1.98322	0.0490653	1.30923
FBgn0040890	ksh	-0.0411287	0.0207473	-1.98236	0.049162	1.30837
FBgn0000618	e(y)2	0.0411165	0.0207445	1.98204	0.0491979	1.30805
XLOC_001926	-	-0.0409074	0.0206395	-1.98199	0.0492035	1.308
FBgn0034988	cN-IIIB	-0.0409975	0.0206983	-1.98072	0.0493474	1.30674
FBgn0083976	CG34140	0.0399811	0.0201878	1.98046	0.0493774	1.30647
FBgn0028544	Vajk3	-0.0397299	0.0200615	-1.98041	0.049383	1.30642
FBgn0010407	Ror	-0.0401795	0.0202924	-1.98003	0.0494259	1.30605
FBgn0032894	CG14402	0.0408265	0.0206259	1.97938	0.0494994	1.3054
FBgn0034838	CG12782	0.0401672	0.020294	1.97926	0.0495133	1.30528
FBgn0019949	Cdk9	0.0400724	0.0202471	1.97916	0.0495245	1.30518
FBgn0031574	TTLL4B	0.0434072	0.0219324	1.97913	0.0495282	1.30515
FBgn0029944	Dok	-0.0396092	0.0200214	-1.97834	0.0496179	1.30436
FBgn0031436	ND-B17.2	0.0416148	0.0210362	1.97825	0.0496284	1.30427
FBgn0262237	mir-2491	-0.0403471	0.020396	-1.97819	0.0496356	1.30421
FBgn0037087	CG7519	-0.0393884	0.0199164	-1.97768	0.0496932	1.3037
XLOC_004581	-	-0.0403114	0.0203894	-1.97708	0.049762	1.3031
FBgn0023508	Ocrl	-0.0403385	0.0204054	-1.97685	0.0497876	1.30288
FBgn0024984	CG3457	-0.0402967	0.0203886	-1.97644	0.0498352	1.30246
FBgn0036514	CG12301	-0.0402606	0.020373	-1.97617	0.0498654	1.3022
FBgn0030672	CG9281	0.042988	0.0217535	1.97614	0.049869	1.30217
XLOC_005119	-	-0.0402499	0.0203734	-1.97561	0.0499298	1.30164
FBgn0003086	Pig1	-0.0416727	0.0210974	-1.97526	0.0499701	1.30129
FBgn0030970	CG7326	-0.0399275	0.0202162	-1.97503	0.0499967	1.30106
FBgn0025637	SkpA	-0.0421181	0.0213292	-1.97467	0.0500375	1.3007
XLOC_003806	-	-0.0396239	0.0200669	-1.97459	0.0500468	1.30062
FBgn0262614	pyd	0.0400885	0.0203027	1.97454	0.0500524	1.30058
FBgn0037225	TwdlG	-0.0404818	0.0205049	-1.97425	0.0500854	1.30029
FBgn0032233	dpr19	-0.0393542	0.0199363	-1.974	0.0501148	1.30003
FBgn0003483	spn-E	-0.0402195	0.0203764	-1.97382	0.0501347	1.29986
FBgn0053460	CG33460	-0.0400791	0.0203058	-1.97378	0.0501395	1.29982
FBgn0036373	Tgi	-0.0387585	0.0196373	-1.97372	0.0501465	1.29976
XLOC_000733	-	-0.0405659	0.0205548	-1.97355	0.0501659	1.29959
FBgn0039838	CAH6	-0.0417962	0.0211889	-1.97255	0.0502813	1.29859
FBgn0037847	SelR	0.0392271	0.0198899	1.97221	0.0503202	1.29826
FBgn0037428	Osi18	-0.042621	0.0216152	-1.9718	0.0503671	1.29785
FBgn0004854	B-H2	-0.0406762	0.0206298	-1.97172	0.0503766	1.29777
FBgn0013726	pnut	-0.0392162	0.0198911	-1.97154	0.050397	1.2976
FBgn0263040	CG43335	-0.0414391	0.021019	-1.9715	0.0504016	1.29756
XLOC_005224	-	-0.0397115	0.0201436	-1.97142	0.0504117	1.29747
XLOC_003683	-	-0.0415697	0.0210891	-1.97115	0.0504425	1.2972
FBgn0034129	Parp16	0.042085	0.0213507	1.97113	0.0504446	1.29719
FBgn0262887	lncRNA:CR43242	-0.0393906	0.0199899	-1.97053	0.0505146	1.29658
FBgn0017429	CG5989	0.0402422	0.0204263	1.97011	0.0505622	1.29617
FBgn0011761	dhd	-0.0393042	0.0199513	-1.97001	0.0505746	1.29607
FBgn0264695	Mhc	0.0403343	0.0204766	1.96977	0.0506018	1.29583
FBgn0000212	brm	0.0407988	0.0207262	1.96846	0.0507533	1.29454
FBgn0029783	Sirt4	0.0405905	0.0206264	1.96789	0.05082	1.29397
FBgn0053752	CG33752	-0.0415215	0.0211063	-1.96725	0.0508939	1.29333
XLOC_000876	-	-0.0399803	0.020324	-1.96715	0.0509067	1.29323
FBgn0052463	Tengl2	0.0426287	0.0216705	1.96713	0.0509082	1.29321
XLOC_003577	-	-0.0396656	0.0201654	-1.96701	0.0509222	1.29309
FBgn0031651	mRpL24	0.0405731	0.0206329	1.96643	0.0509898	1.29252
FBgn0038293	Glys	0.0409728	0.0208381	1.96624	0.051012	1.29233
FBgn0035384	CG2113	0.0419819	0.0213535	1.96605	0.0510347	1.29213
XLOC_000656	-	-0.0403602	0.0205321	-1.96571	0.0510736	1.2918
FBgn0029999	CG1575	-0.0402029	0.0204553	-1.9654	0.0511097	1.2915
FBgn0031996	CG8460	-0.0409849	0.0208534	-1.96538	0.051112	1.29148
FBgn0003034	SP	0.0408483	0.0207895	1.96485	0.0511742	1.29095
FBgn0003683	term	-0.0402833	0.0205043	-1.96463	0.0512003	1.29073
FBgn0038760	MED25	-0.0419693	0.0213651	-1.96439	0.0512285	1.29049
XLOC_002821	-	-0.0413123	0.0210307	-1.96438	0.0512294	1.29048
FBgn0029891	Pink1	0.0411864	0.0209686	1.9642	0.0512508	1.2903
FBgn0032059	PrBP	0.0404864	0.0206131	1.96411	0.0512604	1.29022
FBgn0031792	CG13983	-0.0469507	0.0239173	-1.96305	0.0513855	1.28916
FBgn0037734	trbd	0.0399588	0.020356	1.963	0.0513913	1.28911
FBgn0026176	SkpB	0.0401328	0.0204491	1.96257	0.0514412	1.28869
FBgn0052551	CG32551	-0.0384246	0.01958	-1.96244	0.0514568	1.28856
FBgn0011704	RnrS	-0.0386485	0.0196958	-1.96227	0.0514768	1.28839
FBgn0030300	Sk1	-0.0426416	0.0217362	-1.96178	0.0515341	1.28791
XLOC_006059	-	-0.0403024	0.0205458	-1.96159	0.0515571	1.28771
FBgn0011708	Syx5	-0.0405997	0.020701	-1.96124	0.0515978	1.28737
FBgn0032478	Rsph1	0.0407012	0.0207531	1.96121	0.0516014	1.28734
FBgn0036228	obst-G	-0.0391422	0.0199601	-1.96102	0.0516238	1.28715
XLOC_004938	-	0.0403341	0.0205685	1.96096	0.0516302	1.2871
FBgn0052720	CG32720	0.0415614	0.0211958	1.96083	0.0516461	1.28696
FBgn0014163	fax	0.0410397	0.0209552	1.95845	0.051927	1.28461
FBgn0030586	CG12539	-0.0408144	0.0208429	-1.95819	0.0519578	1.28435
FBgn0032451	spict	0.0390825	0.0199592	1.95812	0.0519662	1.28428
FBgn0013674	mt:CoI	-0.0404692	0.0206691	-1.95796	0.0519852	1.28412
FBgn0038666	Smu1	0.0407367	0.0208102	1.95754	0.0520347	1.28371
XLOC_000603	-	-0.0425491	0.0217377	-1.95739	0.0520528	1.28356
FBgn0003044	Pcl	-0.0389576	0.0199041	-1.95727	0.0520673	1.28344
FBgn0000576	ems	-0.0398487	0.0203679	-1.95645	0.0521645	1.28263
FBgn0260771	Larp7	-0.0395175	0.0202033	-1.95599	0.0522186	1.28218
FBgn0037185	CG11367	0.0407715	0.0208486	1.9556	0.0522648	1.28179
FBgn0039297	Jhbp7	0.0399847	0.0204496	1.95528	0.0523037	1.28147
FBgn0031853	TTLL3B	0.0433931	0.022194	1.95517	0.0523163	1.28136
FBgn0085349	CR34320	-0.0399294	0.0204249	-1.95493	0.0523443	1.28113
XLOC_000800	-	-0.039905	0.0204162	-1.95458	0.0523872	1.28078
FBgn0040773	COX7C	0.0408151	0.0208825	1.95452	0.0523943	1.28072
FBgn0005695	gcl	-0.0381616	0.0195265	-1.95435	0.0524144	1.28055
XLOC_000235	-	0.0401211	0.0205298	1.95429	0.0524216	1.28049
FBgn0264373	lncRNA:CR43825	-0.0393484	0.0201352	-1.95421	0.0524312	1.28041
FBgn0030921	CG6290	-0.0402528	0.0206057	-1.95348	0.0525178	1.27969
FBgn0036706	ND-24L	0.0404693	0.0207178	1.95336	0.0525323	1.27957
FBgn0032377	CG14937	-0.040297	0.0206334	-1.953	0.0525751	1.27922
FBgn0034485	CG11099	0.0389732	0.0199582	1.95274	0.0526059	1.27897
XLOC_006010	-	-0.0417459	0.0213798	-1.95258	0.0526254	1.2788
XLOC_005080	-	0.0414036	0.0212071	1.95234	0.0526538	1.27857
XLOC_003219	-	-0.0405269	0.0207592	-1.95224	0.0526664	1.27847
FBgn0002917	na	-0.0393474	0.0201555	-1.9522	0.0526715	1.27842
FBgn0034368	zda	0.0401729	0.0205807	1.95197	0.052698	1.27821
FBgn0086676	spin	-0.0389051	0.0199428	-1.95083	0.052835	1.27708
FBgn0032428	Fam92	-0.0390284	0.0200108	-1.95037	0.0528909	1.27662
FBgn0001977	CIAPIN1	0.0397181	0.0203652	1.95029	0.0528999	1.27655
XLOC_001860	-	-0.0408022	0.020922	-1.9502	0.0529104	1.27646
FBgn0034136	DAT	-0.0393423	0.0201864	-1.94895	0.0530619	1.27522
FBgn0051958	CR31958	-0.0392661	0.0201473	-1.94895	0.053062	1.27522
FBgn0261832	CG42764	0.0404069	0.0207418	1.94809	0.0531649	1.27438
FBgn0263050	CG43345	0.0403892	0.0207377	1.94762	0.0532217	1.27391
FBgn0039714	Zip99C	0.0409472	0.0210282	1.94726	0.053266	1.27355
XLOC_002080	-	-0.0397575	0.0204206	-1.94693	0.0533049	1.27323
FBgn0037106	CG11307	-0.0393399	0.020208	-1.94675	0.0533276	1.27305
FBgn0259113	PolA1	-0.0397312	0.0204122	-1.94644	0.0533646	1.27275
FBgn0261710	nocte	0.0409623	0.0210458	1.94634	0.0533766	1.27265
FBgn0264694	mgr	-0.0392794	0.0201842	-1.94604	0.0534131	1.27235
XLOC_000362	-	-0.0402695	0.0207004	-1.94535	0.0534972	1.27167
FBgn0038956	CAH8	-0.041342	0.0212524	-1.94529	0.0535043	1.27161
FBgn0000043	Act42A	0.0406773	0.0209113	1.94523	0.0535118	1.27155
FBgn0023515	Gcna	-0.0385887	0.0198402	-1.94497	0.0535428	1.2713
FBgn0013998	Nsf2	0.0398685	0.0204989	1.94491	0.0535505	1.27124
FBgn0087040	αTub67C	-0.0386905	0.0198961	-1.94463	0.0535846	1.27096
FBgn0030283	CG15198	0.0414896	0.0213368	1.94451	0.0535985	1.27085
XLOC_003353	-	-0.0409267	0.0210487	-1.94438	0.0536143	1.27072
XLOC_005945	-	-0.0415787	0.021389	-1.94393	0.0536693	1.27027
FBgn0264843	lncRNA:CR44051	0.0393292	0.0202319	1.94392	0.0536707	1.27026
FBgn0260440	spdo	-0.0398725	0.0205115	-1.94391	0.0536722	1.27025
FBgn0011774	Irbp	-0.0394793	0.0203096	-1.94388	0.0536756	1.27022
FBgn0017456	Ubc84D	0.0411081	0.0211485	1.94378	0.0536876	1.27013
FBgn0037402	Vha14-2	0.040385	0.0207872	1.94279	0.0538086	1.26915
FBgn0039306	RIOK2	0.0405499	0.0208734	1.94265	0.0538247	1.26902
XLOC_002021	-	-0.0401725	0.0206806	-1.94252	0.0538411	1.26889
FBgn0029656	CG10793	0.0397363	0.0204641	1.94176	0.0539344	1.26813
FBgn0044328	CG32052	0.0402411	0.0207283	1.94137	0.0539821	1.26775
FBgn0262982	CG43290	0.0389127	0.0200521	1.94058	0.0540779	1.26698
FBgn0030421	Agpat1	-0.039682	0.0204495	-1.94049	0.0540895	1.26689
FBgn0030389	CG15927	-0.040559	0.020902	-1.94043	0.0540961	1.26683
XLOC_003377	-	-0.0403843	0.0208144	-1.94021	0.0541234	1.26661
FBgn0032269	w-cup	0.0412936	0.0212911	1.93948	0.0542133	1.26589
FBgn0002905	PolQ	-0.0384548	0.0198294	-1.93928	0.054238	1.2657
FBgn0262788	CG43169	0.0408753	0.0210785	1.93919	0.0542481	1.26562
FBgn0033041	Or42a	-0.0389242	0.020073	-1.93914	0.0542552	1.26556
FBgn0037320	CG14668	0.0396475	0.0204497	1.93878	0.0542991	1.26521
XLOC_001161	-	-0.0394295	0.0203381	-1.9387	0.0543089	1.26513
FBgn0050464	Ir52d	-0.0389756	0.0201045	-1.93865	0.054315	1.26508
FBgn0040397	CG3655	0.0405344	0.0209165	1.93791	0.0544056	1.26436
FBgn0262160	CG9932	0.0416485	0.0215025	1.93692	0.0545285	1.26338
FBgn0051019	CG31019	-0.0394856	0.0203909	-1.93643	0.0545882	1.2629
FBgn0035583	hoka	-0.0394221	0.0203603	-1.93623	0.0546135	1.2627
FBgn0264845	Tep5Ψ	-0.0399456	0.0206312	-1.93617	0.05462	1.26265
XLOC_006291	-	-0.0389577	0.0201248	-1.93581	0.0546652	1.26229
FBgn0262002	CG42820	0.0401776	0.020756	1.93571	0.0546768	1.2622
FBgn0051697	CG31697	0.0390438	0.0201721	1.93554	0.0546985	1.26202
FBgn0263970	lncRNA:CR43724	-0.0403128	0.0208284	-1.93548	0.0547063	1.26196
FBgn0030735	CG3632	0.0392037	0.0202623	1.93481	0.0547889	1.26131
FBgn0032029	CG17292	-0.0382642	0.0197772	-1.93477	0.0547942	1.26127
FBgn0264787	lncRNA:CR44017	-0.0394721	0.0204085	-1.9341	0.0548766	1.26061
FBgn0016698	Ptpa	-0.0411346	0.0212743	-1.93354	0.0549464	1.26006
FBgn0027578	Nepl21	-0.039507	0.0204333	-1.93347	0.0549553	1.25999
FBgn0036945	Ssk	0.0400383	0.0207103	1.93326	0.0549812	1.25979
XLOC_003439	-	-0.0399722	0.0206807	-1.93282	0.0550352	1.25936
XLOC_001597	-	-0.0409382	0.0211805	-1.93282	0.0550354	1.25936
FBgn0039210	CG13625	-0.0400359	0.0207141	-1.93279	0.0550396	1.25932
FBgn0039640	superdeath	-0.0384285	0.0198846	-1.93258	0.0550656	1.25912
FBgn0032827	CG10481	-0.0411257	0.0212829	-1.93234	0.0550954	1.25888
FBgn0036887	CG9231	0.0384593	0.0199033	1.93231	0.0550993	1.25885
FBgn0265174	PIG-V	0.0396782	0.0205344	1.93228	0.0551023	1.25883
FBgn0036008	CG3408	0.0384309	0.0198916	1.93201	0.055136	1.25856
FBgn0002901	mus304	-0.0394831	0.0204366	-1.93198	0.0551397	1.25854
FBgn0032524	Hacd2	0.0390729	0.0202325	1.9312	0.0552376	1.25777
FBgn0004647	N	-0.0387437	0.0200659	-1.93082	0.0552841	1.2574
FBgn0037310	Tim17b1	0.0402067	0.0208246	1.93074	0.0552948	1.25732
FBgn0031859	CG17377	0.0400082	0.0207228	1.93064	0.0553073	1.25722
FBgn0082971	snoRNA:Ψ28S-3316b	0.0391961	0.0203023	1.93062	0.0553093	1.2572
FBgn0250838	roh	0.0396662	0.0205483	1.93039	0.0553379	1.25698
FBgn0052106	CG32106	0.0461881	0.0239422	1.92915	0.055493	1.25576
FBgn0035000	CG13578	-0.039201	0.020325	-1.92871	0.0555482	1.25533
FBgn0030583	CG14410	-0.0388453	0.0201426	-1.92851	0.0555734	1.25513
FBgn0030836	CG8664	-0.0392875	0.0203749	-1.92824	0.0556078	1.25486
FBgn0030752	Cdc50	0.0405384	0.0210265	1.92796	0.0556417	1.2546
FBgn0260866	dnr1	0.0395793	0.020531	1.92778	0.0556648	1.25442
XLOC_004894	-	-0.0387567	0.0201078	-1.92744	0.0557075	1.25409
FBgn0032780	CG13085	0.0394566	0.0204788	1.9267	0.0558005	1.25336
FBgn0023511	Edem1	0.0391364	0.0203221	1.9258	0.0559137	1.25248
FBgn0031607	Secp43	-0.0391163	0.0203129	-1.92569	0.0559274	1.25238
FBgn0263632	mir-3642	-0.0388042	0.0201509	-1.92568	0.0559289	1.25236
FBgn0035673	CG6602	-0.0387758	0.0201485	-1.9245	0.0560782	1.25121
FBgn0029833	MCTS1	-0.0403608	0.0209788	-1.92389	0.0561549	1.25061
FBgn0261278	grp	-0.0384005	0.0199621	-1.92367	0.0561826	1.2504
FBgn0083950	side-VI	0.0381323	0.0198247	1.92348	0.0562071	1.25021
FBgn0039304	Kdsr	0.0390293	0.0202911	1.92347	0.0562078	1.2502
FBgn0051029	CG31029	0.0404714	0.0210434	1.92323	0.0562376	1.24997
XLOC_004658	-	-0.0384684	0.020003	-1.92314	0.0562501	1.24988
FBgn0054008	CG34008	-0.0395207	0.020562	-1.92203	0.0563908	1.24879
FBgn0040534	Sf3b5	0.040445	0.0210432	1.92199	0.0563948	1.24876
FBgn0030278	CG15200	0.0400166	0.020821	1.92193	0.0564027	1.2487
XLOC_004737	-	-0.0401807	0.0209232	-1.92038	0.0565993	1.24719
XLOC_004543	-	-0.0387532	0.0201835	-1.92004	0.0566427	1.24686
FBgn0087013	Karyβ3	0.0417347	0.021741	1.91964	0.0566945	1.24646
FBgn0085056	-	-0.0397601	0.0207133	-1.91954	0.0567066	1.24637
FBgn0000575	emc	-0.0407152	0.021211	-1.91953	0.0567084	1.24635
FBgn0028561	sut3	0.0401829	0.0209395	1.919	0.0567756	1.24584
FBgn0083022	snoRNA:Ψ18S-640e	-0.0378929	0.0197466	-1.91896	0.0567808	1.2458
XLOC_000664	-	0.0401105	0.0209045	1.91875	0.0568071	1.2456
FBgn0000233	btd	-0.0413511	0.0215613	-1.91784	0.0569235	1.24471
FBgn0033097	Zip42C.2	-0.0396069	0.0206565	-1.9174	0.0569799	1.24428
FBgn0032036	CG13384	0.0413463	0.0215658	1.91721	0.0570038	1.2441
FBgn0014010	Rab5	0.0394839	0.0205966	1.917	0.0570306	1.24389
FBgn0261647	Axud1	-0.0394773	0.0205976	-1.91659	0.0570832	1.24349
FBgn0011668	Mst57Da	-0.0400878	0.0209231	-1.91596	0.0571651	1.24287
FBgn0035473	mge	0.0414804	0.0216617	1.91492	0.0572986	1.24186
FBgn0031304	TBC1D23	0.0398433	0.0208141	1.91424	0.0573854	1.2412
FBgn0262613	CG43139	-0.0388285	0.0202899	-1.91369	0.0574565	1.24066
FBgn0038565	CG7794	0.0410353	0.0214452	1.9135	0.0574811	1.24048
XLOC_004704	-	0.0384192	0.0200829	1.91303	0.0575414	1.24002
FBgn0037083	Alp1	-0.0417043	0.0218018	-1.91289	0.0575602	1.23988
FBgn0067052	Rab9D	0.0384396	0.0200971	1.9127	0.0575845	1.23969
FBgn0031608	CG15435	-0.0384386	0.020098	-1.91256	0.057602	1.23956
XLOC_001150	-	-0.0382985	0.0200256	-1.91248	0.0576121	1.23949
FBgn0000307	chif	0.0395453	0.020692	1.91114	0.0577854	1.23818
FBgn0032291	CG17118	0.0409472	0.0214334	1.91044	0.0578764	1.2375
FBgn0011764	Dsp1	-0.0383604	0.0200824	-1.91015	0.0579137	1.23722
FBgn0053469	CG33469	0.0394186	0.0206376	1.91004	0.0579284	1.23711
FBgn0022936	CycH	-0.038903	0.0203708	-1.90974	0.0579668	1.23682
FBgn0032397	Tom70	0.0413442	0.0216524	1.90946	0.0580043	1.23654
FBgn0027338	Kap-α3	0.0398223	0.0208584	1.90918	0.0580403	1.23627
FBgn0032692	IFT46	-0.040328	0.0211315	-1.90843	0.058138	1.23554
FBgn0038045	Nans	-0.0395686	0.0207337	-1.90842	0.0581389	1.23553
XLOC_000559	-	-0.040404	0.0211729	-1.90828	0.0581567	1.2354
FBgn0040859	lncRNA:CR32658	0.0386135	0.0202352	1.90823	0.0581632	1.23535
XLOC_002139	-	-0.0420807	0.0220538	-1.90809	0.0581819	1.23521
FBgn0085310	CG34281	-0.0406603	0.0213103	-1.90801	0.0581922	1.23514
FBgn0024314	Plap	0.0402568	0.021103	1.90763	0.0582417	1.23477
FBgn0063499	GstE10	-0.0379147	0.0198762	-1.90754	0.058254	1.23467
FBgn0036754	ais	-0.0391904	0.0205484	-1.90722	0.0582948	1.23437
FBgn0038055	trus	-0.0396571	0.0207951	-1.90704	0.0583193	1.23419
FBgn0031542	CG15414	-0.0382115	0.020046	-1.90619	0.0584296	1.23337
XLOC_004779	-	-0.0382757	0.0200861	-1.90558	0.0585092	1.23278
FBgn0033381	GstE13	-0.0380939	0.0199915	-1.90551	0.0585191	1.2327
FBgn0036687	CG6652	0.0419819	0.0220331	1.9054	0.0585329	1.2326
FBgn0033050	Pngl	0.040324	0.0211674	1.905	0.0585852	1.23221
FBgn0261686	CG42733	0.0396851	0.0208346	1.90477	0.058616	1.23198
FBgn0030525	Galml2	0.0403031	0.0211604	1.90464	0.0586321	1.23186
FBgn0085472	CG34443	-0.0405307	0.0212845	-1.90424	0.0586853	1.23147
FBgn0038330	CG14868	0.0382526	0.0200895	1.9041	0.0587028	1.23134
FBgn0001230	Hsp68	0.0397845	0.020896	1.90392	0.0587265	1.23117
FBgn0037220	CG14641	0.0391191	0.0205466	1.90392	0.0587268	1.23116
XLOC_000552	-	0.0386321	0.0202934	1.90368	0.0587586	1.23093
FBgn0037460	sowi	0.0405898	0.0213232	1.90355	0.0587762	1.2308
FBgn0004863	C15	-0.0394531	0.0207273	-1.90344	0.0587898	1.2307
FBgn0035409	CG14963	0.0391258	0.020558	1.90319	0.0588227	1.23045
FBgn0085201	COX7AL2	0.0401857	0.021115	1.90319	0.0588232	1.23045
XLOC_005538	-	-0.039344	0.0206754	-1.90294	0.0588563	1.23021
FBgn0033943	CG12869	-0.039538	0.0207777	-1.90291	0.0588601	1.23018
FBgn0020497	emb	-0.0382935	0.0201362	-1.90173	0.0590155	1.22903
FBgn0264753	Rgk1	0.0391316	0.0205861	1.90088	0.0591274	1.22821
FBgn0050393	CG30393	0.0398192	0.0209514	1.90055	0.0591703	1.2279
FBgn0004171	Mst98Cb	0.0417658	0.0219764	1.90049	0.0591792	1.22783
FBgn0000427	dec	-0.0377537	0.0198676	-1.90027	0.0592076	1.22762
FBgn0011669	Mst57Db	-0.0396143	0.0208482	-1.90013	0.059226	1.22749
XLOC_006241	-	0.0385204	0.0202727	1.90011	0.0592289	1.22747
FBgn0051014	PH4αSG1	-0.0401995	0.0211615	-1.89966	0.0592886	1.22703
FBgn0040801	CG13053	-0.0391043	0.0205901	-1.89918	0.0593516	1.22657
FBgn0039140	Miro	0.0408679	0.0215216	1.89893	0.0593851	1.22632
XLOC_000970	-	-0.038066	0.0200507	-1.89848	0.0594439	1.22589
FBgn0037449	CG15185	0.0399575	0.0210471	1.89848	0.0594447	1.22589
FBgn0036309	Hip1	0.0384315	0.0202482	1.89802	0.0595053	1.22544
XLOC_005245	-	-0.03891	0.0205063	-1.89746	0.0595793	1.2249
FBgn0032249	TBC1D16	0.0383555	0.0202233	1.8966	0.0596936	1.22407
FBgn0036900	CG8765	0.042109	0.0222069	1.89622	0.0597451	1.2237
FBgn0023180	Orc6	-0.0390951	0.0206204	-1.89595	0.0597813	1.22343
FBgn0035238	CG12104	0.0389272	0.0205358	1.89558	0.0598304	1.22308
FBgn0001142	Gs1	-0.0374604	0.0197646	-1.89533	0.0598638	1.22284
FBgn0050285	BaraC	0.0376809	0.0198828	1.89515	0.0598868	1.22267
XLOC_003290	-	0.0397761	0.0209911	1.8949	0.0599203	1.22243
FBgn0038842	hdly	0.0384402	0.0202926	1.89429	0.0600017	1.22184
XLOC_000878	-	-0.0386418	0.0204042	-1.89382	0.0600657	1.22137
FBgn0001323	knrl	-0.0407092	0.0214974	-1.89368	0.0600838	1.22124
FBgn0037254	sac	0.0402362	0.0212504	1.89343	0.0601172	1.221
FBgn0027841	CstF64	-0.0399603	0.0211086	-1.89308	0.0601643	1.22066
FBgn0010247	Parp1	-0.0384019	0.0202862	-1.89301	0.0601735	1.22059
FBgn0004643	Zw10	-0.0391788	0.0206982	-1.89286	0.0601936	1.22045
FBgn0035218	CG9173	0.0395116	0.0208752	1.89276	0.0602072	1.22035
FBgn0021800	Reph	-0.0376274	0.0198843	-1.89232	0.0602655	1.21993
FBgn0264324	spg	0.0396616	0.0209638	1.8919	0.0603217	1.21953
XLOC_002125	-	0.0407747	0.0215623	1.89102	0.0604411	1.21867
FBgn0053322	CG33322	0.0410351	0.0217037	1.8907	0.0604839	1.21836
FBgn0032223	GATAd	-0.0385914	0.0204117	-1.89065	0.0604907	1.21831
FBgn0027053	CSN5	0.0387404	0.0204914	1.89057	0.0605014	1.21823
FBgn0025641	DAAM	0.0382103	0.0202137	1.89032	0.0605342	1.218
FBgn0031520	CG8837	0.0390507	0.0206583	1.89032	0.0605349	1.21799
FBgn0034151	CG15617	0.0379888	0.0200974	1.89023	0.0605464	1.21791
FBgn0069969	CG40498	0.039271	0.0207898	1.88895	0.0607191	1.21667
FBgn0031422	PIG-Wa	-0.0389859	0.0206393	-1.88892	0.0607237	1.21664
FBgn0008635	βCOP	0.0394119	0.0208766	1.88785	0.0608685	1.21561
FBgn0038462	EMC2A	0.0386116	0.0204589	1.88728	0.0609455	1.21506
FBgn0003416	sl	-0.0366962	0.0194458	-1.8871	0.0609694	1.21489
FBgn0035453	CG10357	-0.0389699	0.0206535	-1.88684	0.0610048	1.21464
FBgn0029977	hdm	-0.0413616	0.0219279	-1.88625	0.0610848	1.21407
FBgn0264986	asRNA:CR44137	-0.0416608	0.0220939	-1.88563	0.0611692	1.21347
FBgn0003015	osk	-0.037506	0.0198905	-1.88562	0.0611698	1.21346
FBgn0016053	pgc	-0.0368899	0.019564	-1.8856	0.0611724	1.21344
FBgn0033229	CG12822	0.0391164	0.0207452	1.88556	0.0611786	1.2134
FBgn0036125	CG46439	0.0408176	0.0216553	1.88487	0.0612717	1.21274
FBgn0035800	t-Grip84	0.0395891	0.0210042	1.88482	0.0612793	1.21269
FBgn0037488	CG14607	-0.0391119	0.0207549	-1.88447	0.0613269	1.21235
FBgn0042174	hpRNA:CR18854	0.0384835	0.0204242	1.88421	0.0613612	1.21211
XLOC_004946	-	-0.0389061	0.0206495	-1.88412	0.0613742	1.21201
FBgn0030963	CG7101	-0.037897	0.0201203	-1.88352	0.0614558	1.21144
FBgn0085471	CG34442	-0.0394572	0.0209494	-1.88345	0.0614657	1.21137
FBgn0050377	CG30377	-0.0397007	0.0210811	-1.88324	0.0614944	1.21116
FBgn0031883	Caper	0.041045	0.0217956	1.88318	0.0615021	1.21111
FBgn0026441	ear	-0.0390921	0.020761	-1.88296	0.0615324	1.2109
FBgn0050412	CG30412	0.0390553	0.020747	1.88246	0.061601	1.21041
FBgn0262442	mir-2501	0.038648	0.020531	1.88242	0.0616057	1.21038
FBgn0033954	CG12860	0.0410247	0.0217999	1.88187	0.0616806	1.20985
FBgn0038613	Vha100-4	-0.0397851	0.0211494	-1.88115	0.0617799	1.20915
FBgn0011481	Ssdp	0.0393523	0.0209211	1.88099	0.0618019	1.209
FBgn0040341	CG11664	-0.0376229	0.0200027	-1.88089	0.0618147	1.20891
FBgn0033554	Lsm10	-0.0380991	0.0202562	-1.88086	0.0618191	1.20888
FBgn0051960	CG31960	-0.0393586	0.0209262	-1.88083	0.0618231	1.20885
XLOC_002187	-	0.0387235	0.0205889	1.8808	0.0618279	1.20882
FBgn0028382	cyp33	-0.0382784	0.0203541	-1.88062	0.061852	1.20865
FBgn0040755	CG17580	-0.0383553	0.0203962	-1.88051	0.0618671	1.20854
FBgn0065108	ppk16	-0.0399043	0.0212208	-1.88044	0.0618776	1.20847
XLOC_001066	-	-0.0387173	0.0206041	-1.87911	0.0620597	1.20719
FBgn0033226	puml	0.0414298	0.0220522	1.87872	0.0621138	1.20681
FBgn0262387	mir-190	-0.0381262	0.0202944	-1.87865	0.0621223	1.20675
FBgn0052657	lncRNA:CR32657	0.0388826	0.020703	1.87811	0.0621967	1.20623
FBgn0260946	Exo84	0.0392679	0.0209082	1.87811	0.0621975	1.20623
FBgn0038820	CG4000	0.0376496	0.0200473	1.87804	0.0622071	1.20616
FBgn0031632	CG15628	-0.0382243	0.0203662	-1.87685	0.0623706	1.20502
FBgn0031728	Hsp60C	0.0406106	0.0216402	1.87663	0.0624012	1.20481
FBgn0032938	CG8671	-0.0377065	0.0200963	-1.87629	0.0624487	1.20448
FBgn0034840	CG3124	0.0404052	0.0215462	1.87529	0.0625871	1.20352
FBgn0034318	CG14500	-0.0384969	0.0205317	-1.875	0.0626269	1.20324
FBgn0083018	snoRNA:Ψ18S-841b	-0.0375789	0.0200493	-1.87433	0.06272	1.20259
FBgn0262286	mir-1001	0.0406348	0.0216825	1.87408	0.0627537	1.20236
XLOC_003505	-	-0.0393815	0.0210172	-1.87378	0.0627961	1.20207
FBgn0051882	pal	0.0396463	0.0211604	1.87361	0.0628195	1.20191
XLOC_001473	-	-0.0386804	0.0206471	-1.87341	0.0628476	1.20171
FBgn0031251	CG4213	0.0372284	0.0198733	1.87329	0.0628639	1.2016
FBgn0030914	CG6106	-0.0374708	0.0200046	-1.87311	0.0628883	1.20143
FBgn0262986	CG43294	0.0380984	0.0203436	1.87275	0.0629387	1.20108
XLOC_000642	-	-0.0381712	0.0203846	-1.87255	0.0629666	1.20089
FBgn0051089	CG31089	-0.0396564	0.0211781	-1.87251	0.0629717	1.20085
FBgn0053172	CG33172	-0.0377644	0.0201739	-1.87194	0.063051	1.20031
XLOC_001153	-	-0.0388045	0.020733	-1.87163	0.0630946	1.20001
FBgn0026761	Trap1	0.0405211	0.0216541	1.87129	0.0631425	1.19968
FBgn0040813	Nplp2	-0.0369336	0.0197395	-1.87105	0.0631756	1.19945
FBgn0038868	Ddrgk1	-0.0385382	0.0205983	-1.87094	0.0631909	1.19935
FBgn0259795	loopin-1	0.0410286	0.0219324	1.87069	0.0632261	1.1991
FBgn0037552	CG7800	-0.0376235	0.0201133	-1.87057	0.063242	1.19899
FBgn0262315	mir-2493	0.0399479	0.0213577	1.87042	0.063264	1.19884
FBgn0033888	CG18568	0.0397888	0.0212743	1.87028	0.0632834	1.19871
FBgn0003159	CG2841	0.0411338	0.0219956	1.87009	0.0633099	1.19853
XLOC_001625	-	-0.0379676	0.0203036	-1.87	0.0633229	1.19844
FBgn0010414	SerT	-0.0395901	0.0211725	-1.86989	0.0633381	1.19833
FBgn0038750	CG4465	-0.0393911	0.0210793	-1.86871	0.0635023	1.19721
FBgn0051044	lncRNA:CR31044	-0.0385775	0.0206442	-1.86869	0.0635057	1.19719
FBgn0032033	Tmem126	-0.0385756	0.0206473	-1.86831	0.0635589	1.19682
FBgn0039778	Jon99Fi	-0.0377533	0.0202074	-1.86829	0.0635613	1.19681
FBgn0050409	CR30409	-0.0374558	0.020052	-1.86794	0.0636109	1.19647
FBgn0000723	FER	0.0395211	0.0211588	1.86783	0.0636256	1.19637
FBgn0038426	mRpS33	0.0391622	0.0209734	1.86723	0.0637105	1.19579
XLOC_000663	-	0.0370689	0.0198531	1.86716	0.0637205	1.19572
FBgn0039809	CG15547	0.039238	0.021015	1.86714	0.0637231	1.1957
FBgn0085458	CG34429	0.0401912	0.0215257	1.86713	0.0637249	1.19569
FBgn0061197	salto	0.0406766	0.0217932	1.86648	0.0638157	1.19507
FBgn0028560	sut4	0.0388648	0.0208232	1.86642	0.0638249	1.19501
FBgn0032673	Ptp36E	0.0378015	0.0202549	1.86629	0.0638426	1.19489
FBgn0262393	mir-33	0.0381168	0.0204245	1.86623	0.0638511	1.19483
FBgn0000588	esc	0.0385322	0.0206476	1.86618	0.0638584	1.19478
XLOC_002750	-	-0.0402743	0.0215817	-1.86613	0.0638645	1.19474
FBgn0038124	CG14380	0.037671	0.0201982	1.86506	0.0640153	1.19372
FBgn0259678	sqa	0.0374742	0.0200935	1.86499	0.064025	1.19365
FBgn0037970	GC2	0.0386712	0.0207425	1.86434	0.0641174	1.19302
FBgn0036254	CG5645	0.0376531	0.0202041	1.86364	0.0642165	1.19235
FBgn0036131	CG12522	-0.0398636	0.0213909	-1.86357	0.0642257	1.19229
FBgn0030554	Dus2	-0.038655	0.0207434	-1.86348	0.0642388	1.1922
FBgn0034871	CG3906	0.0384916	0.0206595	1.86314	0.0642871	1.19188
FBgn0032979	Clamp	0.0388723	0.0208646	1.86307	0.0642964	1.19181
FBgn0039656	CG11951	0.037912	0.0203542	1.86261	0.0643623	1.19137
FBgn0040519	CG15219	0.0380906	0.0204501	1.86261	0.0643625	1.19137
FBgn0036191	Sugb	-0.038863	0.0208667	-1.86244	0.0643863	1.19121
FBgn0027779	VhaSFD	0.0400959	0.0215298	1.86234	0.0643998	1.19112
XLOC_005723	-	-0.037612	0.0201971	-1.86225	0.0644132	1.19103
FBgn0035270	CG13933	-0.0388192	0.0208458	-1.86221	0.0644196	1.19098
FBgn0036318	Wbp2	0.0389703	0.0209279	1.86212	0.0644314	1.1909
XLOC_001024	-	-0.0390882	0.0209923	-1.86202	0.0644452	1.19081
FBgn0087039	Sbp2	-0.0379419	0.020379	-1.86182	0.0644748	1.19061
XLOC_005011	-	-0.0400739	0.0215283	-1.86145	0.0645266	1.19026
FBgn0260635	Diap1	0.0389938	0.0209512	1.86117	0.0645663	1.18999
XLOC_003069	-	-0.0377446	0.0202888	-1.86037	0.0646805	1.18923
XLOC_002313	-	-0.0371653	0.0199806	-1.86007	0.0647229	1.18894
FBgn0037045	CG10584	0.0377127	0.0202782	1.85977	0.0647658	1.18865
FBgn0035567	CG7514	0.0382098	0.0205488	1.85947	0.0648089	1.18837
FBgn0004876	cdi	0.0396986	0.0213518	1.85926	0.0648382	1.18817
FBgn0036019	Or67b	-0.0377954	0.0203282	-1.85926	0.0648384	1.18817
FBgn0263771	CR43688	0.0371644	0.01999	1.85915	0.0648546	1.18806
FBgn0029966	Ir7c	-0.0373562	0.0200987	-1.85864	0.0649268	1.18758
FBgn0032877	CG2617	0.0393556	0.0211805	1.8581	0.0650034	1.18706
FBgn0000319	Chc	0.0389095	0.0209416	1.858	0.0650174	1.18697
FBgn0038593	Vps39	0.0400257	0.0215438	1.85788	0.0650356	1.18685
XLOC_006405	-	-0.0383437	0.0206401	-1.85773	0.0650574	1.1867
FBgn0029095	aru	0.0407144	0.0219199	1.85742	0.0651009	1.18641
FBgn0036949	CG7290	-0.0390861	0.0210432	-1.85742	0.065101	1.18641
FBgn0015323	VAChT	-0.0379828	0.0204513	-1.85724	0.0651274	1.18624
XLOC_001967	-	-0.0388042	0.0209021	-1.85648	0.0652361	1.18551
FBgn0058249	Pzl	0.038192	0.0205725	1.85646	0.065239	1.18549
XLOC_001172	-	0.0370772	0.0199739	1.85628	0.0652645	1.18532
FBgn0032295	CG12299	-0.0381383	0.0205551	-1.85541	0.0653884	1.1845
FBgn0052452	CG32452	-0.0372886	0.0200985	-1.85529	0.0654063	1.18438
XLOC_001673	-	-0.0395515	0.0213259	-1.85462	0.0655028	1.18374
FBgn0004898	fd96Cb	-0.0372285	0.0200758	-1.85439	0.065535	1.18353
FBgn0031751	CG9016	0.0395552	0.0213435	1.85327	0.0656973	1.18245
FBgn0051551	CG31551	-0.0395337	0.0213333	-1.85315	0.0657145	1.18234
FBgn0002962	nanos	-0.0361164	0.0194915	-1.85293	0.0657464	1.18213
FBgn0037134	CG7407	-0.0379191	0.0204666	-1.85273	0.0657746	1.18194
FBgn0053199	CG33199	0.0376939	0.0203492	1.85236	0.0658286	1.18159
FBgn0029947	CG1999	0.040824	0.022043	1.85202	0.0658773	1.18126
FBgn0040290	RecQ4	-0.0377561	0.0203946	-1.85128	0.0659848	1.18056
FBgn0263845	lncRNA:CR43706	-0.0376937	0.0203627	-1.85112	0.066008	1.1804
FBgn0034576	ND-B14.7	0.0377857	0.0204279	1.84971	0.0662119	1.17906
XLOC_004740	-	0.038903	0.021032	1.8497	0.0662126	1.17906
XLOC_000882	-	-0.0385492	0.0208447	-1.84935	0.0662633	1.17873
FBgn0038630	Tssk	0.0414317	0.0224067	1.84908	0.0663037	1.17846
FBgn0037137	Nopp140	-0.0369584	0.019989	-1.84893	0.0663245	1.17833
FBgn0003435	sm	0.040402	0.0218523	1.84887	0.0663334	1.17827
FBgn0033556	CG12343	0.0367818	0.0199005	1.84829	0.0664186	1.17771
FBgn0085428	Nox	-0.0376097	0.020351	-1.84806	0.0664519	1.17749
FBgn0036381	CG8745	0.0373801	0.0202282	1.84792	0.0664715	1.17736
FBgn0025117	und	0.0399358	0.0216131	1.84776	0.0664951	1.17721
XLOC_003317	-	-0.0372343	0.0201517	-1.8477	0.0665038	1.17715
FBgn0004419	me31B	-0.0376498	0.0203796	-1.84743	0.0665435	1.17689
FBgn0029664	CG10802	0.03788	0.0205088	1.84701	0.0666036	1.1765
FBgn0040679	CG11373	0.0388978	0.0210629	1.84674	0.0666435	1.17624
FBgn0050183	CG30183	0.0388473	0.0210362	1.84669	0.066651	1.17619
FBgn0020545	kraken	0.0369071	0.0199858	1.84666	0.0666548	1.17617
FBgn0033614	Obp47b	-0.0380844	0.0206369	-1.84545	0.066832	1.17502
[truncated: 16,141 more rows]

## Sheet: Females
gene	symbol	Beta	SE	t_value	P_value	log10p
FBgn0261955	Cs1	0.0780467	0.0177156	4.40553	1.93e-05	4.71444
FBgn0038922	Idh3b	0.0725935	0.0181962	3.9895	0.000101	3.99568
FBgn0002773	Mlc2	0.0744476	0.0192831	3.86076	0.000164	3.78516
FBgn0035589	CHMP2B	-0.0665812	0.0179011	-3.71938	0.000276	3.55909
FBgn0016120	ATPsynD	0.0656199	0.0178927	3.66741	0.000334	3.47625
FBgn0085743	CR40560	-0.0674226	0.0184568	-3.65298	0.000351	3.45469
XLOC_003729	-	-0.0660862	0.0181211	-3.64692	0.000359	3.44491
XLOC_002272	-	-0.0660242	0.0182099	-3.62572	0.000388	3.41117
FBgn0000047	Act88F	0.0656609	0.0181388	3.61992	0.000396	3.4023
FBgn0035600	Cyt-c1	0.0632855	0.0177997	3.55542	0.000497	3.30364
FBgn0031066	COX6B	0.0638216	0.0183296	3.48188	0.000643	3.19179
XLOC_000665	-	0.0649184	0.0187029	3.47104	0.000668	3.17522
FBgn0022246	Rpp30	0.0629743	0.0181832	3.46332	0.000686	3.16368
FBgn0005633	fln	0.0623884	0.0181898	3.42985	0.000769	3.11407
FBgn0002772	Mlc1	0.0614206	0.0181501	3.38404	0.0009	3.04576
XLOC_001161	-	-0.0613525	0.0182354	-3.36447	0.000961	3.01728
FBgn0259959	Sfp26Ac	-0.0602955	0.0180231	-3.34545	0.00102495	2.9893
XLOC_004595	-	0.0625373	0.0190042	3.29071	0.00123099	2.90975
FBgn0040784	karr	-0.0630424	0.0191773	-3.28734	0.00124484	2.90489
XLOC_004838	-	0.0592604	0.0181908	3.25771	0.00137321	2.86226
FBgn0053772	CG33772	-0.0612552	0.018809	-3.2567	0.00137779	2.86082
FBgn0259241	vex	0.065211	0.0200243	3.25658	0.00137833	2.86065
FBgn0037856	Leash	-0.061564	0.018916	-3.2546	0.00138736	2.85781
FBgn0035702	CG10147	-0.0610271	0.0187776	-3.24999	0.00140861	2.85121
FBgn0039856	CG1774	0.0590728	0.0181986	3.24602	0.00142718	2.84552
FBgn0027291	Idh3a	0.0578578	0.0180101	3.21252	0.00159289	2.79781
FBgn0260477	CG30283	0.0597878	0.0186611	3.20388	0.00163845	2.78557
FBgn0038547	CG17803	0.0607217	0.0190778	3.18285	0.00175443	2.75586
FBgn0033085	CG15908	-0.0575434	0.0182225	-3.15782	0.00190239	2.7207
XLOC_001760	-	0.0581217	0.0185033	3.14115	0.00200728	2.69739
FBgn0263830	CG40486	0.0579242	0.0187087	3.09611	0.00231801	2.63488
FBgn0002789	Mp20	0.0573127	0.0185453	3.09041	0.00236035	2.62702
FBgn0033484	CG2269	0.0558454	0.0181599	3.07521	0.00247679	2.60611
FBgn0034497	Mpcp1	0.0553019	0.0180308	3.06708	0.00254123	2.59496
FBgn0026326	Mad1	-0.0559795	0.0182738	-3.06337	0.00257112	2.58988
FBgn0004117	Tm2	0.0558438	0.0182672	3.05705	0.00262285	2.58123
FBgn0261548	prage	0.0553253	0.0181594	3.04665	0.00271011	2.56701
XLOC_003700	-	-0.0555692	0.0182508	-3.04475	0.00272628	2.56443
FBgn0051091	CG31091	-0.0573515	0.0188784	-3.03795	0.00278506	2.55517
FBgn0262562	CG43102	0.0563072	0.0185513	3.03521	0.00280904	2.55144
FBgn0036044	Zasp67	0.0566414	0.0186753	3.03295	0.00282902	2.54836
FBgn0030607	dob	-0.0555289	0.0183161	-3.03169	0.00284019	2.54665
FBgn0264470	lncRNA:CR43878	0.0564168	0.0186304	3.02821	0.00287127	2.54193
FBgn0033063	CG14589	0.0563889	0.0186513	3.02333	0.00291544	2.5353
FBgn0031251	CG4213	0.0539703	0.0178805	3.01838	0.00296075	2.5286
XLOC_003056	-	0.0562926	0.0187003	3.01026	0.00303668	2.5176
FBgn0032370	CG12307	-0.0542527	0.0180515	-3.00543	0.00308258	2.51109
FBgn0265274	Inx3	0.0583855	0.0194438	3.00278	0.00310814	2.5075
FBgn0030625	CG5877	-0.0553715	0.0184764	-2.99687	0.00316567	2.49953
FBgn0053229	CG33229	0.0547609	0.018329	2.98766	0.00325731	2.48714
FBgn0038234	mRpL11	-0.0540708	0.0180988	-2.98753	0.00325863	2.48697
FBgn0031466	CG3119	0.0555065	0.0187792	2.95575	0.00359408	2.44441
FBgn0053969	CG33969	-0.0531133	0.0179892	-2.95251	0.00363002	2.44009
FBgn0036479	CG13458	0.0556558	0.0188984	2.94499	0.00371459	2.43009
FBgn0260499	qvr	0.05394	0.0184002	2.93149	0.00387113	2.41216
XLOC_003059	-	0.0542925	0.0185376	2.92877	0.00390341	2.40856
FBgn0022160	Gpo1	0.0542959	0.0185677	2.92421	0.0039581	2.40251
FBgn0033807	AQP	0.0558535	0.019111	2.92258	0.00397774	2.40036
FBgn0250817	lncRNA:CR40465	0.0551542	0.0188844	2.92062	0.00400162	2.39776
XLOC_000689	-	-0.0551005	0.0188726	-2.91961	0.00401394	2.39643
FBgn0011741	Arp6	-0.0551875	0.0189158	-2.91754	0.00403929	2.3937
XLOC_001147	-	-0.0544067	0.0186975	-2.90984	0.00413482	2.38354
FBgn0021906	RFeSP	0.0522963	0.0179754	2.90932	0.00414136	2.38286
FBgn0261563	wb	0.0552509	0.019031	2.90321	0.00421887	2.3748
FBgn0019624	COX5A	0.0521239	0.018052	2.88743	0.00442504	2.35408
FBgn0051999	CG31999	0.054814	0.01899	2.88646	0.00443793	2.35282
FBgn0265380	asRNA:CR44321	0.0531317	0.0184797	2.87514	0.00459201	2.338
FBgn0053136	CG33136	0.0532619	0.0185694	2.86826	0.00468794	2.32902
FBgn0010438	mtSSB	-0.0533436	0.0186222	-2.86452	0.00474089	2.32414
FBgn0036734	CG7564	0.0526988	0.0184179	2.86127	0.00478719	2.31992
FBgn0038343	Trissin	0.0550974	0.0192917	2.85601	0.00486327	2.31307
FBgn0037620	ranshi	-0.0538902	0.0188699	-2.85589	0.00486506	2.31291
FBgn0003360	sesB	0.0521551	0.0183169	2.84737	0.00499052	2.30185
XLOC_006167	-	-0.0530518	0.0186421	-2.84581	0.00501385	2.29983
FBgn0051057	tau	0.0515454	0.0181909	2.83358	0.00520006	2.28399
FBgn0024189	sns	0.0510174	0.0180135	2.83217	0.00522183	2.28218
FBgn0032260	CG13144	0.0516598	0.0183716	2.81193	0.00554501	2.2561
FBgn0052221	CG32221	-0.0520073	0.0185004	-2.81114	0.00555799	2.25508
FBgn0029701	CG12691	0.051448	0.0183061	2.81042	0.00556985	2.25416
FBgn0004028	wupA	0.0505752	0.0180139	2.80757	0.00561705	2.25049
FBgn0261616	CG42705	0.0516836	0.0184141	2.80674	0.00563083	2.24943
FBgn0065107	sncRNA:128	0.0529213	0.018922	2.79682	0.00579809	2.23671
FBgn0030803	CG4880	-0.0514815	0.0184344	-2.79268	0.00586922	2.23142
FBgn0000409	Cyt-c-p	0.050447	0.0180705	2.79168	0.00588665	2.23013
XLOC_003283	-	-0.0514372	0.018435	-2.79019	0.00591248	2.22823
FBgn0262107	asRNA:CR42860	0.0506677	0.0182288	2.77953	0.00610045	2.21464
FBgn0033633	Smyd4-3	0.0552377	0.0199142	2.77379	0.00620403	2.20733
FBgn0263415	lncRNA:CR43461	-0.0532406	0.0192777	-2.76178	0.00642591	2.19207
FBgn0032642	Lamtor3	0.0514195	0.0186382	2.75882	0.00648155	2.18832
FBgn0010100	mAcon1	0.0496418	0.0180119	2.75605	0.0065341	2.18481
FBgn0086532	Spt-I	-0.0515013	0.0187034	-2.75359	0.00658128	2.18169
FBgn0038603	PKD	0.05164	0.0187837	2.74919	0.00666599	2.17614
FBgn0004101	bs	-0.0534885	0.01946	-2.74864	0.00667682	2.17543
FBgn0034330	BomS4	0.0534	0.0194364	2.74742	0.00670039	2.1739
FBgn0003482	spn-D	-0.052701	0.0192327	-2.74018	0.00684292	2.16476
FBgn0038720	CG6231	0.0497111	0.0181575	2.73778	0.00689076	2.16173
FBgn0263866	lncRNA:CR43713	0.0503379	0.018397	2.7362	0.00692233	2.15975
FBgn0265197	CG44257	-0.0516265	0.018868	-2.73619	0.00692271	2.15972
FBgn0038826	Syp	0.0503738	0.0184356	2.73242	0.00699859	2.15499
XLOC_001837	-	-0.0500133	0.018323	-2.72953	0.00705744	2.15135
XLOC_002426	-	0.0602137	0.0220628	2.72919	0.00706446	2.15092
FBgn0053519	Obsc	0.0504074	0.0184976	2.72507	0.00714909	2.14575
XLOC_005102	-	0.0514041	0.0189216	2.71668	0.0073244	2.13523
FBgn0262524	ver	-0.0497538	0.0183364	-2.71338	0.00739448	2.13109
FBgn0050192	CG30192	-0.0503988	0.0185792	-2.71264	0.00741023	2.13017
FBgn0028374	Hug	0.0508506	0.0187483	2.71228	0.00741805	2.12971
XLOC_002093	-	-0.0537173	0.0198536	-2.70567	0.0075605	2.12145
FBgn0031912	Dlat	0.0488031	0.0180959	2.69691	0.00775317	2.11052
FBgn0263108	BtbVII	-0.0596571	0.0221212	-2.69683	0.00775495	2.11042
XLOC_001400	-	-0.0517548	0.0192121	-2.69386	0.00782121	2.10673
FBgn0039709	Cad99C	0.0487351	0.0181128	2.69065	0.00789346	2.10273
FBgn0264349	lncRNA:CR43805	-0.0513189	0.0190828	-2.68927	0.00792468	2.10102
XLOC_002749	-	-0.0510358	0.018978	-2.68921	0.00792625	2.10093
FBgn0265356	tn	0.0506953	0.0188522	2.68909	0.00792894	2.10078
FBgn0054003	NimB3	0.0512169	0.019063	2.68672	0.00798279	2.09785
FBgn0039869	Tbca	-0.0496638	0.0184976	-2.68488	0.00802505	2.09555
XLOC_002801	-	-0.0495033	0.0184677	-2.68054	0.0081252	2.09017
FBgn0050201	tRNA:Ser-TGA-1-1	-0.0515392	0.0192747	-2.67394	0.00827967	2.08199
FBgn0031130	CG15452	0.0497951	0.0187102	2.66139	0.0085807	2.06648
FBgn0262617	Nuak	0.0489085	0.0183785	2.66117	0.00858601	2.06621
FBgn0039358	Idh3g	0.0481026	0.0181287	2.6534	0.00877757	2.05663
FBgn0040812	CG8750	-0.051052	0.0192524	-2.65173	0.00881917	2.05457
FBgn0026320	Tom	0.0488908	0.0184378	2.65166	0.00882079	2.05449
FBgn0004893	bowl	0.0499991	0.018857	2.65149	0.00882522	2.05427
FBgn0035542	TP53INP	0.0485243	0.0183244	2.64806	0.00891112	2.05007
FBgn0034554	CAH14	0.0477236	0.0180446	2.64475	0.00899504	2.046
FBgn0263482	snoRNA:lola-c	-0.0498722	0.0188689	-2.64309	0.00903745	2.04395
FBgn0031488	Ccdc85	0.0502466	0.0190109	2.64304	0.00903868	2.0439
FBgn0030641	CG6299	-0.0500556	0.0189427	-2.64247	0.00905323	2.0432
FBgn0037027	HIPP1	-0.0486126	0.0184084	-2.64078	0.00909648	2.04113
FBgn0259112	asRNA:CR42254	-0.049335	0.0186939	-2.6391	0.00913979	2.03906
FBgn0031109	Obp19a	-0.0505883	0.0191975	-2.63515	0.00924229	2.03422
FBgn0001234	lncRNA:Hsrω	0.0492676	0.0187484	2.62783	0.00943482	2.02527
FBgn0030598	CG9503	-0.049223	0.0187608	-2.62371	0.00954488	2.02023
FBgn0034151	CG15617	0.0491629	0.0187448	2.62275	0.00957056	2.01906
XLOC_001067	-	-0.0478328	0.0182745	-2.61745	0.00971415	2.0126
FBgn0038490	Smug	-0.0476063	0.0182103	-2.61425	0.00980194	2.00869
FBgn0045038	Proc	0.050207	0.0192715	2.60525	0.0100521	1.99774
FBgn0023514	CG14805	-0.0497077	0.0190818	-2.60497	0.0100598	1.99741
FBgn0040337	CG3021	-0.0475363	0.0182488	-2.6049	0.0100618	1.99732
FBgn0035171	CG12502	0.0543922	0.0208973	2.60283	0.0101201	1.99481
FBgn0014870	Psi	-0.0482526	0.0185539	-2.60066	0.0101816	1.99218
FBgn0037734	trbd	0.0477862	0.0183787	2.60008	0.0101982	1.99148
XLOC_003712	-	0.0512736	0.0197633	2.59438	0.0103618	1.98456
FBgn0037504	CG1142	-0.0494761	0.0190998	-2.5904	0.0104774	1.97975
XLOC_006234	-	-0.0561922	0.021695	-2.5901	0.010486	1.97939
FBgn0038271	UQCR-C1	0.0470171	0.0181717	2.58738	0.0105657	1.9761
FBgn0062413	Ctr1A	0.0487536	0.0188428	2.58738	0.0105658	1.9761
XLOC_001127	-	-0.0480976	0.0186155	-2.58374	0.0106732	1.9717
FBgn0004583	ex	0.0592144	0.0229193	2.58361	0.0106773	1.97154
FBgn0031146	CG15449	0.0492858	0.0190839	2.58258	0.0107077	1.9703
FBgn0025790	TBPH	0.0493453	0.0191135	2.5817	0.0107339	1.96924
FBgn0085376	CG34347	0.049487	0.0191698	2.5815	0.0107399	1.969
FBgn0054030	CG34030	-0.0501236	0.0194477	-2.57736	0.0108642	1.964
XLOC_006405	-	-0.0473779	0.0183828	-2.5773	0.010866	1.96393
FBgn0031950	Herp	-0.0466349	0.0181055	-2.57574	0.0109132	1.96205
FBgn0052069	CG32069	-0.0489475	0.0190063	-2.57533	0.0109256	1.96156
FBgn0086033	snoRNA:CD50	-0.0487689	0.0189477	-2.57387	0.0109698	1.9598
FBgn0031021	ND-18	0.0466171	0.0181211	2.57253	0.0110107	1.95818
FBgn0039630	CG11843	0.0505061	0.0196585	2.56917	0.0111136	1.95415
FBgn0035791	CG8539	0.0471262	0.0183578	2.5671	0.0111774	1.95166
FBgn0028342	ATPsynδ	0.0474316	0.0184776	2.56697	0.0111813	1.95151
FBgn0263970	lncRNA:CR43724	-0.0473163	0.0184341	-2.56679	0.0111871	1.95128
FBgn0035627	Sse	-0.0469904	0.0183484	-2.56101	0.0113672	1.94435
XLOC_001852	-	0.0498378	0.0194617	2.56081	0.0113734	1.94411
FBgn0264428	lncRNA:CR43846	-0.0474504	0.0185612	-2.55642	0.011512	1.93885
FBgn0015320	Ubc2	-0.0476081	0.0186435	-2.55361	0.0116017	1.93548
FBgn0034908	CG5543	-0.0473469	0.0185937	-2.5464	0.0118342	1.92686
FBgn0037342	CG2931	-0.0479738	0.0188408	-2.54628	0.0118381	1.92672
XLOC_004044	-	-0.0518113	0.0203574	-2.54508	0.0118771	1.92529
FBgn0036999	isoQC	-0.0480565	0.0188944	-2.54343	0.0119312	1.92332
XLOC_003564	-	-0.0482385	0.0189862	-2.54072	0.0120204	1.92008
FBgn0265142	Ir56e	0.0512949	0.0201993	2.53944	0.0120625	1.91856
FBgn0036338	Zmynd10	-0.046631	0.0183702	-2.53841	0.0120968	1.91733
FBgn0265180	CG44245	0.0478808	0.0188902	2.53469	0.0122209	1.9129
FBgn0032746	CG10470	-0.0481056	0.0189807	-2.53445	0.0122288	1.91261
XLOC_002307	-	-0.0464643	0.018349	-2.53226	0.0123027	1.91
FBgn0034022	CG12964	-0.0464268	0.0183765	-2.52643	0.0125005	1.90307
FBgn0037478	CG2656	-0.0463367	0.018355	-2.52447	0.0125676	1.90075
FBgn0053680	Jhbp10	-0.0468181	0.018549	-2.52402	0.012583	1.90022
FBgn0037057	CG10512	0.0456782	0.0180999	2.52367	0.0125951	1.8998
XLOC_005124	-	-0.0501502	0.0198933	-2.52096	0.0126885	1.89659
FBgn0024977	vilya	0.0490774	0.0194821	2.5191	0.0127532	1.89438
FBgn0033919	CG8547	0.0473876	0.0188177	2.51824	0.0127831	1.89336
FBgn0052194	lncRNA:CR32194	0.0494963	0.019662	2.51736	0.012814	1.89231
XLOC_003315	-	-0.0463859	0.0184266	-2.51734	0.0128147	1.89229
FBgn0036415	CG7768	0.046822	0.0186012	2.51715	0.0128212	1.89207
XLOC_003046	-	0.0472855	0.0188026	2.51484	0.0129022	1.88934
XLOC_004664	-	0.0463955	0.0184601	2.51329	0.0129569	1.8875
XLOC_003823	-	0.0482311	0.0191937	2.51285	0.0129722	1.88699
XLOC_004409	-	-0.0474952	0.0189196	-2.51037	0.0130604	1.88404
FBgn0002526	LanA	0.0470418	0.0187507	2.5088	0.0131161	1.8822
FBgn0004456	mew	0.0488477	0.0194778	2.50787	0.0131494	1.88109
FBgn0001128	Gpdh1	0.047784	0.0190912	2.50294	0.0133268	1.87527
FBgn0264975	Nrg	0.0488755	0.0195381	2.50155	0.0133773	1.87363
FBgn0029853	Josd	-0.0470084	0.0188099	-2.49912	0.0134655	1.87078
FBgn0051454	CG31454	-0.0464675	0.018628	-2.4945	0.0136354	1.86533
FBgn0035046	ND-19	0.0457822	0.018366	2.49277	0.0136993	1.8633
FBgn0262187	mir-970	0.0491889	0.019739	2.49196	0.0137293	1.86235
XLOC_002987	-	0.0466586	0.0187316	2.49091	0.0137686	1.86111
FBgn0015399	kek1	0.0457385	0.0183671	2.49024	0.0137936	1.86032
XLOC_005076	-	0.0462451	0.0185724	2.49	0.0138027	1.86004
FBgn0040634	CG4186	-0.046908	0.018851	-2.48835	0.0138641	1.85811
XLOC_000243	-	0.0455113	0.0182934	2.48785	0.0138829	1.85752
XLOC_003166	-	-0.0480848	0.0193319	-2.48732	0.0139027	1.8569
FBgn0032803	CG13082	0.0469589	0.0188804	2.48718	0.0139081	1.85673
FBgn0028563	sut1	-0.0500228	0.0201124	-2.48716	0.0139088	1.85671
FBgn0040466	Dlip2	-0.0453407	0.0182299	-2.48716	0.0139089	1.85671
FBgn0053927	CG33927	0.0459767	0.0184872	2.48695	0.0139168	1.85646
FBgn0035952	CG5280	-0.046005	0.0185102	-2.48539	0.0139756	1.85463
FBgn0262482	CG43072	-0.0491495	0.0197829	-2.48445	0.0140113	1.85352
FBgn0034312	CG10916	-0.045045	0.0181815	-2.47752	0.0142756	1.84541
FBgn0050354	UQCR-11L	0.0456946	0.018457	2.47574	0.0143444	1.84332
FBgn0032234	gny	-0.047671	0.0192602	-2.4751	0.0143689	1.84258
FBgn0261992	CG42810	0.0471386	0.0190643	2.47261	0.0144656	1.83966
XLOC_001506	-	0.0479009	0.0193815	2.47148	0.0145097	1.83834
FBgn0087005	rtp	-0.0475648	0.0192752	-2.46767	0.0146591	1.83389
FBgn0264674	asRNA:CR43959	-0.0482328	0.0195569	-2.46628	0.0147141	1.83227
FBgn0033187	PIG-G	-0.0458794	0.0186058	-2.46587	0.0147302	1.83179
FBgn0037001	ND-39	0.0461765	0.0187396	2.46412	0.0147997	1.82975
FBgn0036566	ClC-c	-0.0448831	0.0182222	-2.4631	0.01484	1.82856
FBgn0038476	kuk	0.0479431	0.0194803	2.4611	0.0149199	1.82623
XLOC_003269	-	0.0465284	0.0189064	2.46099	0.0149244	1.8261
FBgn0263485	scaRNA:ΨU2-55	-0.0455336	0.0185144	-2.45936	0.01499	1.8242
FBgn0001091	Gapdh1	0.0461665	0.0188162	2.45355	0.015225	1.81744
FBgn0031436	ND-B17.2	0.0450345	0.0183577	2.45316	0.0152409	1.81699
XLOC_001097	-	0.0476123	0.0194226	2.45138	0.0153135	1.81493
FBgn0001186	Hex-A	0.0458351	0.0187139	2.44925	0.0154011	1.81245
FBgn0020762	Atet	0.0462227	0.0188742	2.44898	0.015412	1.81214
FBgn0034568	CG3216	0.0466126	0.0190335	2.44898	0.0154123	1.81213
FBgn0029820	CG16721	0.0450889	0.0184214	2.44764	0.0154676	1.81058
FBgn0038682	CG5835	0.0445992	0.0182392	2.44524	0.0155668	1.8078
FBgn0264717	lncRNA:CR43985	0.0457418	0.018717	2.44387	0.015624	1.80621
FBgn0031749	CG14000	-0.0448993	0.0183761	-2.44336	0.0156452	1.80562
FBgn0034958	CG3907	0.0467488	0.0191578	2.4402	0.0157777	1.80196
FBgn0000557	eEF1α2	0.044714	0.0183278	2.43968	0.0157994	1.80136
XLOC_004614	-	0.0448691	0.0184344	2.434	0.0160406	1.79478
FBgn0050287	CG30287	0.0446805	0.0183985	2.42849	0.0162772	1.78842
XLOC_000247	-	-0.0469346	0.0193465	-2.426	0.0163852	1.78555
FBgn0050088	CG30088	-0.0475371	0.0196224	-2.42259	0.016534	1.78162
XLOC_006181	-	0.0452959	0.0187366	2.41751	0.0167581	1.77577
FBgn0031779	CG9175	-0.044748	0.0185167	-2.41663	0.0167971	1.77477
FBgn0038739	CG4686	-0.0449781	0.0186245	-2.415	0.0168699	1.77289
FBgn0039424	ppk15	-0.0456455	0.0189162	-2.41304	0.0169575	1.77064
XLOC_000476	-	0.0461234	0.0191387	2.40995	0.0170965	1.76709
FBgn0010238	Lac	0.0466417	0.0193551	2.40979	0.0171039	1.7669
FBgn0035049	Mmp1	0.0472813	0.0196213	2.40969	0.0171081	1.7668
FBgn0020509	Acp62F	0.0449092	0.0186383	2.40952	0.0171161	1.7666
FBgn0039626	Slu7	-0.0449984	0.0186819	-2.40867	0.0171545	1.76562
FBgn0035678	CG10469	0.0435445	0.0180978	2.40606	0.017273	1.76263
FBgn0041181	Tep3	0.0449756	0.0187003	2.40507	0.0173179	1.7615
FBgn0265067	lncRNA:CR44178	0.043993	0.0183042	2.40344	0.0173928	1.75963
FBgn0261582	CG42692	0.0475246	0.0197996	2.40028	0.0175381	1.75602
FBgn0030300	Sk1	0.0439775	0.018329	2.39934	0.0175816	1.75494
FBgn0019947	Psn	-0.0437664	0.0182427	-2.39912	0.0175919	1.75469
FBgn0025678	CaBP1	-0.0453302	0.0189139	-2.39666	0.0177061	1.75188
XLOC_004960	-	0.0453991	0.0189553	2.39506	0.0177806	1.75005
FBgn0063298	asRNA:CR31429	-0.0446665	0.0186891	-2.38997	0.01802	1.74424
XLOC_000024	-	-0.0449869	0.0188268	-2.38952	0.0180415	1.74373
FBgn0010097	γTub37C	-0.0461831	0.0193296	-2.38924	0.0180547	1.74341
FBgn0263079	CG43338	0.0437203	0.0183033	2.38866	0.0180822	1.74275
XLOC_002274	-	-0.0449786	0.0188329	-2.3883	0.0180995	1.74233
FBgn0020251	sfl	0.0441444	0.0185048	2.38556	0.0182298	1.73922
FBgn0004957	por	0.0461213	0.0193452	2.38412	0.0182989	1.73758
FBgn0000592	Est-6	0.0512251	0.0214872	2.38398	0.0183057	1.73741
XLOC_003016	-	0.0448779	0.0188411	2.38192	0.0184047	1.73507
FBgn0265307	lncRNA:CR44280	-0.0455536	0.0191311	-2.38112	0.0184431	1.73417
FBgn0034002	CG8079	-0.0438496	0.0184185	-2.38074	0.0184615	1.73373
FBgn0004169	up	0.0438787	0.0184404	2.37949	0.0185222	1.73231
FBgn0035282	CNMa	0.0430808	0.0181094	2.37892	0.0185497	1.73166
FBgn0038471	Trm7-32	-0.045043	0.0189415	-2.37801	0.0185941	1.73063
FBgn0051516	CG31516	0.0439511	0.0185115	2.37425	0.0187775	1.72636
FBgn0038959	CG13856	0.0447449	0.0188762	2.37044	0.0189657	1.72203
FBgn0033388	CG8046	0.0440188	0.0185708	2.37032	0.0189715	1.7219
FBgn0011274	Dif	0.044075	0.0185946	2.37032	0.0189716	1.7219
FBgn0036680	Cpr73D	0.0435139	0.0183685	2.36894	0.01904	1.72033
FBgn0039258	β4GalT7	-0.0435044	0.0183869	-2.36606	0.0191835	1.71707
FBgn0039152	Root	0.0436871	0.0184711	2.36515	0.0192289	1.71605
FBgn0035065	CG3589	-0.0443877	0.0187762	-2.36405	0.0192843	1.7148
FBgn0003022	Ote	-0.044467	0.0188119	-2.36378	0.019298	1.71449
FBgn0003301	Adcy1	0.0443656	0.018773	2.36326	0.0193237	1.71391
FBgn0264598	PsGEF	0.0435726	0.0184439	2.36244	0.019365	1.71298
FBgn0031897	CG13784	0.0434237	0.0183839	2.36205	0.0193847	1.71254
FBgn0263086	CG43354	-0.0441494	0.0187177	-2.3587	0.0195545	1.70875
FBgn0051851	Naa20B	0.0436969	0.0185465	2.35608	0.0196884	1.70579
XLOC_003260	-	0.0448064	0.019028	2.35476	0.019756	1.7043
FBgn0037213	CG12581	0.0455807	0.0193618	2.35415	0.0197871	1.70362
FBgn0000064	Aldo	0.0446092	0.0189525	2.35374	0.0198083	1.70315
XLOC_000861	-	0.04437	0.0188516	2.35365	0.0198128	1.70305
FBgn0038840	Grik	0.0444913	0.0189048	2.35344	0.0198236	1.70282
FBgn0037442	gzl	0.0442736	0.0188203	2.35243	0.0198757	1.70168
FBgn0036038	defl	-0.0436714	0.0186027	-2.34758	0.0201273	1.69621
FBgn0037783	Npc2c	0.0452122	0.0192602	2.34744	0.0201346	1.69606
FBgn0032601	yellow-b	0.0433743	0.0184962	2.34503	0.0202606	1.69335
XLOC_005313	-	-0.044023	0.0187896	-2.34294	0.0203707	1.69099
FBgn0033027	TpnC4	0.0456905	0.0195039	2.34263	0.0203869	1.69065
FBgn0030170	Dna2	-0.0439012	0.0187446	-2.34207	0.0204167	1.69001
FBgn0087007	bbg	0.0434241	0.018543	2.3418	0.020431	1.68971
FBgn0261832	CG42764	0.044089	0.0188359	2.34069	0.0204899	1.68846
FBgn0028978	trbl	-0.043217	0.0184636	-2.34066	0.0204914	1.68843
FBgn0263980	Stacl	0.0436934	0.0186911	2.33765	0.0206512	1.68506
FBgn0263632	mir-3642	-0.044053	0.0188454	-2.33759	0.0206544	1.68499
FBgn0032313	CG14070	0.0459944	0.0196861	2.33639	0.0207186	1.68364
XLOC_001636	-	-0.0434021	0.0185811	-2.33582	0.0207491	1.683
XLOC_005167	-	-0.0462302	0.0197951	-2.33544	0.0207697	1.68257
FBgn0261853	CG42782	0.0448777	0.0192168	2.33534	0.0207751	1.68246
FBgn0261461	RhoGAP18B	0.0448949	0.0192273	2.33495	0.0207958	1.68202
FBgn0039897	CG1674	0.0445516	0.0190804	2.33494	0.0207964	1.68201
FBgn0051755	SoYb	0.0421121	0.0180458	2.33363	0.0208669	1.68054
FBgn0034684	CG13501	-0.0439973	0.0188604	-2.33279	0.0209121	1.6796
FBgn0027505	Rab3-GAP	-0.0440538	0.0188856	-2.33266	0.020919	1.67946
FBgn0031391	CG11723	-0.0432116	0.0185381	-2.33096	0.0210112	1.67755
XLOC_005855	-	-0.0484301	0.0207811	-2.33049	0.0210367	1.67702
XLOC_003985	-	-0.0443877	0.0190478	-2.33033	0.0210452	1.67685
FBgn0036218	Sprn	-0.0441702	0.0189561	-2.33014	0.0210557	1.67663
FBgn0263531	mir-4955	0.0437566	0.0187853	2.3293	0.0211013	1.67569
FBgn0001291	Jra	-0.04369	0.0187684	-2.32785	0.0211803	1.67407
FBgn0010226	GstS1	0.0433473	0.0186246	2.32742	0.0212037	1.67359
FBgn0264345	lncRNA:CR43801	-0.0435017	0.018717	-2.32418	0.0213812	1.66997
FBgn0040814	CG14113	-0.0424447	0.0182729	-2.32283	0.0214558	1.66845
FBgn0032922	Coq3	0.0445658	0.019187	2.32271	0.0214624	1.66832
FBgn0015008	Actn3	-0.0459208	0.0197718	-2.32254	0.0214718	1.66813
XLOC_000766	-	0.0430703	0.0185454	2.32243	0.0214777	1.66801
FBgn0052835	lncRNA:CR32835	0.0458115	0.0197368	2.32113	0.0215498	1.66656
FBgn0035458	ppk27	-0.0458568	0.0197697	-2.31955	0.0216375	1.66479
FBgn0028683	spt4	-0.0423923	0.0182883	-2.318	0.0217234	1.66307
XLOC_006422	-	0.0435235	0.0188001	2.31507	0.0218876	1.6598
FBgn0038528	CG14326	0.045316	0.0195883	2.31341	0.0219808	1.65796
FBgn0263606	Hsc20	-0.0437626	0.0189247	-2.31246	0.0220348	1.65689
FBgn0010441	pll	-0.0436323	0.0188806	-2.31096	0.0221198	1.65522
FBgn0033935	Sin1	-0.0429814	0.0186125	-2.30927	0.0222156	1.65334
FBgn0086680	vvl	0.0431019	0.0186945	2.30559	0.0224258	1.64925
XLOC_005800	-	-0.045241	0.0196264	-2.30511	0.0224534	1.64872
FBgn0036757	Ir75a	-0.0419908	0.0182206	-2.30458	0.0224836	1.64813
FBgn0000542	ec	0.0445768	0.0193479	2.30396	0.0225194	1.64744
FBgn0051942	tRNA:Arg-TCT-2-1	-0.0450606	0.0195671	-2.30288	0.0225818	1.64624
FBgn0034877	levy	0.042702	0.0185523	2.30171	0.0226496	1.64494
FBgn0035153	ebd1	-0.0435341	0.0189246	-2.3004	0.0227255	1.64349
XLOC_003996	-	0.0436108	0.0189601	2.30014	0.0227404	1.6432
FBgn0263759	DIP-λ	-0.0427374	0.018592	-2.2987	0.0228241	1.64161
FBgn0038296	Kpc1	-0.0479858	0.0208902	-2.29705	0.0229203	1.63978
FBgn0039639	Alg13	-0.0440127	0.0191633	-2.29671	0.0229401	1.6394
FBgn0264701	lncRNA:CR43970	0.0424783	0.0184991	2.29624	0.0229678	1.63888
FBgn0051301	CG31301	-0.0425428	0.0185304	-2.29584	0.0229915	1.63843
FBgn0038752	CG4462	0.0419593	0.0182799	2.29537	0.0230186	1.63792
FBgn0035251	Vta1	0.0442519	0.0192791	2.29533	0.0230215	1.63787
FBgn0264922	Sumo	-0.0437167	0.0190598	-2.29366	0.0231193	1.63603
FBgn0264787	lncRNA:CR44017	0.0424334	0.0185074	2.29278	0.0231715	1.63505
XLOC_000433	-	-0.0434871	0.0189791	-2.29131	0.0232581	1.63343
FBgn0051300	CG31300	-0.0428223	0.0186891	-2.29129	0.0232593	1.6334
XLOC_002295	-	-0.0452964	0.0198052	-2.28709	0.0235093	1.62876
XLOC_005238	-	-0.045524	0.0199126	-2.28618	0.0235636	1.62776
FBgn0037612	CG8112	0.0435737	0.0190689	2.28506	0.0236309	1.62652
FBgn0086384	Mer	-0.0425308	0.0186172	-2.28449	0.0236652	1.62589
FBgn0085214	CG34185	0.042478	0.0185971	2.28412	0.0236876	1.62548
FBgn0026144	CBP	-0.0432809	0.0189588	-2.28289	0.0237615	1.62413
FBgn0062978	CG31808	0.0438897	0.0192404	2.28112	0.0238688	1.62217
FBgn0037456	CG1138	-0.0421219	0.0184866	-2.27851	0.0240276	1.61929
FBgn0032284	CG7294	0.0429729	0.0188602	2.27849	0.0240284	1.61928
FBgn0031601	Dim1	-0.044285	0.0194441	-2.27755	0.0240858	1.61824
XLOC_003074	-	-0.0471609	0.0207089	-2.27732	0.0240999	1.61799
FBgn0015321	Ubc4	-0.0415467	0.0182458	-2.27706	0.0241161	1.61769
FBgn0264344	CG43800	-0.0434668	0.0190926	-2.27664	0.0241418	1.61723
FBgn0037993	dpr15	0.0426273	0.0187241	2.2766	0.0241443	1.61719
FBgn0011232	scat	-0.0424025	0.0186516	-2.27339	0.024341	1.61366
FBgn0029958	Pdp	-0.0421324	0.0185383	-2.27272	0.0243824	1.61292
FBgn0054026	CG34026	0.0428854	0.0188801	2.27146	0.0244603	1.61154
XLOC_006228	-	0.0420545	0.0185272	2.26988	0.0245582	1.6098
FBgn0262178	mir-981	0.0454229	0.0200299	2.26776	0.0246905	1.60747
XLOC_003189	-	-0.0434876	0.019179	-2.26747	0.0247087	1.60715
FBgn0034552	CG17999	0.0423309	0.0186716	2.26713	0.0247301	1.60677
XLOC_003605	-	-0.0432443	0.0190919	-2.26506	0.0248596	1.60451
FBgn0005564	Shal	-0.0425228	0.0187754	-2.26481	0.0248749	1.60424
FBgn0034105	CG7755	0.0426751	0.0188497	2.26397	0.0249281	1.60331
FBgn0264475	lncRNA:CR43883	-0.0448958	0.0198329	-2.2637	0.0249448	1.60302
XLOC_005869	-	-0.041525	0.0183487	-2.2631	0.0249828	1.60236
FBgn0037847	SelR	0.0422788	0.0186822	2.26306	0.0249856	1.60231
FBgn0035942	ValRS-m	-0.0429913	0.0190095	-2.26157	0.0250792	1.60069
FBgn0040715	CG15386	-0.0422419	0.0186977	-2.25921	0.0252292	1.5981
FBgn0264716	lncRNA:CR43984	0.0422865	0.0187236	2.25847	0.0252766	1.59728
FBgn0035083	Tina-1	-0.0421869	0.0186834	-2.25799	0.025307	1.59676
FBgn0262149	CR42875	-0.0433136	0.0192072	-2.25507	0.0254938	1.59357
FBgn0264567	lncRNA:CR43939	-0.0449347	0.0199363	-2.25392	0.0255677	1.59231
FBgn0034084	CG8435	0.041084	0.0182462	2.25165	0.0257141	1.58983
FBgn0265417	CG44329	0.0410506	0.0182342	2.2513	0.0257369	1.58944
FBgn0052707	APC4	-0.04139	0.0183921	-2.25043	0.0257931	1.5885
FBgn0038181	tmn	0.0418409	0.0186009	2.2494	0.0258598	1.58738
FBgn0034800	CG3788	-0.0424868	0.0188976	-2.24827	0.0259336	1.58614
FBgn0032938	CG8671	-0.0414343	0.0184508	-2.24567	0.0261033	1.5833
FBgn0029736	CG4041	-0.0433443	0.0193254	-2.24286	0.0262878	1.58025
FBgn0086778	nAChRα7	0.0404279	0.0180483	2.23998	0.0264784	1.57711
FBgn0030605	ND-B18	0.0411772	0.0183967	2.23829	0.0265905	1.57527
FBgn0250755	CG42233	-0.0439045	0.0196243	-2.23725	0.0266598	1.57414
FBgn0036305	Ankrd11	-0.0418902	0.0187252	-2.23711	0.0266696	1.57398
FBgn0032017	CG7810	0.0425533	0.0190386	2.23511	0.0268033	1.57181
FBgn0040465	Dlip3	0.0437297	0.0195655	2.23504	0.0268077	1.57174
FBgn0039251	Trf4-2	-0.0414106	0.0185298	-2.23481	0.0268231	1.57149
FBgn0029676	HIP-R	0.0415185	0.0185839	2.23411	0.0268704	1.57073
FBgn0030666	CG12708	0.0428185	0.0191663	2.23405	0.0268741	1.57067
FBgn0035157	CG13894	0.0414905	0.0185753	2.23364	0.026902	1.57022
FBgn0259937	Nop60B	-0.0411642	0.0184365	-2.23276	0.0269614	1.56926
FBgn0034462	CG15905	0.041915	0.0187761	2.23235	0.0269886	1.56882
FBgn0010015	CanA1	0.0421223	0.0188739	2.23178	0.0270276	1.56819
FBgn0259962	Sfp33A1	0.041279	0.0185035	2.23087	0.0270889	1.56721
FBgn0020235	ATPsynγ	0.0409678	0.0183646	2.23081	0.0270933	1.56714
FBgn0021967	ND-PDSW	0.0411764	0.0184602	2.23055	0.0271109	1.56686
FBgn0264338	lncRNA:CR43794	-0.0404604	0.0181582	-2.22821	0.0272693	1.56433
FBgn0039945	CG17159	0.044119	0.019813	2.22677	0.0273679	1.56276
FBgn0031187	Usp2	0.0400589	0.0180041	2.22499	0.0274895	1.56083
FBgn0040963	CG18662	0.0411368	0.018489	2.22494	0.0274932	1.56078
XLOC_005014	-	-0.0419324	0.0188528	-2.22421	0.0275432	1.55998
FBgn0035538	DopEcR	0.0412124	0.0185296	2.22414	0.0275478	1.55991
FBgn0034532	CG13436	0.0443721	0.0199574	2.22335	0.0276024	1.55905
FBgn0035437	Strip	-0.0437132	0.0196639	-2.22301	0.0276251	1.5587
FBgn0010263	Rbp9	0.0414337	0.0186389	2.22297	0.0276279	1.55865
FBgn0030384	CG2577	0.04187	0.0188616	2.21985	0.0278437	1.55527
FBgn0032814	CG10366	-0.0421305	0.0189812	-2.21959	0.0278619	1.55499
XLOC_006050	-	0.041113	0.018529	2.21885	0.0279132	1.55419
FBgn0038980	Octβ1R	0.0419789	0.018927	2.21794	0.0279765	1.55321
FBgn0036249	CG11560	-0.0415068	0.0187177	-2.21752	0.0280057	1.55275
FBgn0032813	PCNA2	0.0405397	0.0182863	2.21694	0.0280461	1.55213
XLOC_005933	-	0.0418875	0.0189161	2.21439	0.0282246	1.54937
FBgn0030976	CG7378	0.0421819	0.0190778	2.21104	0.0284599	1.54577
XLOC_002131	-	-0.0422207	0.0190971	-2.21084	0.0284744	1.54555
FBgn0030485	CG1998	0.0418562	0.0189329	2.21077	0.0284795	1.54547
FBgn0033055	Tbce	-0.0414425	0.0187467	-2.21066	0.0284872	1.54535
FBgn0051976	ovm	-0.0420473	0.0190264	-2.20994	0.0285381	1.54457
FBgn0260755	CG42553	-0.0412847	0.0186851	-2.2095	0.0285693	1.5441
FBgn0001083	fw	0.0468496	0.0212081	2.20904	0.0286019	1.5436
FBgn0032311	CG12517	0.0409378	0.0185366	2.20848	0.0286418	1.543
FBgn0263093	CR43361	0.0406542	0.018414	2.20779	0.0286908	1.54226
FBgn0003416	sl	-0.0394515	0.0178712	-2.20754	0.0287083	1.54199
FBgn0052712	CG32712	-0.0425993	0.019299	-2.20733	0.0287231	1.54177
XLOC_000719	-	0.0416306	0.018862	2.20712	0.0287383	1.54154
FBgn0040298	Myt1	-0.0423193	0.0191758	-2.20691	0.0287531	1.54132
XLOC_003492	-	-0.0408504	0.0185196	-2.20579	0.0288331	1.54011
XLOC_000831	-	-0.0439043	0.0199055	-2.20564	0.0288442	1.53994
FBgn0041186	Slbp	-0.0426427	0.019335	-2.20547	0.0288561	1.53976
FBgn0262383	mir-284	-0.0412038	0.0186836	-2.20534	0.0288651	1.53963
FBgn0029714	CG3527	-0.0404349	0.018338	-2.20498	0.0288911	1.53924
FBgn0032563	CG15258	-0.0406358	0.0184299	-2.20489	0.0288976	1.53914
FBgn0030864	CG8173	-0.0416657	0.0188987	-2.20468	0.0289125	1.53892
XLOC_003648	-	0.0416469	0.0189003	2.2035	0.0289973	1.53764
FBgn0264389	opm	-0.0418243	0.0189819	-2.20337	0.0290063	1.53751
FBgn0039075	CG4393	0.0411144	0.018665	2.20275	0.029051	1.53684
FBgn0262508	CG43078	0.0413037	0.0187521	2.20262	0.0290608	1.53669
FBgn0021944	Coprox	-0.0414358	0.0188136	-2.20244	0.0290735	1.5365
FBgn0264843	lncRNA:CR44051	-0.041466	0.0188297	-2.20216	0.0290937	1.5362
FBgn0029920	CR4575	-0.0438673	0.0199243	-2.2017	0.0291266	1.53571
FBgn0037570	CG11693	0.0402822	0.0183098	2.20003	0.0292471	1.53392
FBgn0262418	mir-6-3	-0.0401006	0.0182377	-2.19877	0.0293385	1.53256
XLOC_004816	-	-0.0407452	0.0185312	-2.19874	0.029341	1.53253
FBgn0034456	Ir56b	-0.0415179	0.0189074	-2.19585	0.0295513	1.52942
FBgn0015541	jus	0.0414492	0.0188841	2.19493	0.0296183	1.52844
FBgn0030643	CG15641	0.0399539	0.0182083	2.19426	0.0296671	1.52772
FBgn0010651	MFS14	0.0400954	0.0182751	2.19399	0.0296872	1.52743
FBgn0086362	spn-F	-0.0405842	0.0185159	-2.19186	0.0298438	1.52515
FBgn0038570	Prx5	0.0405832	0.0185169	2.19169	0.0298564	1.52496
FBgn0086675	fne	0.039987	0.0182473	2.1914	0.0298777	1.52465
FBgn0052983	CG32983	-0.0417382	0.0190574	-2.19014	0.0299707	1.5233
FBgn0037882	CG17187	-0.042445	0.0193875	-2.18929	0.0300332	1.5224
FBgn0031745	rau	0.0410562	0.0187612	2.18835	0.0301028	1.52139
FBgn0014427	Psat	-0.0404912	0.0185082	-2.18775	0.0301475	1.52075
FBgn0035252	CG7970	-0.0405099	0.0185205	-2.1873	0.0301811	1.52026
FBgn0037296	Prosβ2R2	0.0410303	0.0187657	2.18646	0.0302437	1.51936
FBgn0037602	SLIRP2	-0.0404935	0.0185225	-2.18618	0.0302647	1.51906
FBgn0010213	Sod2	0.0415873	0.0190229	2.18617	0.0302651	1.51906
FBgn0037123	CG14569	-0.0420923	0.019262	-2.18525	0.0303338	1.51807
XLOC_004799	-	0.0410491	0.0187864	2.18504	0.0303493	1.51785
FBgn0261999	Ca-Ma2d	0.049261	0.0225508	2.18444	0.0303939	1.51721
FBgn0262878	CG43233	0.0404842	0.0185337	2.18435	0.0304009	1.51711
FBgn0000504	dsx	0.0406374	0.0186041	2.18432	0.0304031	1.51708
FBgn0029898	CG14439	0.0424113	0.0194164	2.1843	0.0304049	1.51706
FBgn0015582	dare	-0.041285	0.0189017	-2.18419	0.0304127	1.51694
FBgn0042137	CG18814	0.0417798	0.0191498	2.18174	0.030597	1.51432
FBgn0037552	CG7800	-0.0410934	0.0188488	-2.18016	0.0307158	1.51264
FBgn0050279	CR30279	-0.0422261	0.0193705	-2.17991	0.0307346	1.51237
XLOC_000985	-	-0.042753	0.0196139	-2.17974	0.030748	1.51218
FBgn0000057	adp	0.0413285	0.018972	2.1784	0.030849	1.51076
FBgn0032157	Etl1	-0.0405477	0.0186139	-2.17836	0.0308524	1.51071
FBgn0040823	dpr6	-0.0402802	0.0184936	-2.17807	0.0308744	1.5104
XLOC_005648	-	-0.040567	0.0186471	-2.17551	0.0310685	1.50768
FBgn0032449	CG17036	0.0407586	0.0187374	2.17526	0.0310879	1.50741
FBgn0034406	Jheh3	0.0407127	0.0187246	2.17429	0.0311616	1.50638
XLOC_003163	-	0.0408774	0.0188247	2.17148	0.0313772	1.50339
FBgn0051915	CG31915	-0.0412821	0.0190155	-2.17097	0.0314167	1.50284
FBgn0085427	CG34398	0.0401855	0.018516	2.17031	0.0314671	1.50214
FBgn0022960	vimar	-0.0406955	0.0187545	-2.1699	0.0314987	1.50171
FBgn0010235	Klc	-0.0399512	0.0184124	-2.1698	0.0315064	1.5016
FBgn0086032	CR34661	-0.0393345	0.0181405	-2.16833	0.0316201	1.50004
FBgn0038755	Hs6st	0.0405533	0.0187159	2.16678	0.0317406	1.49838
FBgn0264392	lncRNA:CR43840	0.0415936	0.0192005	2.16627	0.0317799	1.49785
FBgn0031168	CG1722	0.0403441	0.018629	2.16566	0.0318273	1.4972
FBgn0264606	Fife	0.0416519	0.0192347	2.16546	0.0318433	1.49698
FBgn0261258	rgn	0.0398895	0.0184231	2.16519	0.0318638	1.4967
XLOC_005001	-	0.0406584	0.0187901	2.16382	0.0319711	1.49524
FBgn0260944	Rbp1	-0.0396828	0.0183478	-2.16281	0.0320499	1.49417
FBgn0030745	CG4239	0.0403194	0.0186473	2.16221	0.0320969	1.49354
FBgn0034921	DCP1	-0.0411864	0.0190509	-2.16191	0.0321206	1.49322
FBgn0039711	CG7824	0.0402385	0.0186224	2.16076	0.0322107	1.492
FBgn0031309	Tfb4	-0.0421662	0.0195162	-2.16058	0.0322252	1.4918
FBgn0011774	Irbp	-0.039659	0.0183626	-2.15977	0.032289	1.49095
FBgn0051781	lncRNA:CR31781	0.0416469	0.0192919	2.15878	0.0323673	1.48989
XLOC_000794	-	0.0397647	0.0184215	2.1586	0.0323812	1.48971
FBgn0038089	d-cup	-0.0414415	0.0192114	-2.15713	0.0324974	1.48815
FBgn0086082	CR34711	-0.0406183	0.0188418	-2.15575	0.0326069	1.48669
FBgn0004646	ogre	0.0396063	0.0183751	2.15543	0.0326325	1.48635
FBgn0030087	CG7766	0.0394163	0.0182893	2.15516	0.0326539	1.48606
FBgn0002528	LanB2	0.0398296	0.0184836	2.15486	0.0326781	1.48574
FBgn0037726	Dhc1	0.0406164	0.0188499	2.15473	0.032688	1.48561
FBgn0085810	CR41597	0.0399521	0.0185419	2.1547	0.0326909	1.48557
FBgn0022702	Cht2	0.0403218	0.0187149	2.15452	0.0327048	1.48539
FBgn0041150	hoe1	-0.039965	0.0185512	-2.15431	0.0327215	1.48517
FBgn0014028	SdhB	0.0402195	0.0186791	2.15318	0.0328117	1.48397
FBgn0016970	l(2)k10201	-0.0401042	0.0186287	-2.15282	0.0328409	1.48359
FBgn0262369	mir-31b	0.0401944	0.0186726	2.15259	0.0328591	1.48334
XLOC_003360	-	0.0421899	0.0196132	2.1511	0.0329784	1.48177
FBgn0033495	mlt	0.0394489	0.0183537	2.14937	0.0331176	1.47994
FBgn0263377	asRNA:CR43429	0.0405716	0.0188906	2.14772	0.033251	1.47819
XLOC_006037	-	-0.0401447	0.0186926	-2.14763	0.0332585	1.4781
FBgn0036581	MED10	-0.0418193	0.0194741	-2.14743	0.0332745	1.47789
FBgn0264894	CG44085	0.040906	0.0190656	2.14554	0.0334276	1.47589
XLOC_003131	-	-0.0421104	0.0196301	-2.14519	0.033456	1.47553
FBgn0032899	CG9338	0.0393331	0.0183383	2.14486	0.0334825	1.47518
FBgn0085260	CG34231	-0.039747	0.0185313	-2.14485	0.0334833	1.47517
FBgn0263219	Dscam4	0.039811	0.0185618	2.14478	0.0334894	1.47509
XLOC_000654	-	0.0386871	0.0180599	2.14216	0.0337033	1.47233
FBgn0262194	mir-2489	-0.0391956	0.0182975	-2.14213	0.0337057	1.4723
FBgn0031818	CG9536	-0.0412937	0.0192849	-2.14124	0.033778	1.47137
FBgn0002564	Lsp1γ	0.038527	0.0179937	2.14114	0.0337868	1.47125
FBgn0051464	CG31464	-0.0403701	0.0188729	-2.13905	0.0339578	1.46906
FBgn0041184	Socs36E	0.041518	0.0194238	2.13748	0.0340875	1.46741
FBgn0037554	PolI	-0.0419232	0.0196144	-2.13737	0.034097	1.46728
XLOC_005241	-	-0.0406462	0.0190212	-2.13689	0.0341365	1.46678
FBgn0030104	CG15368	0.0395202	0.0185188	2.13405	0.0343717	1.4638
FBgn0039471	CG6295	0.0393786	0.0184536	2.13392	0.0343827	1.46366
FBgn0053658	CG33658	-0.0393295	0.0184345	-2.13347	0.03442	1.46319
FBgn0051974	CG31974	-0.0400168	0.018767	-2.1323	0.0345179	1.46196
FBgn0053548	SmydA-8	0.0402862	0.0188977	2.13181	0.034559	1.46144
FBgn0037613	Cks85A	0.0405963	0.0190446	2.13165	0.0345726	1.46127
FBgn0262301	mir-979	-0.0487606	0.0228829	-2.13088	0.034637	1.46046
FBgn0034842	Prosβ5R1	0.0411817	0.0193339	2.13003	0.0347081	1.45957
FBgn0032008	CG14277	-0.039789	0.0187043	-2.12726	0.0349412	1.45666
XLOC_002156	-	-0.039698	0.0186657	-2.12678	0.0349811	1.45617
XLOC_004454	-	-0.0396429	0.0186553	-2.12502	0.0351306	1.45431
FBgn0037665	St2	0.0400914	0.0188679	2.12485	0.0351447	1.45414
FBgn0030711	Rrp47	-0.0393955	0.0185504	-2.1237	0.0352423	1.45294
XLOC_003838	-	0.0393989	0.0185543	2.12343	0.035265	1.45266
FBgn0261259	Fhos	0.040854	0.0192426	2.1231	0.0352932	1.45231
FBgn0051824	CR31824	-0.0420849	0.01984	-2.12122	0.0354542	1.45033
FBgn0265317	CG44290	-0.0417084	0.0196644	-2.12101	0.0354714	1.45012
FBgn0011211	blw	0.038574	0.0181869	2.12098	0.0354742	1.45009
FBgn0032689	CG10413	0.0411838	0.0194226	2.1204	0.0355235	1.44948
FBgn0031435	Elba2	-0.0411762	0.0194194	-2.12036	0.0355274	1.44944
FBgn0031561	IM33	-0.0407059	0.0192054	-2.1195	0.0356011	1.44854
FBgn0260795	NaPi-III	-0.038604	0.0182139	-2.11948	0.0356025	1.44852
FBgn0262607	CG43133	0.0405549	0.0191382	2.11905	0.0356396	1.44807
FBgn0034903	sona	0.0393482	0.0185699	2.11893	0.0356501	1.44794
FBgn0004777	Ccp84Ag	-0.039379	0.0185853	-2.11882	0.0356595	1.44783
FBgn0003295	ru	0.0389487	0.0183896	2.11797	0.0357321	1.44694
FBgn0067782	att-ORFB	0.0451317	0.0213219	2.11668	0.0358435	1.44559
FBgn0263209	CR43379	0.038965	0.0184283	2.11441	0.0360395	1.44322
FBgn0038272	Dph2	0.0391146	0.0185009	2.1142	0.0360583	1.443
FBgn0032131	CG3841	-0.0404815	0.0191645	-2.11232	0.0362217	1.44103
FBgn0013726	pnut	-0.0395104	0.0187323	-2.10922	0.0364923	1.4378
FBgn0053454	CG33454	-0.0392787	0.018633	-2.10802	0.0365973	1.43655
FBgn0023530	CG3740	-0.0387497	0.0183875	-2.1074	0.036652	1.4359
FBgn0038419	CG14879	0.0396998	0.0188502	2.10606	0.0367694	1.43451
XLOC_006108	-	0.0408588	0.0194033	2.10576	0.0367959	1.4342
FBgn0029812	Prosβ2R1	0.0406753	0.0193214	2.10519	0.0368462	1.43361
FBgn0036728	UQCR-Q	0.0389296	0.018499	2.10441	0.0369151	1.4328
XLOC_002359	-	0.0402509	0.0191328	2.10376	0.0369727	1.43212
FBgn0053983	obst-H	0.040426	0.0192395	2.1012	0.0372008	1.42945
FBgn0051619	nolo	0.038686	0.0184151	2.10077	0.0372385	1.42901
FBgn0264903	CG44094	0.0387661	0.0184663	2.09929	0.0373712	1.42746
FBgn0033570	ND-B14	0.0402865	0.019192	2.09913	0.0373854	1.4273
FBgn0038832	CG15695	0.0405861	0.0193401	2.09855	0.0374373	1.4267
FBgn0051860	ZnT33D	0.0399201	0.019026	2.09819	0.0374694	1.42632
FBgn0085267	CG34238	-0.0410731	0.0195788	-2.09784	0.0375006	1.42596
XLOC_006219	-	0.0377566	0.0180023	2.09733	0.0375466	1.42543
FBgn0037779	CG12811	-0.0411211	0.0196219	-2.09567	0.0376956	1.42371
FBgn0263656	CG43647	-0.0439716	0.0209961	-2.09427	0.0378216	1.42226
FBgn0015828	TfIIEα	-0.0405846	0.0193826	-2.09386	0.0378587	1.42183
XLOC_004722	-	-0.0396924	0.0189657	-2.09285	0.0379504	1.42078
XLOC_003715	-	0.0391676	0.0187217	2.0921	0.0380185	1.42001
FBgn0025381	rush	-0.037985	0.0181696	-2.09058	0.0381569	1.41843
FBgn0036013	Tmc	-0.0389789	0.0186531	-2.08968	0.0382386	1.4175
FBgn0028402	Polr3E	-0.0381596	0.0182644	-2.08929	0.0382739	1.4171
FBgn0031908	Tppl	0.0400037	0.0191541	2.08852	0.0383445	1.4163
FBgn0038850	Jhbp15	0.038847	0.018601	2.08844	0.0383521	1.41621
FBgn0035941	CG13313	-0.0395439	0.0189412	-2.08772	0.0384178	1.41547
FBgn0040347	mus81	-0.0393149	0.0188361	-2.08721	0.0384644	1.41494
FBgn0011708	Syx5	-0.04018	0.0192517	-2.08709	0.0384753	1.41482
FBgn0011289	TfIIA-L	-0.0394637	0.0189088	-2.08705	0.0384787	1.41478
FBgn0039625	β4GalNAcTB	-0.0400836	0.019207	-2.08692	0.0384907	1.41464
FBgn0002891	PolZ1	-0.0407953	0.0195651	-2.0851	0.038658	1.41276
FBgn0032144	CG17633	0.0387041	0.0185694	2.08429	0.0387324	1.41193
FBgn0038236	Cyp313a1	0.0411693	0.019756	2.08389	0.0387697	1.41151
FBgn0031227	Pus10	-0.0400593	0.0192272	-2.08348	0.038808	1.41108
FBgn0030400	Pits	-0.0401906	0.0193015	-2.08225	0.038921	1.40982
FBgn0036053	iPLA2-VIA	-0.0395519	0.0189958	-2.08214	0.0389312	1.4097
FBgn0031407	CG4270	0.0384463	0.018482	2.0802	0.0391118	1.40769
FBgn0035470	Ccz1	-0.0385999	0.0185616	-2.07956	0.0391713	1.40703
FBgn0261554	Arms	0.040243	0.0193571	2.07898	0.0392249	1.40644
FBgn0034655	CG10307	0.0393468	0.0189369	2.07778	0.0393367	1.4052
XLOC_005272	-	-0.0383905	0.0184881	-2.07649	0.0394573	1.40387
FBgn0034703	CG3045	-0.038147	0.0183711	-2.07647	0.0394596	1.40385
FBgn0017566	ND-75	0.0390609	0.0188168	2.07585	0.0395175	1.40321
FBgn0051109	CG31109	-0.0398379	0.0192182	-2.07293	0.0397924	1.4002
FBgn0038857	Bdbt	-0.0389845	0.0188123	-2.07228	0.0398534	1.39953
XLOC_001112	-	0.0387503	0.0187192	2.07008	0.0400622	1.39727
XLOC_001016	-	0.0400288	0.0193434	2.06938	0.0401281	1.39655
FBgn0031955	CG14535	-0.0402031	0.0194324	-2.06888	0.0401764	1.39603
FBgn0051515	CG31515	-0.041274	0.0199509	-2.06878	0.0401854	1.39593
FBgn0264695	Mhc	0.0388726	0.0187955	2.06819	0.0402419	1.39532
XLOC_005213	-	-0.0382414	0.0184911	-2.0681	0.0402506	1.39523
FBgn0264836	CG44044	-0.0393463	0.0190406	-2.06645	0.040408	1.39353
XLOC_005299	-	-0.0380376	0.0184186	-2.06517	0.04053	1.39222
FBgn0001308	Khc	-0.0390999	0.0189368	-2.06475	0.0405705	1.39179
FBgn0085201	COX7AL2	0.038495	0.0186506	2.06401	0.0406417	1.39103
FBgn0028841	jhamt	-0.0405344	0.0196507	-2.06275	0.040763	1.38973
FBgn0030456	CG4332	-0.0377526	0.0183023	-2.06272	0.0407657	1.38971
FBgn0015621	Clp	-0.0389276	0.0188771	-2.06217	0.0408191	1.38914
FBgn0000018	ao	-0.0394785	0.0191602	-2.06044	0.0409857	1.38737
FBgn0031715	tomb	-0.0406049	0.019707	-2.06043	0.0409866	1.38736
FBgn0030351	CG1840	-0.038035	0.0184737	-2.05887	0.0411379	1.38576
FBgn0052720	CG32720	0.0392845	0.0190865	2.05824	0.0411994	1.38511
FBgn0262283	mir-985	-0.0394683	0.019178	-2.058	0.0412225	1.38487
FBgn0003435	sm	0.0394717	0.0191962	2.05623	0.0413951	1.38305
FBgn0030338	CG15741	-0.0393138	0.0191203	-2.05612	0.0414055	1.38294
FBgn0011286	RyR	0.0385413	0.0187458	2.05599	0.0414181	1.38281
XLOC_002128	-	0.0379861	0.0184849	2.05498	0.0415172	1.38177
FBgn0031150	bves	0.0377516	0.0183734	2.05468	0.0415464	1.38147
FBgn0262824	CG43195	0.0399358	0.0194418	2.05412	0.0416013	1.38089
XLOC_000947	-	-0.037865	0.0184391	-2.05351	0.0416609	1.38027
FBgn0029881	pigs	0.0383572	0.0186902	2.05226	0.0417836	1.37899
XLOC_004137	-	-0.0389876	0.0189979	-2.0522	0.0417895	1.37893
FBgn0043025	Adgf-A2	-0.0383086	0.0186692	-2.05196	0.0418132	1.37869
FBgn0260479	CG31904	0.0385492	0.018789	2.05169	0.0418402	1.37841
FBgn0263615	lncRNA:CR43624	-0.0381685	0.0186076	-2.05123	0.0418856	1.37794
FBgn0035143	Ppm1	0.0403959	0.0196958	2.05099	0.0419094	1.37769
FBgn0261456	hpo	-0.0386618	0.0188575	-2.05021	0.0419859	1.3769
XLOC_000361	-	0.0383944	0.0187273	2.05019	0.0419885	1.37687
FBgn0263839	sncRNA:CR43701	0.0378468	0.0184604	2.05016	0.0419907	1.37685
FBgn0052249	CG32249	0.03788	0.0184827	2.04948	0.0420581	1.37615
FBgn0004837	Su(H)	-0.038072	0.01858	-2.04908	0.0420978	1.37574
XLOC_005234	-	-0.0395862	0.0193227	-2.04869	0.042137	1.37534
FBgn0031217	Creld	-0.038456	0.0187736	-2.04841	0.0421645	1.37505
FBgn0039347	CG5071	0.0389808	0.0190347	2.04789	0.0422162	1.37452
FBgn0037630	Ir85a	0.038542	0.0188256	2.04731	0.0422732	1.37394
FBgn0031101	CG1631	-0.0386561	0.0188827	-2.04717	0.0422874	1.37379
FBgn0031044	MKP-4	-0.039194	0.0191488	-2.04682	0.0423224	1.37343
XLOC_004644	-	-0.0404317	0.0197609	-2.04604	0.0423995	1.37264
FBgn0265373	CG44314	0.0382828	0.0187124	2.04586	0.0424178	1.37245
FBgn0011761	dhd	-0.0382451	0.0187009	-2.0451	0.042494	1.37167
FBgn0263334	lncRNA:CR43415	-0.0391092	0.0191346	-2.0439	0.0426131	1.37046
FBgn0031264	uncNacβ	0.0379002	0.0185437	2.04383	0.0426207	1.37038
FBgn0029523	CR18275	-0.0383586	0.0187707	-2.04353	0.0426502	1.37008
FBgn0034325	CG18539	0.0381643	0.0186792	2.04314	0.0426895	1.36968
XLOC_000963	-	-0.0369169	0.0180792	-2.04195	0.0428087	1.36847
FBgn0264952	lncRNA:CR44121	-0.0400414	0.0196126	-2.04161	0.0428431	1.36812
FBgn0032815	CG10462	0.0398967	0.0195576	2.03995	0.04301	1.36643
FBgn0013343	Syx1A	0.0392568	0.0192464	2.0397	0.0430355	1.36617
FBgn0045474	Gr77a	-0.0409414	0.0200891	-2.03799	0.0432082	1.36443
XLOC_005361	-	-0.0395382	0.0194037	-2.03767	0.0432411	1.3641
FBgn0039719	CG15515	0.0379632	0.0186431	2.03632	0.0433778	1.36273
FBgn0037761	CG8534	-0.0376831	0.0185089	-2.03594	0.0434164	1.36235
FBgn0032218	CG5381	0.0391793	0.0192438	2.03594	0.0434165	1.36235
FBgn0039065	Rad60	-0.0374547	0.0184005	-2.03552	0.0434587	1.36192
FBgn0000667	Actn	0.0388412	0.0190833	2.03536	0.0434756	1.36175
FBgn0027363	Stam	0.0386503	0.0189937	2.0349	0.0435219	1.36129
FBgn0016119	ATPsynCF6	0.0376916	0.0185226	2.03489	0.0435227	1.36128
FBgn0052594	be	0.0390184	0.0191874	2.03354	0.0436609	1.35991
FBgn0028581	mei-217	-0.0387633	0.0190637	-2.03335	0.0436799	1.35972
FBgn0026207	mbo	-0.0374081	0.0183996	-2.03309	0.0437063	1.35946
FBgn0030876	Srx	0.0373328	0.0183883	2.03025	0.0439975	1.35657
XLOC_003302	-	0.0393285	0.0193852	2.02879	0.0441485	1.35508
FBgn0052250	PMP34	-0.0379167	0.0186928	-2.02841	0.0441877	1.3547
FBgn0262599	SmydA-3	0.0367003	0.0180938	2.02833	0.0441958	1.35462
FBgn0264352	lncRNA:CR43808	-0.038667	0.0190663	-2.02804	0.0442261	1.35432
FBgn0086708	stv	0.0384063	0.0189383	2.02796	0.0442335	1.35425
FBgn0028552	γSnap1	0.0368445	0.0181699	2.02778	0.0442527	1.35406
FBgn0082970	snoRNA:Ψ28S-3316c	-0.0377367	0.0186165	-2.02706	0.0443266	1.35334
FBgn0004643	Zw10	-0.0378057	0.0186641	-2.02558	0.0444798	1.35184
XLOC_003376	-	0.0376911	0.0186137	2.02491	0.0445495	1.35116
FBgn0086604	side-VIII	0.0403116	0.0199085	2.02485	0.0445561	1.35109
FBgn0033179	p47	-0.0371848	0.0183656	-2.0247	0.0445716	1.35094
FBgn0036219	CCDC151	0.0390181	0.0192764	2.02414	0.0446301	1.35037
FBgn0052376	CG32376	-0.0388031	0.019178	-2.02332	0.0447154	1.34954
XLOC_000531	-	0.0391103	0.0193451	2.02172	0.0448824	1.34792
FBgn0053318	CR33318	0.0376563	0.0186327	2.02098	0.0449598	1.34718
FBgn0003464	sol	-0.0398671	0.0197288	-2.02076	0.0449826	1.34696
FBgn0262902	asRNA:CR43257	-0.0385214	0.0190755	-2.01942	0.0451234	1.3456
FBgn0259247	stw	0.0389507	0.019291	2.01911	0.045156	1.34528
FBgn0262885	CR43240	0.0372408	0.0184445	2.01908	0.0451595	1.34525
FBgn0039071	bb8	-0.0397558	0.0196913	-2.01895	0.0451728	1.34512
FBgn0046294	CG12699	0.0374033	0.0185272	2.01883	0.0451856	1.345
XLOC_006130	-	0.03773	0.0186897	2.01876	0.0451932	1.34493
XLOC_002998	-	0.0412585	0.0204488	2.01765	0.0453095	1.34381
XLOC_005027	-	0.0392031	0.0194327	2.01738	0.0453386	1.34353
FBgn0040376	AANATL7	0.0373983	0.0185385	2.01734	0.0453428	1.34349
FBgn0039592	CG14062	-0.0379374	0.0188113	-2.01673	0.0454065	1.34288
XLOC_004663	-	-0.0397034	0.0196873	-2.0167	0.0454095	1.34285
FBgn0033401	Cog6	-0.0375522	0.0186255	-2.01617	0.045466	1.34231
FBgn0019643	speck	0.0387971	0.0192476	2.01568	0.0455176	1.34182
FBgn0031184	CG14615	-0.0374304	0.01857	-2.01564	0.0455222	1.34178
FBgn0037891	Dlst	0.0375948	0.018658	2.01494	0.0455962	1.34107
FBgn0260768	CG42566	0.0397032	0.019705	2.01487	0.0456032	1.341
FBgn0014011	Rac2	0.0381557	0.0189391	2.01465	0.0456264	1.34078
FBgn0263021	CG43316	0.0383334	0.0190339	2.01396	0.0457003	1.34008
XLOC_006026	-	0.0373571	0.0185548	2.01334	0.0457664	1.33945
FBgn0038827	Fancd2	-0.0375192	0.0186361	-2.01326	0.0457747	1.33937
XLOC_003552	-	-0.0385869	0.0191727	-2.0126	0.0458447	1.33871
FBgn0034796	CG3700	-0.0399811	0.0198711	-2.01202	0.045906	1.33813
FBgn0261439	SdhA	0.0371997	0.0184941	2.01144	0.0459685	1.33754
FBgn0036345	CG17300	-0.0391865	0.0194853	-2.01108	0.0460066	1.33718
XLOC_004400	-	0.0375798	0.0186904	2.01065	0.0460524	1.33675
FBgn0031472	CG2983	0.0370209	0.0184164	2.01021	0.0460997	1.3363
FBgn0261976	Psf2	-0.0389854	0.019395	-2.01008	0.0461135	1.33617
FBgn0261924	lncRNA:CR42791	-0.0387551	0.0192883	-2.00926	0.046202	1.33534
XLOC_000125	-	-0.0381321	0.0189784	-2.00923	0.0462048	1.33531
FBgn0052343	Atac3	-0.039482	0.0196584	-2.00841	0.0462931	1.33448
FBgn0034861	CG9815	-0.0401876	0.0200107	-2.00831	0.0463038	1.33438
FBgn0034904	CG15800	0.0379373	0.0189079	2.00643	0.0465055	1.3325
FBgn0264702	asRNA:CR43971	-0.0397472	0.0198222	-2.00519	0.0466393	1.33125
FBgn0038842	hdly	0.0390965	0.0194977	2.00518	0.0466404	1.33124
FBgn0051272	CG31272	-0.0368345	0.0183835	-2.00367	0.0468038	1.32972
XLOC_001022	-	-0.0371079	0.0185244	-2.00319	0.0468561	1.32923
FBgn0038188	Art9	0.0388525	0.019409	2.00178	0.047009	1.32782
FBgn0050187	CG30187	0.0440616	0.0220157	2.00137	0.0470534	1.32741
XLOC_002321	-	0.0373637	0.0186713	2.00113	0.0470796	1.32717
FBgn0053798	CG33798	-0.0384469	0.0192231	-2.00004	0.0471985	1.32607
FBgn0037242	March5	-0.0386302	0.0193203	-1.99947	0.0472614	1.32549
FBgn0029728	CG2861	-0.0364625	0.0182397	-1.99907	0.0473044	1.3251
FBgn0001297	kay	0.0382674	0.01915	1.9983	0.0473889	1.32432
FBgn0083038	snoRNA:Ψ18S-525a	0.0412987	0.0206762	1.99741	0.0474868	1.32343
FBgn0035520	CG11586	-0.0376707	0.0188607	-1.99731	0.0474978	1.32333
FBgn0000045	Act79B	0.037593	0.0188258	1.99688	0.0475446	1.3229
FBgn0036569	IleRS-m	0.0369934	0.0185262	1.99682	0.0475515	1.32284
FBgn0035411	Girdin	-0.0383654	0.0192222	-1.99589	0.0476534	1.32191
FBgn0037664	CG8420	-0.0386794	0.0193852	-1.99531	0.0477173	1.32132
FBgn0031474	CG2991	-0.0374138	0.0187576	-1.99459	0.0477962	1.32061
FBgn0032847	Taf13	-0.036939	0.0185201	-1.99453	0.0478031	1.32054
XLOC_000211	-	-0.0394472	0.0197963	-1.99266	0.0480099	1.31867
FBgn0014343	mirr	0.0377716	0.0189581	1.99237	0.0480421	1.31838
XLOC_003698	-	-0.0381608	0.0191627	-1.99141	0.0481487	1.31742
FBgn0032894	CG14402	-0.0371965	0.0186799	-1.99126	0.0481647	1.31727
XLOC_000235	-	-0.0376766	0.0189211	-1.99124	0.0481673	1.31725
FBgn0039765	mRpS18C	0.0367444	0.0184617	1.99031	0.0482713	1.31631
FBgn0263539	mir-4978	0.0382301	0.0192085	1.99027	0.0482747	1.31628
FBgn0033925	CG8617	-0.0365844	0.018382	-1.99023	0.0482802	1.31623
FBgn0262364	CG43062	-0.0386862	0.0194395	-1.99009	0.0482955	1.31609
FBgn0040393	CG14265	0.0369979	0.0185939	1.98978	0.0483295	1.31579
FBgn0029888	ND-ASHI	0.0382547	0.0192267	1.98966	0.0483427	1.31567
FBgn0053325	CG33325	-0.0391074	0.019657	-1.98949	0.0483618	1.3155
FBgn0032256	RluA-2	0.0372345	0.018716	1.98945	0.048367	1.31545
FBgn0262514	VhaPPA1-2	-0.037252	0.0187342	-1.98845	0.0484782	1.31445
FBgn0027378	MRG15	-0.0364836	0.0183483	-1.9884	0.0484839	1.3144
XLOC_001878	-	0.0385788	0.0194041	1.98818	0.0485083	1.31418
FBgn0085228	CG34199	-0.0376005	0.0189149	-1.98788	0.0485422	1.31388
FBgn0033602	Cpr47Ee	0.0382659	0.0192502	1.98782	0.0485488	1.31382
FBgn0044811	TotF	0.0380698	0.0191549	1.98747	0.0485875	1.31348
FBgn0051038	CG31038	0.0378707	0.0190571	1.98722	0.0486161	1.31322
XLOC_004516	-	0.0366188	0.0184318	1.98672	0.0486715	1.31273
FBgn0045064	bwa	0.0373302	0.018793	1.98639	0.0487086	1.31239
XLOC_002498	-	0.0377624	0.0190134	1.9861	0.0487414	1.3121
FBgn0039291	Saysd1	-0.0382822	0.0192928	-1.98427	0.0489469	1.31028
FBgn0036390	CG13738	0.0369629	0.0186405	1.98294	0.0490967	1.30895
FBgn0047095	CG33939	-0.0372846	0.0188095	-1.98222	0.0491776	1.30823
FBgn0026061	Mipp1	0.0378612	0.01911	1.98122	0.0492908	1.30723
FBgn0004389	bnk	0.0375383	0.0189481	1.98111	0.0493032	1.30712
FBgn0038126	CG8483	0.0387263	0.0195489	1.98099	0.0493165	1.30701
XLOC_005101	-	0.0386511	0.0195113	1.98096	0.0493208	1.30697
FBgn0051119	HDAC11	-0.0373317	0.0188459	-1.98089	0.0493285	1.3069
FBgn0085412	kmr	0.0363559	0.0183546	1.98075	0.0493437	1.30677
FBgn0038662	Mpc1	0.0377074	0.0190381	1.98063	0.0493583	1.30664
FBgn0041174	Vhl	-0.0369028	0.0186534	-1.97835	0.0496173	1.30437
FBgn0037543	CG10903	0.0395781	0.0200167	1.97725	0.0497418	1.30328
FBgn0083971	CG34135	0.039041	0.0197541	1.97635	0.0498449	1.30238
XLOC_005352	-	-0.037086	0.0187681	-1.97601	0.0498844	1.30204
FBgn0036900	CG8765	-0.0386911	0.019593	-1.97474	0.0500293	1.30078
FBgn0031119	CG1812	-0.0408816	0.0207084	-1.97416	0.0500965	1.30019
XLOC_003457	-	-0.0368565	0.0186707	-1.97403	0.0501103	1.30007
XLOC_001724	-	0.0383106	0.0194108	1.97367	0.0501518	1.29971
FBgn0033265	coil	-0.0363257	0.0184052	-1.97366	0.0501535	1.2997
FBgn0035544	CG15021	0.0384802	0.0194979	1.97355	0.0501655	1.29959
FBgn0028424	JhI-26	0.0370682	0.0187851	1.97327	0.0501976	1.29932
FBgn0262436	mir-310	-0.0372536	0.0188792	-1.97326	0.0501991	1.2993
FBgn0050428	CG30428	0.0375874	0.0190541	1.97266	0.0502681	1.29871
FBgn0037638	CG8379	-0.0371938	0.0188555	-1.97257	0.0502791	1.29861
XLOC_000631	-	-0.036209	0.0183576	-1.97243	0.0502951	1.29847
FBgn0016762	angel	-0.0385691	0.0195632	-1.97151	0.050401	1.29756
FBgn0037550	CG9667	-0.0406448	0.0206161	-1.97151	0.0504014	1.29756
FBgn0261014	TER94	-0.0363862	0.0184589	-1.9712	0.0504364	1.29726
FBgn0052700	CG32700	-0.0371018	0.0188241	-1.97097	0.0504631	1.29703
FBgn0085541	CCY	0.0397661	0.0201765	1.97091	0.0504703	1.29696
FBgn0263076	Klp54D	-0.0350632	0.017793	-1.97062	0.050504	1.29667
FBgn0015584	Acp53Ea	0.0367343	0.0186461	1.97008	0.0505659	1.29614
FBgn0002562	Lsp1α	0.0379302	0.0192663	1.96873	0.0507221	1.2948
FBgn0036454	CG17839	0.036575	0.0185779	1.96873	0.0507221	1.2948
FBgn0050033	CG30033	-0.0376313	0.0191261	-1.96754	0.0508611	1.29361
XLOC_001897	-	-0.0356315	0.0181286	-1.96549	0.0511001	1.29158
FBgn0033474	CG1407	-0.0367744	0.0187106	-1.96544	0.0511057	1.29153
FBgn0002673	twe	-0.0364871	0.0185714	-1.9647	0.0511923	1.2908
FBgn0035998	CG3437	-0.0361606	0.0184068	-1.96452	0.0512123	1.29063
FBgn0037885	CG17721	-0.0364697	0.0185685	-1.96407	0.051266	1.29017
FBgn0039622	eIF4E6	0.037707	0.0192067	1.96322	0.0513648	1.28933
FBgn0037082	CG5664	-0.0366187	0.0186572	-1.96271	0.0514247	1.28883
FBgn0038715	CG7333	0.0360558	0.0183705	1.9627	0.0514257	1.28882
FBgn0260450	CalpC	-0.038674	0.0197142	-1.96173	0.0515398	1.28786
FBgn0037781	Fancl	0.0356989	0.0181983	1.96166	0.0515481	1.28779
FBgn0034618	Agl	0.0359489	0.018329	1.96131	0.05159	1.28743
FBgn0051221	CG31221	0.0369049	0.0188291	1.95999	0.0517446	1.28613
FBgn0033056	CG7856	-0.0373742	0.0190717	-1.95966	0.0517834	1.28581
FBgn0027600	obst-B	0.0362465	0.0184994	1.95934	0.0518223	1.28548
FBgn0034485	CG11099	0.0368191	0.0187981	1.95866	0.0519023	1.28481
FBgn0086690	Plp	0.0360731	0.018422	1.95815	0.051962	1.28431
FBgn0050496	CG30496	-0.0375422	0.0191738	-1.95799	0.0519811	1.28415
FBgn0016697	Prosα5	-0.0363795	0.0185838	-1.95759	0.0520285	1.28376
FBgn0039900	Syt7	0.0369135	0.0188577	1.95747	0.0520426	1.28364
FBgn0034155	unc-104	0.0366069	0.0187047	1.95709	0.0520878	1.28326
XLOC_001875	-	-0.0378639	0.0193484	-1.95695	0.0521048	1.28312
FBgn0261570	raskol	-0.0375441	0.019195	-1.95593	0.0522264	1.28211
FBgn0031609	CG15443	-0.0363725	0.0186008	-1.95542	0.0522862	1.28161
FBgn0031432	Cyp309a1	-0.0371144	0.0189906	-1.95436	0.0524131	1.28056
XLOC_005977	-	0.0365755	0.0187169	1.95415	0.0524379	1.28035
XLOC_002414	-	-0.0360891	0.0184714	-1.95378	0.052482	1.27999
FBgn0031170	Abca3	0.0365718	0.0187255	1.95305	0.0525694	1.27927
FBgn0265174	PIG-V	-0.0365957	0.0187393	-1.95289	0.0525889	1.27911
FBgn0031103	CG12679	0.0366606	0.0187792	1.9522	0.0526716	1.27842
FBgn0259868	CR42437	-0.0358813	0.0183893	-1.95121	0.0527902	1.27745
FBgn0039830	ATPsynC	0.0364805	0.0187025	1.95057	0.0528664	1.27682
FBgn0030944	Hou	-0.0378312	0.0193954	-1.95053	0.0528711	1.27678
FBgn0034182	SmydA-7	0.0361689	0.018544	1.95044	0.0528826	1.27669
XLOC_003130	-	-0.0371499	0.0190545	-1.94967	0.0529746	1.27593
FBgn0033159	Dscam1	0.036449	0.0186972	1.94943	0.0530034	1.2757
FBgn0261277	rtv	0.0364073	0.0186789	1.94912	0.0530413	1.27539
FBgn0259227	CG42327	0.03661	0.0187856	1.94884	0.0530751	1.27511
FBgn0000617	Taf9	-0.036914	0.0189478	-1.9482	0.0531525	1.27448
XLOC_005099	-	0.0369635	0.0189735	1.94816	0.0531565	1.27444
FBgn0035372	CG12093	0.0363745	0.0186771	1.94755	0.053231	1.27384
FBgn0023076	Clk	0.0365687	0.0187769	1.94753	0.0532322	1.27383
FBgn0033872	CG6329	0.0373627	0.0191995	1.94602	0.0534154	1.27233
XLOC_003598	-	0.0367835	0.0189159	1.94458	0.0535901	1.27092
FBgn0031815	frj	-0.0356207	0.0183203	-1.94433	0.0536203	1.27067
FBgn0029664	CG10802	0.0376847	0.0193827	1.94425	0.0536309	1.27059
FBgn0052625	CG32625	-0.0373411	0.0192146	-1.94337	0.053737	1.26973
FBgn0015772	Nak	-0.0380611	0.0196086	-1.94104	0.0540216	1.26743
FBgn0085803	CR41550	0.0372232	0.0191819	1.94054	0.0540833	1.26694
FBgn0024975	CG2712	-0.0366614	0.0188932	-1.94045	0.0540939	1.26685
FBgn0037577	CG7443	0.0356073	0.0183562	1.9398	0.0541738	1.26621
FBgn0265366	lncRNA:CR44307	-0.0351805	0.0181383	-1.93957	0.0542026	1.26598
FBgn0047351	CG31468	0.0383931	0.0198025	1.9388	0.0542966	1.26523
FBgn0263760	CG43677	0.0382726	0.0197477	1.93809	0.0543844	1.26453
XLOC_004640	-	-0.036012	0.0185855	-1.93764	0.0544397	1.26408
FBgn0033665	Zip48C	-0.0361015	0.0186335	-1.93745	0.0544632	1.2639
FBgn0019644	ATPsynB	0.0364237	0.0188036	1.93706	0.0545103	1.26352
FBgn0041621	Or82a	0.0374349	0.0193282	1.9368	0.0545423	1.26327
XLOC_001347	-	0.0366996	0.0189522	1.93643	0.054589	1.26289
FBgn0004052	Z600	0.0387311	0.0200036	1.93621	0.0546159	1.26268
FBgn0263081	CG43349	-0.0368968	0.0190606	-1.93577	0.0546701	1.26225
FBgn0025865	Cortactin	0.0352922	0.0182408	1.9348	0.05479	1.2613
FBgn0032282	CG7299	0.0368773	0.0190605	1.93475	0.0547961	1.26125
FBgn0264569	lncRNA:CR43941	-0.0356211	0.0184164	-1.9342	0.0548638	1.26071
FBgn0053558	mim	-0.0376237	0.0194518	-1.9342	0.0548644	1.26071
FBgn0030529	Clic	0.0371573	0.0192111	1.93415	0.0548701	1.26066
FBgn0035641	CG5568	-0.0371446	0.0192095	-1.93366	0.0549317	1.26018
FBgn0031969	pes	-0.0366249	0.0189494	-1.93277	0.055042	1.25931
XLOC_004604	-	0.0352925	0.0182625	1.93251	0.0550735	1.25906
FBgn0010247	Parp1	-0.0351284	0.018183	-1.93194	0.055145	1.25849
FBgn0036376	Liprin-β	-0.0369972	0.0191527	-1.93169	0.0551755	1.25825
XLOC_002127	-	-0.0362279	0.0187579	-1.93135	0.055219	1.25791
XLOC_002273	-	-0.0371474	0.0192384	-1.9309	0.0552749	1.25747
FBgn0031659	CG14043	-0.0363117	0.0188058	-1.93088	0.0552772	1.25745
XLOC_004549	-	-0.0370493	0.0191936	-1.93029	0.0553505	1.25688
FBgn0020493	Dad	0.0361743	0.018742	1.93012	0.0553721	1.25671
FBgn0003079	Raf	-0.0365867	0.0189562	-1.93006	0.0553791	1.25665
FBgn0262636	dati	0.0356414	0.0184665	1.93005	0.0553806	1.25664
FBgn0052441	EMC10	-0.0370098	0.0191903	-1.92857	0.0555664	1.25519
XLOC_003544	-	0.0371386	0.0192579	1.92849	0.0555762	1.25511
FBgn0261545	CG42663	0.0355679	0.0184465	1.92816	0.0556172	1.25479
FBgn0024285	Srp54	-0.0371742	0.0192816	-1.92796	0.0556418	1.2546
FBgn0041607	AsnS	-0.034719	0.0180089	-1.92788	0.0556526	1.25451
FBgn0259162	RunxB	0.036663	0.0190192	1.92769	0.0556766	1.25433
FBgn0030545	CG11590	0.0367272	0.0190542	1.92751	0.0556985	1.25416
FBgn0260639	γTub23C	-0.0365588	0.0189728	-1.92691	0.0557743	1.25357
FBgn0040377	Vha36-3	0.0367947	0.0190972	1.92671	0.0557996	1.25337
FBgn0034443	cer	0.0355555	0.018456	1.9265	0.0558258	1.25316
FBgn0250824	CG33655	-0.0357251	0.0185513	-1.92574	0.0559213	1.25242
FBgn0052633	CG32633	0.0358937	0.0186421	1.92541	0.0559626	1.2521
FBgn0053341	CG33341	-0.0367583	0.0190938	-1.92514	0.0559964	1.25184
FBgn0033767	CG13148	-0.0364164	0.0189293	-1.92382	0.056164	1.25054
FBgn0262737	mub	0.0363542	0.018901	1.9234	0.0562161	1.25014
FBgn0038567	CG14316	0.0373736	0.0194375	1.92276	0.056298	1.24951
FBgn0038820	CG4000	0.0357856	0.0186229	1.92159	0.0564456	1.24837
FBgn0014861	Mcm2	-0.0356034	0.0185284	-1.92156	0.0564494	1.24834
XLOC_000559	-	-0.0363915	0.0189414	-1.92127	0.0564873	1.24805
FBgn0082942	snoRNA:CD27b	-0.0370149	0.0192678	-1.92108	0.0565111	1.24787
XLOC_003342	-	-0.0355043	0.0184915	-1.92004	0.0566431	1.24685
FBgn0265158	CG44227	-0.0354513	0.0184641	-1.92002	0.0566461	1.24683
XLOC_001871	-	-0.0404991	0.0210959	-1.91976	0.0566786	1.24658
FBgn0004797	mdy	-0.0354645	0.0184743	-1.91966	0.0566909	1.24649
FBgn0032156	CG13124	0.0394033	0.0205294	1.91936	0.0567294	1.24619
FBgn0040079	pkaap	-0.037123	0.0193455	-1.91895	0.0567822	1.24579
FBgn0035132	mthl10	0.0360032	0.0187624	1.9189	0.0567878	1.24574
FBgn0041195	Pkd2	-0.0380691	0.01984	-1.91881	0.0567997	1.24565
XLOC_004897	-	0.036209	0.0188719	1.91867	0.0568179	1.24551
FBgn0265074	lncRNA:CR44185	-0.037356	0.0194716	-1.91849	0.0568414	1.24534
FBgn0000152	Axs	-0.0363928	0.0189759	-1.91785	0.0569231	1.24471
FBgn0034840	CG3124	0.035402	0.018466	1.91715	0.0570121	1.24403
FBgn0031074	SkpE	-0.0370863	0.0193467	-1.91693	0.0570408	1.24381
FBgn0030536	CG11068	-0.0360354	0.0188089	-1.91587	0.0571764	1.24278
XLOC_000959	-	0.0365285	0.0190711	1.91539	0.0572381	1.24231
FBgn0017567	ND-23	0.0359137	0.0187583	1.91455	0.057346	1.2415
FBgn0030540	CG11581	-0.0359051	0.0187589	-1.91403	0.0574128	1.24099
FBgn0029928	CG3032	-0.0396581	0.0207286	-1.9132	0.057519	1.24019
FBgn0052702	Cubn	0.0368518	0.0192631	1.91308	0.0575357	1.24006
FBgn0262431	mir-1003	0.0377967	0.0197598	1.9128	0.0575708	1.2398
FBgn0035495	CG14989	0.037098	0.0193978	1.91249	0.0576118	1.23949
XLOC_004746	-	-0.0368685	0.0192842	-1.91185	0.057694	1.23887
XLOC_003591	-	0.0361151	0.0188902	1.91184	0.0576953	1.23886
FBgn0033468	CG1418	-0.036198	0.0189443	-1.91076	0.0578352	1.23781
FBgn0029798	Rtel1	-0.0358247	0.0187514	-1.9105	0.0578682	1.23756
FBgn0262007	Srg2	-0.0357588	0.0187264	-1.90954	0.0579937	1.23662
XLOC_004954	-	-0.0366918	0.0192176	-1.90928	0.0580267	1.23637
FBgn0005696	PolA2	-0.0351686	0.0184205	-1.90921	0.0580364	1.2363
FBgn0259242	CG42340	0.0358145	0.0187723	1.90784	0.0582146	1.23497
FBgn0015520	nonA-l	-0.0351443	0.0184315	-1.90675	0.0583566	1.23391
FBgn0010352	Ogdh1	0.0359153	0.0188393	1.90641	0.0584015	1.23358
FBgn0035142	Hipk	0.0356105	0.0186815	1.90619	0.0584291	1.23337
FBgn0040093	lectin-46Ca	0.0352691	0.018503	1.90613	0.0584375	1.23331
FBgn0004364	18w	0.0356066	0.0186859	1.90553	0.0585163	1.23272
FBgn0037060	CG10508	0.0368094	0.0193247	1.90479	0.0586135	1.232
FBgn0029067	Ctdnep1	-0.0385217	0.0202273	-1.90444	0.0586583	1.23167
XLOC_004770	-	-0.0350732	0.0184182	-1.90426	0.058682	1.23149
FBgn0264489	CG43897	0.0360857	0.0189575	1.9035	0.0587815	1.23076
FBgn0003430	slp1	0.036761	0.0193139	1.90335	0.058802	1.23061
FBgn0035207	Herc4	-0.0363023	0.0190736	-1.90327	0.0588117	1.23054
XLOC_002028	-	-0.0368952	0.0193858	-1.90321	0.0588206	1.23047
FBgn0262605	CG43131	0.0346831	0.0182288	1.90266	0.058893	1.22994
FBgn0053547	Rim	0.0348193	0.0183012	1.90257	0.0589047	1.22985
FBgn0031976	CG7367	0.0358432	0.0188409	1.90242	0.0589244	1.2297
FBgn0005695	gcl	-0.035947	0.0189136	-1.90059	0.059165	1.22793
XLOC_003087	-	-0.0364595	0.0191848	-1.90043	0.0591865	1.22778
FBgn0026718	Agpat2	0.0355094	0.01869	1.89992	0.0592546	1.22728
FBgn0037500	CG17944	-0.0385585	0.0203043	-1.89903	0.0593717	1.22642
FBgn0262616	CR43142	0.0372203	0.0196011	1.89889	0.0593905	1.22628
FBgn0039023	Nepl14	-0.0355609	0.0187356	-1.89804	0.0595023	1.22547
FBgn0015577	α-Est9	0.0358018	0.0188659	1.8977	0.0595483	1.22513
FBgn0029088	disp	-0.0357517	0.0188417	-1.89747	0.059578	1.22491
FBgn0034826	CG13544	0.0367602	0.0193744	1.89736	0.0595935	1.2248
FBgn0032940	Mondo	0.0349347	0.0184133	1.89726	0.0596066	1.22471
FBgn0039805	Cpr100A	0.0359253	0.018941	1.89669	0.059682	1.22416
FBgn0028872	CG18095	0.0368062	0.0194084	1.89641	0.0597198	1.22388
XLOC_006034	-	0.0373086	0.0196747	1.89628	0.0597371	1.22376
FBgn0038837	KaiR1D	0.0356084	0.0187811	1.89597	0.0597783	1.22346
FBgn0038404	CG8925	-0.03583	0.0188991	-1.89585	0.0597935	1.22335
FBgn0263979	Caf1-55	-0.0343347	0.0181104	-1.89585	0.0597938	1.22334
FBgn0035838	ldbr	-0.0365593	0.0192887	-1.89537	0.059858	1.22288
XLOC_006274	-	-0.034196	0.0180447	-1.89507	0.0598983	1.22259
FBgn0041235	Gr59c	-0.0365543	0.0192954	-1.89446	0.0599801	1.22199
XLOC_002738	-	0.0360512	0.0190476	1.89269	0.0602164	1.22029
FBgn0010549	l(2)03659	-0.0343913	0.018172	-1.89254	0.0602358	1.22014
FBgn0002306	sas	0.0358098	0.0189234	1.89236	0.0602605	1.21997
FBgn0040502	CG8343	-0.0363955	0.0192361	-1.89204	0.0603029	1.21966
FBgn0031695	Cyp4ac3	-0.0364685	0.0192785	-1.89166	0.0603539	1.21929
XLOC_005478	-	-0.0360447	0.0190582	-1.8913	0.0604032	1.21894
FBgn0027549	Nulp1	-0.0354603	0.0187562	-1.8906	0.0604977	1.21826
FBgn0030102	SmydA-9	0.0359627	0.0190304	1.88975	0.060611	1.21745
FBgn0053556	form3	0.0357121	0.0189127	1.88826	0.0608127	1.21601
XLOC_001453	-	-0.0368704	0.0195295	-1.88793	0.0608568	1.21569
FBgn0031483	CG9641	-0.0353258	0.0187121	-1.88786	0.0608665	1.21562
XLOC_005230	-	0.0350761	0.0185807	1.88777	0.0608789	1.21553
FBgn0259703	Grl62a	-0.0357406	0.0189333	-1.88771	0.0608871	1.21547
XLOC_002167	-	0.0366233	0.0194117	1.88666	0.0610288	1.21446
FBgn0036497	Ran-like	0.0384741	0.0203956	1.8864	0.0610647	1.21421
XLOC_001848	-	0.0352799	0.0187082	1.8858	0.0611456	1.21363
FBgn0003187	qua	-0.0349614	0.0185459	-1.88512	0.0612377	1.21298
XLOC_001903	-	0.0348109	0.0184694	1.88479	0.061283	1.21266
FBgn0033528	trsn	-0.0358032	0.0189964	-1.88473	0.0612908	1.2126
XLOC_000649	-	-0.0378384	0.0200788	-1.88449	0.0613234	1.21237
FBgn0036537	CG18081	-0.0354685	0.0188216	-1.88446	0.0613276	1.21234
FBgn0086377	Syx7	-0.0371833	0.0197432	-1.88335	0.0614794	1.21127
FBgn0040670	e(y)2b	0.0355108	0.0188577	1.8831	0.0615134	1.21103
FBgn0013348	TpnC41C	0.0349098	0.0185394	1.88301	0.0615257	1.21094
XLOC_001088	-	-0.035179	0.0187012	-1.88111	0.0617849	1.20912
FBgn0028504	CG12182	0.0363337	0.0193175	1.88087	0.0618187	1.20888
FBgn0264706	CR43975	0.0374252	0.0198989	1.88076	0.0618328	1.20878
FBgn0050055	lncRNA:CR30055	-0.0349279	0.0185712	-1.88076	0.0618335	1.20878
FBgn0259231	CCKLR-17D1	0.0372419	0.0198039	1.88053	0.061864	1.20856
FBgn0052112	CG32112	-0.0368504	0.0196087	-1.87929	0.0620349	1.20736
FBgn0034464	CG11018	-0.0373763	0.0198899	-1.87916	0.0620526	1.20724
FBgn0031127	CG1835	-0.0384592	0.0204681	-1.87898	0.0620778	1.20706
FBgn0052053	CG32053	-0.0353917	0.0188381	-1.87873	0.0621116	1.20683
FBgn0033134	Tsp42El	0.0355302	0.018917	1.87822	0.0621825	1.20633
XLOC_000587	-	-0.035613	0.0189706	-1.87727	0.0623127	1.20542
FBgn0028688	Rpn7	-0.0348465	0.0185672	-1.87677	0.0623815	1.20494
FBgn0263249	CG43392	-0.0364366	0.0194234	-1.87592	0.0624996	1.20412
FBgn0050154	CG30154	0.0360836	0.019236	1.87583	0.0625115	1.20404
FBgn0031719	CG18269	-0.0348926	0.0186013	-1.87582	0.0625137	1.20402
FBgn0039811	CG15550	0.0346422	0.0184683	1.87577	0.0625203	1.20398
FBgn0038878	CG3301	0.0343932	0.0183373	1.87559	0.0625453	1.20381
FBgn0037653	Iru	0.0355055	0.018937	1.87493	0.0626363	1.20317
FBgn0033471	CG12134	-0.040619	0.0216683	-1.87459	0.0626838	1.20284
XLOC_002298	-	0.0342761	0.0182873	1.87432	0.0627214	1.20258
FBgn0264473	lncRNA:CR43881	-0.0362725	0.0193661	-1.87299	0.0629053	1.20131
XLOC_002791	-	0.0377172	0.0201456	1.87223	0.0630111	1.20058
FBgn0260986	mei-38	-0.0352018	0.0188046	-1.87198	0.063046	1.20034
FBgn0030323	Vlet	-0.0357252	0.0190871	-1.8717	0.0630856	1.20007
XLOC_000926	-	-0.0352426	0.0188307	-1.87155	0.0631059	1.19993
FBgn0033337	CG8272	0.0351102	0.0187651	1.87103	0.0631781	1.19943
FBgn0020312	Tmtc3	-0.0352654	0.0188612	-1.86973	0.0633595	1.19819
FBgn0085188	CG34159	-0.0353549	0.0189102	-1.86962	0.063375	1.19808
FBgn0037149	CG14561	-0.0369281	0.0197534	-1.86946	0.063398	1.19792
XLOC_000757	-	-0.0345148	0.0184635	-1.86935	0.0634125	1.19783
FBgn0029161	slmo	0.0353264	0.0188983	1.86929	0.0634215	1.19776
FBgn0036809	CG12477	0.0349198	0.0186845	1.86892	0.0634739	1.1974
FBgn0031585	CG2955	0.0369065	0.0197491	1.86877	0.0634944	1.19726
FBgn0037086	CG7202	0.0354726	0.0189836	1.86859	0.0635199	1.19709
FBgn0082962	snoRNA:Ψ28S-3385a	0.0352131	0.0188454	1.86853	0.0635282	1.19703
FBgn0039483	CG14259	0.0347902	0.0186207	1.86836	0.0635519	1.19687
FBgn0259710	CG42364	-0.0368542	0.0197277	-1.86815	0.0635816	1.19667
FBgn0020299	stumps	0.0354083	0.0189586	1.86767	0.0636492	1.19621
FBgn0033349	CG8243	-0.0352881	0.018901	-1.867	0.0637433	1.19557
XLOC_000742	-	0.0343653	0.0184086	1.8668	0.0637709	1.19538
FBgn0039488	Nkap	-0.0373896	0.0200354	-1.86617	0.0638589	1.19478
FBgn0085257	CG34228	-0.0355165	0.0190401	-1.86535	0.0639743	1.19399
FBgn0035890	CG13667	-0.0357158	0.0191489	-1.86516	0.0640011	1.19381
FBgn0063499	GstE10	0.0365166	0.0195822	1.86479	0.0640541	1.19345
FBgn0039344	CG4582	-0.0376582	0.0201959	-1.86464	0.064075	1.19331
FBgn0038609	Nup43	-0.0367078	0.0196864	-1.86462	0.0640775	1.19329
FBgn0259821	CG42402	0.0356478	0.0191222	1.86421	0.0641362	1.1929
FBgn0029155	Men-b	0.0350508	0.0188059	1.86382	0.0641905	1.19253
FBgn0036586	CG13070	0.035141	0.0188578	1.86348	0.0642396	1.1922
XLOC_005165	-	-0.0359567	0.0192962	-1.86341	0.0642484	1.19214
FBgn0036028	Mpped	-0.0355475	0.0190771	-1.86336	0.0642554	1.19209
FBgn0029860	CG15891	-0.035527	0.0190669	-1.86328	0.0642671	1.19201
FBgn0259239	CG42337	0.0349774	0.018772	1.86328	0.064268	1.19201
FBgn0028579	phtf	-0.0356372	0.0191277	-1.86312	0.0642901	1.19186
FBgn0051249	CG31249	-0.0357746	0.0192016	-1.8631	0.0642923	1.19184
FBgn0261399	Pp1-Y1	-0.0349269	0.0187535	-1.86242	0.0643895	1.19119
FBgn0031791	AANATL2	-0.0367236	0.0197222	-1.86204	0.0644427	1.19083
FBgn0035631	Txl	-0.0343689	0.0184635	-1.86145	0.0645266	1.19026
FBgn0030646	mh	-0.0350622	0.0188367	-1.86138	0.064537	1.19019
FBgn0051898	CG31898	-0.0353056	0.0189748	-1.86065	0.06464	1.1895
FBgn0030889	CG15373	0.0345284	0.0185617	1.8602	0.0647045	1.18907
FBgn0262174	mir-993	0.0343388	0.0184622	1.85995	0.06474	1.18883
FBgn0032511	ND-B22	0.0352526	0.0189537	1.85993	0.0647422	1.18881
XLOC_005100	-	0.0361796	0.0194532	1.85983	0.064757	1.18871
FBgn0030093	Bap111	-0.0364253	0.0195923	-1.85917	0.0648516	1.18808
FBgn0063368	Gpb5	-0.0374121	0.0201309	-1.85844	0.0649549	1.18739
FBgn0032082	CG18088	0.035603	0.0191583	1.85837	0.0649658	1.18732
XLOC_003465	-	0.0361244	0.0194403	1.85823	0.0649859	1.18718
FBgn0066114	GlcAT-I	-0.035313	0.0190069	-1.8579	0.065032	1.18687
FBgn0037447	Neurochondrin	0.0356882	0.0192109	1.85771	0.0650597	1.18669
FBgn0053773	CG33773	-0.0370621	0.0199517	-1.85759	0.0650767	1.18657
FBgn0037614	TMEM216	-0.0350349	0.0188633	-1.85731	0.0651173	1.1863
FBgn0029771	CG12730	0.0342655	0.018453	1.85691	0.0651738	1.18593
XLOC_004064	-	-0.0341773	0.0184195	-1.8555	0.0653765	1.18458
XLOC_005937	-	0.0360543	0.019434	1.85522	0.0654159	1.18432
FBgn0263467	snoRNA:CD67	-0.0341252	0.0183994	-1.85469	0.0654922	1.18381
FBgn0034898	CG18128	-0.0353273	0.0190484	-1.85461	0.0655036	1.18373
XLOC_004027	-	-0.0366614	0.0197707	-1.85433	0.0655442	1.18347
XLOC_001709	-	-0.0342043	0.0184483	-1.85407	0.0655821	1.18321
FBgn0082971	snoRNA:Ψ28S-3316b	0.0351943	0.0189848	1.85382	0.0656179	1.18298
FBgn0263612	lncRNA:CR43621	0.0340448	0.0183656	1.85373	0.0656304	1.18289
FBgn0038717	CG17751	-0.0335945	0.0181234	-1.85365	0.0656416	1.18282
FBgn0035479	CG14983	-0.0369793	0.0199518	-1.85343	0.0656735	1.18261
FBgn0039508	CG3368	-0.0340997	0.0184075	-1.85249	0.0658094	1.18171
FBgn0262511	Vha44	0.0348335	0.0188076	1.85209	0.0658666	1.18134
FBgn0036227	CG17826	-0.0342019	0.0184678	-1.85197	0.0658838	1.18122
FBgn0262282	mir-984	0.0354789	0.0191641	1.85132	0.0659784	1.1806
XLOC_005026	-	0.0351333	0.0189784	1.85122	0.0659924	1.18051
FBgn0265191	Gyg	0.0350452	0.0189353	1.85079	0.0660557	1.18009
FBgn0052262	CG32262	-0.0340318	0.018392	-1.85036	0.0661175	1.17968
FBgn0040965	lncRNA:CR13130	0.0343535	0.0185667	1.85028	0.0661287	1.17961
FBgn0031830	COX5B	0.0348085	0.0188133	1.8502	0.0661403	1.17953
FBgn0264462	lncRNA:CR43870	-0.0340272	0.0183976	-1.84955	0.0662351	1.17891
FBgn0052198	CG32198	0.0339519	0.0183621	1.84902	0.0663111	1.17841
FBgn0265047	FDY	-0.0346503	0.0187442	-1.84859	0.0663746	1.178
FBgn0050377	CG30377	-0.0343202	0.0185735	-1.84781	0.0664876	1.17726
FBgn0002973	numb	-0.0350127	0.0189522	-1.84743	0.0665438	1.17689
FBgn0031604	Elp3	-0.0352823	0.0190982	-1.84741	0.0665459	1.17688
FBgn0051802	CG31802	0.0370427	0.0200544	1.84711	0.0665892	1.1766
FBgn0038569	CG7218	-0.036886	0.0199857	-1.84562	0.0668073	1.17518
XLOC_002143	-	-0.034444	0.0186637	-1.84551	0.0668236	1.17507
FBgn0030796	CG4829	0.0340256	0.0184504	1.84417	0.0670199	1.1738
FBgn0037623	CG9801	0.0358296	0.0194357	1.8435	0.0671179	1.17316
FBgn0261068	LSm7	-0.0357867	0.0194161	-1.84314	0.06717	1.17282
FBgn0004053	zen	0.0359741	0.0195207	1.84287	0.0672107	1.17256
FBgn0262181	mir-972	-0.0337133	0.0183033	-1.84193	0.0673482	1.17167
FBgn0015298	Srp19	-0.0360411	0.0195692	-1.84172	0.0673791	1.17147
FBgn0050272	MFS1	-0.0373819	0.0203	-1.84147	0.0674155	1.17124
XLOC_001068	-	0.0357218	0.0193985	1.84147	0.0674161	1.17124
FBgn0034816	CG3085	-0.0336092	0.0182559	-1.84101	0.0674841	1.1708
FBgn0038190	CG9926	-0.0345718	0.0187809	-1.8408	0.0675148	1.1706
XLOC_002137	-	0.034955	0.0189954	1.84018	0.0676062	1.17001
FBgn0036705	CG13723	0.0351023	0.0190803	1.83972	0.0676746	1.16957
FBgn0037758	CG9467	-0.0355196	0.019313	-1.83915	0.0677577	1.16904
FBgn0028692	Rpn2	-0.0345767	0.0188188	-1.83734	0.0680259	1.16733
FBgn0000565	MsrA	-0.0347821	0.0189337	-1.83705	0.0680696	1.16705
FBgn0030245	CG1637	0.0356075	0.0193842	1.83693	0.0680871	1.16694
FBgn0039396	CCAP-R	-0.0366242	0.019938	-1.8369	0.0680916	1.16691
FBgn0038659	EndoA	0.034455	0.0187594	1.83668	0.0681249	1.16669
FBgn0053348	CheB42a	-0.0351668	0.0191547	-1.83594	0.0682349	1.16599
FBgn0031766	CG9117	-0.0346765	0.0188955	-1.83517	0.0683491	1.16527
FBgn0015402	ksr	-0.0349298	0.0190498	-1.8336	0.0685828	1.16378
XLOC_004608	-	0.0346741	0.0189217	1.83251	0.0687463	1.16275
XLOC_003270	-	-0.0351903	0.0192109	-1.83179	0.0688541	1.16207
FBgn0030530	jub	-0.0362449	0.0198004	-1.83052	0.0690452	1.16087
FBgn0030345	CG1847	0.0345141	0.018856	1.83041	0.0690615	1.16076
FBgn0034142	CG8306	0.0364072	0.0199001	1.8295	0.0691984	1.1599
FBgn0039867	CstF50	-0.0341715	0.0186822	-1.82909	0.0692594	1.15952
FBgn0002023	Lim3	0.0340783	0.0186384	1.82839	0.0693646	1.15886
FBgn0001120	gnu	-0.0350657	0.0191791	-1.82833	0.0693741	1.1588
XLOC_001176	-	0.0344427	0.0188492	1.82728	0.0695328	1.15781
FBgn0250814	UQCR-C2	0.0334557	0.0183189	1.82629	0.0696825	1.15688
FBgn0030296	CG15196	0.0350804	0.0192134	1.82583	0.0697521	1.15644
FBgn0039504	CG14260	0.0343674	0.0188268	1.82545	0.0698095	1.15609
FBgn0027580	Pcb	0.0343813	0.0188353	1.82536	0.0698231	1.156
FBgn0037718	P58IPK	-0.0343359	0.0188106	-1.82535	0.0698244	1.15599
XLOC_002590	-	-0.0359382	0.0196893	-1.82527	0.0698373	1.15591
FBgn0259211	grh	0.0344651	0.0188836	1.82514	0.0698572	1.15579
FBgn0051720	mthl15	-0.0365157	0.020014	-1.82451	0.0699528	1.15519
FBgn0030408	CG11085	-0.0344538	0.018886	-1.82431	0.0699828	1.15501
FBgn0261984	Ire1	-0.0343578	0.018839	-1.82376	0.0700666	1.15449
XLOC_004467	-	0.0359165	0.0196986	1.82331	0.0701352	1.15406
FBgn0033210	U2A	-0.0339705	0.0186317	-1.82327	0.070141	1.15403
FBgn0031740	CG7239	-0.0334892	0.0183901	-1.82105	0.0704798	1.15194
FBgn0034281	CG14490	-0.0349382	0.0191861	-1.82101	0.0704845	1.15191
FBgn0035404	ND-30	0.0355253	0.0195091	1.82096	0.0704931	1.15185
XLOC_002232	-	-0.0343133	0.0188533	-1.82002	0.070637	1.15097
FBgn0034032	CG8195	-0.0337574	0.0185484	-1.81996	0.0706455	1.15092
FBgn0262866	S6kII	-0.0357907	0.0196682	-1.81973	0.070681	1.1507
FBgn0032431	CG5435	0.034833	0.0191437	1.81955	0.0707085	1.15053
FBgn0051774	fred	0.0339899	0.0186824	1.81936	0.070738	1.15035
FBgn0020633	Mcm7	-0.0330756	0.0181842	-1.81892	0.0708048	1.14994
XLOC_005280	-	0.0336243	0.0184942	1.8181	0.0709313	1.14916
FBgn0037828	tomboy20	-0.0354701	0.0195189	-1.81722	0.0710663	1.14834
FBgn0030452	MFS10	0.0345696	0.0190266	1.81691	0.0711146	1.14804
FBgn0037643	ScsβA	0.0340835	0.0187645	1.81638	0.0711954	1.14755
FBgn0036617	Cpr72Ea	0.0333972	0.0183909	1.81596	0.0712602	1.14715
XLOC_003430	-	0.0341829	0.0188321	1.81514	0.0713871	1.14638
XLOC_006021	-	0.0351897	0.0193902	1.81482	0.0714362	1.14608
FBgn0029763	Usp16-45	-0.0337808	0.0186209	-1.81414	0.071542	1.14544
XLOC_002776	-	0.0339382	0.0187121	1.81371	0.0716082	1.14504
FBgn0040360	CG14626	0.0360103	0.0198568	1.8135	0.0716401	1.14484
FBgn0031473	CG3104	0.0338056	0.0186435	1.81326	0.0716772	1.14462
FBgn0035280	Cpr62Bb	-0.0363557	0.020052	-1.81307	0.0717069	1.14444
FBgn0035769	CTCF	-0.0347927	0.0191903	-1.81304	0.0717123	1.14441
FBgn0259993	lncRNA:CR42491	0.0334453	0.0184487	1.81288	0.0717362	1.14426
FBgn0035229	pns	-0.0353781	0.0195172	-1.81266	0.0717707	1.14405
XLOC_001819	-	0.0398734	0.0220036	1.81213	0.0718525	1.14356
FBgn0031652	jet	-0.0349952	0.0193184	-1.8115	0.0719512	1.14296
FBgn0032299	CG17127	-0.0347181	0.019166	-1.81145	0.0719589	1.14292
FBgn0029708	CG3556	0.0335337	0.0185331	1.8094	0.0722784	1.14099
FBgn0053532	lectin-37Da	-0.0349499	0.0193367	-1.80743	0.0725849	1.13915
FBgn0025725	αCOP	-0.0344306	0.019051	-1.80728	0.0726088	1.13901
FBgn0039224	CG13634	0.0340494	0.0188403	1.80726	0.0726118	1.13899
FBgn0020908	Scp1	0.034559	0.0191281	1.80671	0.0726979	1.13848
FBgn0036096	CG8003	0.0356612	0.0197431	1.80626	0.072769	1.13805
FBgn0037940	CG14720	-0.0358801	0.0198683	-1.80589	0.0728262	1.13771
FBgn0040625	-	0.0349349	0.0193464	1.80576	0.0728473	1.13759
FBgn0011704	RnrS	-0.0337934	0.0187153	-1.80566	0.0728633	1.13749
FBgn0026386	Or47a	-0.0338721	0.0187616	-1.8054	0.072904	1.13725
XLOC_003374	-	0.0339194	0.0187947	1.80473	0.0730086	1.13663
FBgn0005670	Cyp4d1	0.0344112	0.0190787	1.80364	0.0731809	1.1356
FBgn0085243	CG34214	0.0359443	0.0199357	1.80301	0.0732806	1.13501
FBgn0039288	CG13653	0.0330305	0.0183205	1.80293	0.0732929	1.13494
FBgn0037819	Phyhd1	0.0334332	0.0185438	1.80293	0.0732932	1.13494
FBgn0000422	Ddc	0.0347987	0.0193019	1.80287	0.073303	1.13488
XLOC_000545	-	-0.0334396	0.0185519	-1.80248	0.0733635	1.13452
FBgn0026085	dgt4	-0.0343362	0.0190496	-1.80247	0.073366	1.13451
FBgn0052647	CG32647	0.0345114	0.0191529	1.80188	0.0734581	1.13396
FBgn0052570	TwdlY	-0.0343421	0.0190632	-1.80149	0.0735206	1.13359
FBgn0053453	CG33453	0.040105	0.0222657	1.8012	0.073566	1.13332
FBgn0036910	Cyp305a1	0.0337865	0.0187601	1.80097	0.0736027	1.13311
FBgn0027535	botv	-0.0353032	0.0196025	-1.80095	0.0736058	1.13309
FBgn0050069	Sdb	0.0337	0.0187166	1.80054	0.0736706	1.13271
FBgn0035499	Chd64	0.0339099	0.0188334	1.80052	0.073674	1.13269
FBgn0032913	CG9259	-0.0335162	0.0186176	-1.80024	0.0737181	1.13243
FBgn0031849	CG11327	-0.0342816	0.0190444	-1.80008	0.073743	1.13228
XLOC_003336	-	0.0345992	0.0192229	1.7999	0.0737728	1.1321
FBgn0040905	CG15578	-0.0334632	0.0185938	-1.7997	0.073804	1.13192
FBgn0024227	aurB	0.033953	0.0188669	1.79961	0.0738191	1.13183
FBgn0011877	tRNA:His-GTG-2-1Ψ	-0.0362982	0.020176	-1.79908	0.0739032	1.13134
FBgn0262210	mir-927	0.0340579	0.0189325	1.79891	0.0739291	1.13118
FBgn0263002	CR43310	0.0335186	0.018633	1.79889	0.0739332	1.13116
FBgn0016675	Lectin-galC1	0.0334766	0.0186187	1.79802	0.0740719	1.13035
FBgn0039730	CG7903	-0.0343946	0.0191304	-1.7979	0.0740901	1.13024
FBgn0050398	CG30398	0.0336654	0.0187271	1.79768	0.0741252	1.13003
FBgn0034401	MetRS	-0.0335593	0.0186744	-1.79708	0.074221	1.12947
FBgn0033615	CG7741	-0.0341117	0.0189915	-1.79615	0.0743691	1.12861
FBgn0025621	CG16989	-0.0344577	0.0191879	-1.7958	0.0744246	1.12828
FBgn0262867	Ptr	0.033314	0.01856	1.79493	0.0745643	1.12747
FBgn0037646	CAHβ	0.0364506	0.0203112	1.79461	0.074616	1.12717
XLOC_002142	-	0.0330801	0.0184374	1.79419	0.0746835	1.12678
FBgn0003731	Egfr	0.0333221	0.018574	1.79402	0.0747104	1.12662
XLOC_004967	-	0.0349781	0.0194995	1.79379	0.0747464	1.12641
FBgn0263608	l(3)72Dr	-0.0346983	0.0193443	-1.79372	0.0747581	1.12634
FBgn0036170	CG11714	-0.0342227	0.0190878	-1.79291	0.074888	1.12559
FBgn0039817	CG15553	-0.0360887	0.0201348	-1.79235	0.0749778	1.12507
XLOC_000632	-	-0.0336101	0.018756	-1.79197	0.075039	1.12471
FBgn0037250	CG1074	-0.0329924	0.0184146	-1.79165	0.0750916	1.12441
FBgn0023095	caps	0.0342391	0.0191154	1.79118	0.0751671	1.12397
FBgn0028965	CG9933	-0.0333763	0.0186386	-1.79071	0.0752418	1.12354
FBgn0024698	Cpsf160	-0.0338959	0.0189298	-1.79061	0.0752585	1.12344
FBgn0030660	CG8097	-0.0337526	0.0188514	-1.79046	0.0752834	1.1233
FBgn0003607	Su(var)205	-0.0340945	0.0190508	-1.78966	0.075412	1.12256
FBgn0033033	scaf	0.0327853	0.0183203	1.78956	0.0754286	1.12246
FBgn0262123	l(2)41Ab	-0.0357954	0.0200043	-1.78939	0.0754555	1.12231
FBgn0038165	Task6	0.0348614	0.0194836	1.78927	0.0754749	1.1222
XLOC_000911	-	-0.0332526	0.0185892	-1.78881	0.0755492	1.12177
XLOC_006226	-	-0.0341407	0.0190859	-1.78879	0.0755526	1.12175
XLOC_002629	-	0.0363675	0.0203361	1.78833	0.0756278	1.12132
FBgn0259144	CG42259	-0.0338768	0.0189548	-1.78725	0.0758027	1.12032
FBgn0265064	lncRNA:CR44175	-0.0332145	0.0185865	-1.78702	0.0758393	1.12011
XLOC_001885	-	-0.0331494	0.0185507	-1.78696	0.075849	1.12005
XLOC_002260	-	-0.0347968	0.019473	-1.78692	0.0758549	1.12002
XLOC_005122	-	0.0336396	0.018827	1.78677	0.0758792	1.11988
FBgn0262565	CR43105	-0.0329921	0.0184704	-1.78621	0.0759712	1.11935
FBgn0034897	Sesn	0.0350835	0.0196448	1.78589	0.0760223	1.11906
FBgn0051274	CG31274	0.0337504	0.0189021	1.78554	0.0760804	1.11873
FBgn0031610	Paris	-0.0330532	0.0185138	-1.78533	0.0761143	1.11853
FBgn0085489	CG34460	0.0335022	0.0187661	1.78525	0.0761266	1.11846
XLOC_001976	-	-0.0343716	0.0192535	-1.78521	0.0761331	1.11843
FBgn0035916	GAPsec	-0.0328882	0.0184232	-1.78515	0.0761426	1.11837
FBgn0264707	RhoGEF3	0.0332803	0.0186448	1.78497	0.076173	1.1182
FBgn0039257	tnc	0.0328781	0.0184244	1.78448	0.0762523	1.11775
FBgn0034578	CG15653	-0.0359485	0.0201471	-1.78431	0.0762811	1.11758
FBgn0030234	CG15211	0.0346137	0.0194019	1.78404	0.0763246	1.11734
XLOC_004801	-	-0.0348	0.0195067	-1.78401	0.0763299	1.11731
FBgn0085195	CG34166	-0.0346301	0.0194161	-1.78357	0.0764011	1.1169
FBgn0263030	CG43325	0.0328454	0.0184183	1.78331	0.0764443	1.11665
FBgn0051017	PH4αNE3	0.0332423	0.0186436	1.78304	0.0764873	1.11641
FBgn0038639	dind	-0.0338423	0.0189843	-1.78265	0.0765509	1.11605
FBgn0032713	Ugt36D1	0.0333157	0.0186952	1.78205	0.07665	1.11549
FBgn0013751	Awh	0.0337284	0.0189293	1.78181	0.0766886	1.11527
FBgn0032704	Jwa	0.0335658	0.01884	1.78163	0.0767183	1.1151
FBgn0025355	SuUR	-0.0336045	0.0188621	-1.78159	0.0767251	1.11506
FBgn0046875	Obp83g	0.0328474	0.0184444	1.78089	0.0768393	1.11442
FBgn0013301	ProtB	0.0328744	0.0184618	1.78067	0.0768757	1.11421
FBgn0037206	CG12768	0.034078	0.0191393	1.78053	0.0768988	1.11408
FBgn0010435	emp	0.0347984	0.0195459	1.78035	0.0769291	1.11391
FBgn0028421	Kap3	-0.0329908	0.0185342	-1.78	0.0769864	1.11359
FBgn0020439	CG45076	0.0342774	0.0192625	1.77949	0.0770702	1.11311
XLOC_000846	-	0.0333724	0.018758	1.7791	0.077134	1.11275
FBgn0039402	Vps2	0.0326788	0.0183737	1.77856	0.0772227	1.11225
FBgn0033573	Obp47a	-0.0334522	0.0188097	-1.77846	0.0772393	1.11216
FBgn0032471	CG5122	-0.0323492	0.0181934	-1.77807	0.0773032	1.1118
FBgn0030330	Tango10	-0.0322531	0.0181465	-1.77737	0.0774185	1.11116
XLOC_002950	-	-0.0339584	0.0191118	-1.77683	0.0775089	1.11065
FBgn0038756	CG4783	-0.032636	0.0183859	-1.77505	0.0778027	1.10901
FBgn0032850	Kua	0.0330818	0.018642	1.77459	0.0778799	1.10857
FBgn0000256	capu	-0.0336358	0.0189564	-1.77438	0.0779146	1.10838
XLOC_005797	-	0.0346213	0.0195193	1.7737	0.0780275	1.10775
FBgn0038035	DNAlig3	0.0322324	0.018185	1.77248	0.0782306	1.10662
FBgn0040587	CG45049	0.0343142	0.0193622	1.77223	0.0782711	1.1064
FBgn0033426	Nt5c	0.0336067	0.0189629	1.77223	0.0782712	1.1064
FBgn0039807	CG15546	0.0330623	0.0186596	1.77187	0.0783319	1.10606
FBgn0030985	Obp18a	-0.0340658	0.0192348	-1.77105	0.0784686	1.1053
FBgn0035948	CG5644	0.0338301	0.0191035	1.77088	0.0784966	1.10515
XLOC_001881	-	0.0330121	0.01865	1.77008	0.0786297	1.10441
FBgn0029506	Tsp42Ee	0.0334082	0.0188751	1.76996	0.0786508	1.1043
FBgn0263757	Polr2D	0.0350917	0.019829	1.76972	0.0786912	1.10407
FBgn0037172	ND-B14.5AL	0.0329647	0.0186288	1.76956	0.0787182	1.10393
FBgn0040268	Top3α	-0.0331495	0.0187405	-1.76887	0.0788328	1.10329
XLOC_004369	-	-0.0356815	0.0201751	-1.76859	0.0788802	1.10303
FBgn0263863	mRpL45	-0.03292	0.0186148	-1.76848	0.0788979	1.10293
FBgn0051901	Mur29B	-0.0348275	0.0196942	-1.76841	0.07891	1.10287
FBgn0066292	CheB42c	-0.0326511	0.0184713	-1.76767	0.0790346	1.10218
FBgn0004914	Hnf4	0.0344731	0.0195028	1.76759	0.0790468	1.10212
XLOC_006432	-	0.0323963	0.0183299	1.7674	0.0790793	1.10194
FBgn0039044	p53	-0.033015	0.0186911	-1.76635	0.0792567	1.10096
FBgn0261278	grp	-0.0323416	0.0183199	-1.76538	0.0794193	1.10007
FBgn0050385	CG30385	-0.033598	0.0190334	-1.76522	0.0794471	1.09992
FBgn0050021	metro	0.0335415	0.0190071	1.76468	0.079538	1.09943
XLOC_004974	-	-0.0336745	0.0190858	-1.76437	0.0795895	1.09914
FBgn0032822	CG10466	-0.0334701	0.018971	-1.76428	0.0796054	1.09906
FBgn0033121	Cyp6u1	0.0330069	0.0187089	1.76423	0.079613	1.09902
FBgn0014269	prod	-0.0347354	0.0196907	-1.76405	0.0796445	1.09884
FBgn0040514	CG17169	0.032687	0.0185302	1.76398	0.0796551	1.09879
FBgn0028789	Doc1	-0.0329033	0.0186535	-1.76392	0.0796667	1.09872
FBgn0263088	lncRNA:DREAMer	-0.0347249	0.0196941	-1.76321	0.0797855	1.09808
XLOC_005140	-	-0.0335868	0.0190542	-1.76269	0.0798736	1.0976
FBgn0004510	Ets97D	-0.0346241	0.01965	-1.76204	0.0799849	1.09699
FBgn0050271	CG30271	0.0340353	0.0193204	1.76163	0.0800544	1.09661
FBgn0043578	PGRP-SB1	-0.0343554	0.0195055	-1.76132	0.0801063	1.09633
FBgn0033340	CG13751	0.0325786	0.0185002	1.76099	0.0801627	1.09603
FBgn0036762	Dld	0.0330597	0.018777	1.76065	0.0802209	1.09571
FBgn0033731	Cpr49Ah	0.0341051	0.0193859	1.75927	0.0804546	1.09445
FBgn0264083	lncRNA:CR43752	0.0340257	0.0193438	1.75899	0.0805022	1.09419
FBgn0035338	Svil	0.0333325	0.0189633	1.75774	0.0807157	1.09304
FBgn0028936	NimB5	0.0341745	0.0194469	1.75733	0.080787	1.09266
XLOC_006239	-	0.0327325	0.0186395	1.75608	0.0810006	1.09151
FBgn0038944	CG5388	-0.0353171	0.020112	-1.75602	0.0810111	1.09146
FBgn0262965	CR43276	0.0328695	0.0187256	1.75532	0.0811301	1.09082
XLOC_002720	-	0.0333077	0.0189786	1.75501	0.0811832	1.09053
FBgn0023094	cyc	-0.0356657	0.0203259	-1.75469	0.081238	1.09024
FBgn0038239	Jig	0.0325621	0.0185688	1.75359	0.0814282	1.08922
FBgn0027785	NP15.6	0.0324095	0.0184826	1.75351	0.0814412	1.08916
FBgn0001255	ImpE3	-0.0329278	0.0187798	-1.75336	0.0814674	1.08902
XLOC_002117	-	-0.0333114	0.0190103	-1.75228	0.0816533	1.08803
FBgn0038981	CG5346	0.0326993	0.0186671	1.75171	0.0817519	1.0875
FBgn0038747	RhoGAP92B	-0.0342277	0.0195448	-1.75124	0.0818323	1.08708
FBgn0034356	Pepck2	0.0327288	0.0186929	1.75087	0.0818974	1.08673
FBgn0086078	snoRNA:CD25b	0.0318639	0.0182003	1.75073	0.0819204	1.08661
FBgn0053654	CG33654	-0.0331711	0.018949	-1.75055	0.0819525	1.08644
FBgn0051832	CG31832	-0.0337121	0.0192764	-1.74888	0.0822416	1.08491
FBgn0033526	Caf1-105	-0.0331288	0.0189431	-1.74885	0.0822459	1.08489
FBgn0039987	CR12798	-0.0336114	0.0192196	-1.74881	0.0822535	1.08485
FBgn0035348	CG16758	-0.0330003	0.0188752	-1.74834	0.0823359	1.08441
FBgn0037185	CG11367	-0.0324158	0.0185449	-1.74797	0.0824001	1.08407
FBgn0054043	CG34043	0.0336292	0.0192413	1.74776	0.0824355	1.08389
FBgn0030961	CG7058	0.0332609	0.0190375	1.74712	0.0825472	1.0833
FBgn0021765	scu	-0.0322287	0.01845	-1.74681	0.0826014	1.08301
FBgn0036862	Gbs-76A	0.0332513	0.0190391	1.74648	0.0826595	1.08271
FBgn0035150	Rev1	-0.0330795	0.018944	-1.74617	0.0827132	1.08243
FBgn0261963	mid	-0.0336226	0.0192554	-1.74614	0.0827176	1.0824
FBgn0038545	pasi1	-0.0328817	0.018841	-1.74522	0.0828781	1.08156
XLOC_006205	-	0.0325845	0.0186731	1.74499	0.0829179	1.08135
FBgn0011244	Hsp60B	-0.0325346	0.0186454	-1.74492	0.0829315	1.08128
FBgn0083120	Uhg8	0.0333436	0.0191112	1.74471	0.0829672	1.08109
FBgn0053704	CG33704	-0.0340665	0.0195269	-1.7446	0.0829873	1.08099
FBgn0020521	pio	0.0331529	0.0190046	1.74446	0.0830109	1.08086
FBgn0032032	CG17294	-0.0328353	0.018824	-1.74433	0.0830341	1.08074
FBgn0037109	MED1	-0.0325409	0.01866	-1.74389	0.0831109	1.08034
FBgn0025627	CG4194	0.0348268	0.0199715	1.74383	0.0831223	1.08028
FBgn0031060	Tcs4	-0.032904	0.0188949	-1.74142	0.0835437	1.07809
FBgn0053111	CG33111	0.034895	0.0200453	1.7408	0.0836523	1.07752
FBgn0052057	dpr10	-0.0330941	0.0190109	-1.7408	0.0836534	1.07752
FBgn0037391	Gtpbp2	0.034554	0.0198522	1.74056	0.0836945	1.0773
FBgn0051717	CG31717	0.0332807	0.0191245	1.74021	0.0837565	1.07698
FBgn0015034	Cyp4e1	-0.0328781	0.0189005	-1.73953	0.0838765	1.07636
FBgn0028932	CG16890	-0.0334907	0.0192578	-1.73907	0.0839577	1.07594
FBgn0030247	CG15208	0.0345893	0.0198937	1.73871	0.0840218	1.07561
XLOC_002379	-	0.0326019	0.0187515	1.73863	0.0840364	1.07553
FBgn0259164	CG42269	0.0327872	0.0188683	1.73768	0.0842027	1.07467
FBgn0034314	nopo	-0.0325035	0.0187163	-1.73664	0.0843878	1.07372
FBgn0005771	noc	0.0333667	0.0192208	1.73597	0.0845064	1.07311
XLOC_000814	-	0.0341059	0.0196635	1.73448	0.084771	1.07175
FBgn0037419	Osi12	0.032668	0.0188357	1.73437	0.0847904	1.07165
FBgn0001337	ebo	-0.032687	0.0188521	-1.73386	0.0848807	1.07119
FBgn0043070	MESK2	0.0330931	0.0190956	1.73302	0.0850303	1.07043
FBgn0265271	CG14717	0.0328876	0.0189889	1.73194	0.0852244	1.06944
FBgn0085483	CG34454	0.0330273	0.019082	1.73081	0.0854255	1.06841
FBgn0260748	CG5004	-0.0322763	0.0186496	-1.73066	0.085452	1.06828
FBgn0032702	CG10376	-0.032559	0.0188157	-1.73041	0.0854964	1.06805
FBgn0040297	Nhe2	0.0363363	0.0209992	1.73036	0.0855058	1.068
XLOC_006317	-	-0.0325839	0.0188368	-1.7298	0.085607	1.06749
FBgn0035617	l(3)psg2	-0.0338699	0.0195981	-1.72822	0.0858894	1.06606
FBgn0038903	Polr1H	-0.0329143	0.0190473	-1.72802	0.0859253	1.06588
FBgn0015818	Spx	0.0325567	0.018841	1.72797	0.0859346	1.06583
XLOC_006012	-	0.0332511	0.0192513	1.72722	0.0860708	1.06514
FBgn0004465	mPges2	-0.0325843	0.0188714	-1.72665	0.086173	1.06463
FBgn0034184	CG9646	-0.0321106	0.0185987	-1.7265	0.0861997	1.06449
FBgn0037848	Tsp86D	-0.0325716	0.0188692	-1.72618	0.086258	1.0642
FBgn0031548	CG8852	-0.0322401	0.0186865	-1.72532	0.0864126	1.06342
FBgn0039532	Mtl	-0.0331845	0.019234	-1.7253	0.0864158	1.06341
FBgn0040972	CG16978	0.0329395	0.019104	1.72423	0.0866107	1.06243
XLOC_001902	-	0.0329074	0.0190891	1.72388	0.0866725	1.06212
FBgn0262433	mir-210	-0.0336992	0.0195513	-1.72363	0.086718	1.06189
FBgn0000964	tj	0.0313628	0.0181996	1.72327	0.0867846	1.06156
FBgn0032788	CG13084	0.0319085	0.0185196	1.72296	0.0868404	1.06128
FBgn0262354	CG43052	0.0335885	0.0194998	1.7225	0.0869228	1.06087
FBgn0035865	CG7201	-0.0322193	0.0187052	-1.72248	0.0869269	1.06085
FBgn0263097	Glut4EF	0.0318235	0.0184835	1.72173	0.0870633	1.06016
FBgn0032797	Hasp	0.0327077	0.0190097	1.72058	0.0872729	1.05912
XLOC_000568	-	0.0317528	0.0184572	1.72035	0.0873149	1.05891
FBgn0262115	CG17683	-0.0311221	0.0180913	-1.72028	0.0873273	1.05885
FBgn0033961	ND-B15	0.0323864	0.0188366	1.71933	0.0874998	1.05799
FBgn0265372	lncRNA:CR44313	-0.0326026	0.0189649	-1.7191	0.0875417	1.05778
FBgn0036496	cocoon	-0.0320967	0.0186711	-1.71906	0.08755	1.05774
FBgn0039110	RanBP3	-0.0338167	0.0196716	-1.71906	0.0875501	1.05774
FBgn0001994	crp	0.0315343	0.0183483	1.71865	0.0876251	1.05737
FBgn0262447	mir-14	0.0318834	0.0185522	1.71858	0.0876366	1.05731
FBgn0259676	Prim2	-0.033048	0.0192327	-1.71832	0.087685	1.05707
FBgn0264754	btsz	0.0326688	0.0190122	1.71831	0.0876875	1.05706
FBgn0264748	CG44006	-0.0323874	0.0188522	-1.71797	0.0877491	1.05676
FBgn0030339	Cyp28c1	-0.0340713	0.0198346	-1.71777	0.0877859	1.05658
FBgn0261522	lncRNA:CR42657	-0.0327897	0.0190891	-1.71772	0.0877954	1.05653
FBgn0037688	CG9356	0.0325623	0.0189573	1.71767	0.0878044	1.05648
FBgn0039156	CG6178	0.0313549	0.018258	1.71732	0.0878673	1.05617
FBgn0050488	antr	-0.0372353	0.0216865	-1.71698	0.0879301	1.05586
FBgn0262405	mir-998	0.0329047	0.0191673	1.71671	0.0879804	1.05561
FBgn0264840	lncRNA:CR44048	-0.031982	0.0186313	-1.71658	0.0880035	1.0555
FBgn0035722	Uqcc1	0.0339261	0.0197739	1.71571	0.0881639	1.05471
FBgn0028982	Spt6	-0.03235	0.0188694	-1.71442	0.088401	1.05354
FBgn0017561	Ork1	-0.0346975	0.0202425	-1.71409	0.0884606	1.05325
FBgn0020379	Rfx	-0.0330697	0.0192928	-1.71409	0.0884606	1.05325
XLOC_002203	-	0.0327979	0.0191351	1.71402	0.0884742	1.05318
FBgn0263049	lncRNA:let7C	-0.0320203	0.018691	-1.71314	0.0886361	1.05239
XLOC_004376	-	-0.0328964	0.0192025	-1.71314	0.0886366	1.05239
FBgn0032635	CG15141	-0.0331072	0.0193263	-1.71307	0.0886495	1.05232
XLOC_000639	-	-0.0319351	0.0186427	-1.71301	0.0886592	1.05228
XLOC_002446	-	0.0319536	0.018661	1.71232	0.0887873	1.05165
XLOC_000879	-	-0.0345883	0.0202003	-1.71227	0.0887971	1.0516
FBgn0033569	CG12942	-0.0325889	0.019034	-1.71214	0.0888197	1.05149
XLOC_002323	-	0.0328791	0.0192115	1.71143	0.0889521	1.05084
FBgn0029713	CG11436	-0.0329864	0.0192753	-1.71133	0.08897	1.05076
XLOC_000938	-	-0.0323433	0.0189025	-1.71106	0.08902	1.05051
XLOC_000701	-	0.0331466	0.019373	1.71097	0.0890368	1.05043
FBgn0024846	p38b	-0.0315869	0.0184637	-1.71076	0.0890756	1.05024
FBgn0085644	CR41423	0.0330818	0.0193401	1.71052	0.0891196	1.05003
XLOC_003093	-	0.0349122	0.0204145	1.71017	0.0891859	1.0497
FBgn0039780	PH4αNE1	0.0335262	0.0196078	1.70984	0.0892464	1.04941
FBgn0034573	Sou	0.033397	0.0195373	1.7094	0.0893287	1.04901
FBgn0051089	CG31089	-0.0322097	0.0188444	-1.70925	0.0893565	1.04887
FBgn0069973	CG40485	0.0313108	0.0183225	1.70887	0.0894254	1.04854
FBgn0052177	Ndfip	0.032811	0.0192005	1.70886	0.0894277	1.04853
FBgn0039378	α4GT2	0.0330083	0.019317	1.70877	0.0894442	1.04845
FBgn0033581	CG12391	-0.031153	0.0182347	-1.70845	0.0895046	1.04815
FBgn0262970	CR43281	-0.0336001	0.0196674	-1.70841	0.0895108	1.04812
FBgn0031832	Trmt6	0.031629	0.0185148	1.70831	0.0895309	1.04803
FBgn0033214	CG1941	0.0325313	0.0190523	1.70747	0.0896857	1.04728
FBgn0032251	Nse4	-0.0327271	0.0191683	-1.70735	0.0897081	1.04717
FBgn0038619	CG7685	0.0323131	0.0189285	1.70711	0.0897529	1.04695
XLOC_004487	-	-0.0328641	0.0192579	-1.70653	0.0898623	1.04642
FBgn0027538	β4GalNAcTA	-0.0326011	0.0191071	-1.70623	0.0899169	1.04616
FBgn0035934	TrpA1	-0.0334038	0.0195847	-1.7056	0.0900346	1.04559
FBgn0032429	CG5446	0.0327227	0.0191881	1.70536	0.0900795	1.04537
FBgn0035140	BORCS6	0.0321174	0.018839	1.70483	0.0901787	1.0449
FBgn0039568	CG4815	0.0329255	0.0193198	1.70424	0.0902904	1.04436
FBgn0051118	RabX4	0.0324468	0.0190393	1.7042	0.0902966	1.04433
XLOC_006146	-	-0.0332555	0.0195145	-1.70414	0.090308	1.04427
FBgn0033815	CG4676	-0.0332695	0.0195246	-1.70398	0.0903386	1.04413
FBgn0035420	hob	-0.0328712	0.0192993	-1.70324	0.0904778	1.04346
FBgn0019637	Atu	-0.0315228	0.0185097	-1.70304	0.0905145	1.04328
XLOC_000952	-	0.0339986	0.0199679	1.70267	0.0905843	1.04295
FBgn0031683	CG4230	-0.0333304	0.0195923	-1.7012	0.0908606	1.04162
FBgn0036964	FRG1	-0.0314565	0.0184933	-1.70097	0.0909042	1.04142
FBgn0039193	CG13613	0.0344531	0.0202578	1.70073	0.0909491	1.0412
FBgn0024250	brk	0.0310453	0.0182564	1.70052	0.0909887	1.04101
XLOC_000283	-	-0.0333439	0.019609	-1.70044	0.0910042	1.04094
FBgn0000615	exu	-0.0320611	0.018863	-1.69968	0.0911468	1.04026
FBgn0035315	CG8960	0.0319407	0.0187956	1.69937	0.0912053	1.03998
FBgn0037200	Nsun6	-0.0323452	0.0190337	-1.69936	0.0912066	1.03997
FBgn0037436	Hr83	0.031437	0.0184994	1.69935	0.0912085	1.03996
FBgn0023509	mip130	-0.033115	0.0194878	-1.69927	0.0912245	1.03989
FBgn0085223	CG34194	0.0327157	0.01926	1.69864	0.0913439	1.03932
XLOC_005889	-	-0.0320421	0.0188664	-1.69837	0.0913942	1.03908
FBgn0032205	CG4957	-0.0319138	0.0187937	-1.69811	0.0914426	1.03885
FBgn0027553	NELF-B	-0.0336812	0.0198379	-1.69782	0.0914976	1.03859
FBgn0000274	Pka-C2	0.0322664	0.0190062	1.69768	0.0915248	1.03846
FBgn0033540	Elp2	0.0319034	0.0187974	1.69723	0.0916102	1.03806
FBgn0033740	dgt5	-0.0320941	0.0189144	-1.69681	0.0916898	1.03768
FBgn0051121	CG31121	0.0342096	0.0201643	1.69654	0.0917402	1.03744
FBgn0053458	CG33458	-0.0339346	0.0200131	-1.69561	0.0919161	1.03661
FBgn0262010	CG42828	0.0338444	0.0199608	1.69554	0.0919298	1.03654
FBgn0020412	JIL-1	-0.0322944	0.0190582	-1.69451	0.0921259	1.03562
XLOC_005375	-	0.0326139	0.019248	1.6944	0.0921472	1.03552
FBgn0261857	CR42786	-0.0330036	0.0194874	-1.69359	0.0923013	1.03479
XLOC_006054	-	-0.0321165	0.0189698	-1.69304	0.0924071	1.03429
FBgn0003319	Sb	0.0331006	0.0195549	1.6927	0.0924703	1.034
XLOC_000755	-	-0.031765	0.0187669	-1.6926	0.0924897	1.03391
FBgn0051206	CG31206	-0.0344468	0.0203546	-1.69234	0.0925405	1.03367
FBgn0037016	CG13252	0.0316057	0.0186843	1.69156	0.0926884	1.03297
FBgn0260451	CG14042	-0.0310049	0.0183317	-1.69133	0.0927331	1.03277
FBgn0263456	nwk	0.0326453	0.0193051	1.69102	0.0927915	1.03249
FBgn0037345	PolZ2	-0.0324313	0.0191858	-1.69038	0.0929152	1.03191
FBgn0052075	CG32075	-0.0312683	0.0185065	-1.68959	0.0930662	1.03121
FBgn0013531	MED20	-0.0325019	0.0192404	-1.68925	0.0931311	1.03091
FBgn0053198	pen-2	0.0319585	0.0189205	1.68909	0.0931622	1.03076
FBgn0004516	Gad1	0.0309527	0.0183284	1.68878	0.093222	1.03048
FBgn0035719	tow	0.0325115	0.0192552	1.68845	0.0932847	1.03019
XLOC_002594	-	0.032078	0.019008	1.6876	0.093448	1.02943
FBgn0031734	CG11147	0.031859	0.0188788	1.68755	0.0934577	1.02938
FBgn0034659	CG4021	0.0312658	0.01853	1.68731	0.0935054	1.02916
FBgn0003480	spn-B	0.0316942	0.0187861	1.68711	0.0935438	1.02898
FBgn0001150	gt	0.0324125	0.0192204	1.68636	0.0936879	1.02832
XLOC_002993	-	-0.0316976	0.0187995	-1.68608	0.0937414	1.02807
FBgn0032660	elfless	0.0322265	0.0191163	1.68581	0.0937932	1.02783
XLOC_003366	-	-0.0319438	0.0189567	-1.68509	0.0939322	1.02719
FBgn0036594	CG13047	0.0321985	0.0191111	1.68481	0.0939875	1.02693
FBgn0086040	CR34669	0.0310849	0.0184542	1.68443	0.0940605	1.02659
XLOC_001621	-	0.0319012	0.0189401	1.68432	0.0940824	1.02649
FBgn0082947	snoRNA:CD38c	-0.0340677	0.0202309	-1.68394	0.0941545	1.02616
FBgn0050195	CG30195	0.0340758	0.0202403	1.68356	0.0942293	1.02581
FBgn0030030	CG1636	0.0314645	0.0186909	1.68341	0.0942572	1.02569
FBgn0045501	Gr22a	0.0316267	0.0188035	1.68196	0.0945396	1.02439
XLOC_002101	-	0.0328413	0.0195333	1.6813	0.0946685	1.02379
FBgn0058006	CG40006	0.0319097	0.0189793	1.68129	0.0946691	1.02379
FBgn0052350	Vps11	-0.0323647	0.01925	-1.68128	0.0946712	1.02378
FBgn0038233	HtrA2	-0.0319631	0.019013	-1.68112	0.0947036	1.02363
FBgn0014455	Ahcy	-0.0314249	0.0186958	-1.68085	0.0947558	1.02339
FBgn0263320	CG43401	-0.0326006	0.0194	-1.68044	0.0948345	1.02303
FBgn0053995	CG33995	-0.0320006	0.0190479	-1.68	0.0949208	1.02264
FBgn0037737	Pnn	-0.0311201	0.0185246	-1.67993	0.0949341	1.02258
FBgn0052817	CG32817	-0.0320843	0.0191065	-1.67924	0.0950697	1.02196
FBgn0031254	CG13692	-0.0324171	0.0193083	-1.67892	0.0951326	1.02167
FBgn0036133	emei	-0.032025	0.0190779	-1.67865	0.0951849	1.02143
FBgn0037435	CG18048	-0.0318968	0.0190071	-1.67815	0.0952815	1.02099
XLOC_006349	-	-0.0324201	0.0193203	-1.67803	0.0953055	1.02088
FBgn0032910	CG9265	-0.0313233	0.0186684	-1.67788	0.0953349	1.02075
FBgn0037687	CG8132	0.0328703	0.0195915	1.67778	0.0953541	1.02066
FBgn0036763	TrpRS-m	-0.031056	0.0185105	-1.67775	0.0953614	1.02063
FBgn0038584	mTerf5	-0.0314942	0.018779	-1.67709	0.0954889	1.02005
FBgn0032360	CG14926	-0.0317094	0.0189089	-1.67695	0.0955162	1.01992
FBgn0003896	tup	0.0327165	0.0195118	1.67675	0.0955555	1.01974
FBgn0035848	Uxs	-0.032562	0.0194224	-1.67652	0.095602	1.01953
FBgn0003448	sna	0.0318429	0.0189946	1.67642	0.0956209	1.01945
FBgn0260632	dl	0.0319313	0.0190481	1.67636	0.0956337	1.01939
XLOC_004526	-	-0.0329802	0.0196772	-1.67606	0.0956914	1.01913
XLOC_003600	-	-0.0329889	0.0196869	-1.67567	0.0957675	1.01878
FBgn0037685	Or85f	0.031643	0.0188913	1.675	0.0958992	1.01818
FBgn0028372	Kpc2	-0.0315703	0.0188486	-1.67494	0.0959115	1.01813
FBgn0032824	CG13962	0.0312066	0.0186321	1.67488	0.0959229	1.01808
XLOC_003333	-	0.0340374	0.0203234	1.67478	0.0959423	1.01799
FBgn0037626	CG8236	-0.0312495	0.0186663	-1.67411	0.096074	1.01739
FBgn0036980	RhoBTB	-0.0315227	0.0188316	-1.67393	0.0961109	1.01723
FBgn0261020	wol	-0.0318999	0.0190583	-1.67381	0.0961339	1.01712
FBgn0016756	Usp47	0.0308876	0.0184621	1.67303	0.0962884	1.01643
XLOC_004930	-	-0.0320695	0.0191696	-1.67293	0.0963066	1.01634
FBgn0000046	Act87E	0.0309489	0.0185019	1.67274	0.0963443	1.01617
FBgn0053223	dec2	-0.0321604	0.0192292	-1.67248	0.0963963	1.01594
FBgn0265050	asRNA:CR44165	0.032278	0.019301	1.67235	0.0964219	1.01582
FBgn0003598	Su(var)3-7	-0.0321742	0.0192413	-1.67214	0.0964627	1.01564
FBgn0011280	Obp19d	0.0310604	0.0185761	1.67206	0.0964788	1.01557
FBgn0264384	lncRNA:CR43836	-0.0321418	0.0192236	-1.672	0.0964919	1.01551
FBgn0033859	fand	-0.03102	0.0185566	-1.67164	0.0965618	1.01519
FBgn0031575	Cep97	-0.031785	0.0190171	-1.67139	0.0966115	1.01497
FBgn0034323	CG18537	0.0316866	0.0189663	1.67068	0.0967521	1.01434
FBgn0036340	Srrm1	-0.0336376	0.0201341	-1.67068	0.0967525	1.01434
XLOC_001805	-	-0.0312564	0.0187095	-1.67062	0.0967649	1.01428
FBgn0003285	rst	0.0332425	0.019905	1.67006	0.0968752	1.01379
FBgn0035917	Zasp66	0.0317387	0.0190116	1.66944	0.0969971	1.01324
FBgn0034094	Tsf3	0.031981	0.0191576	1.66936	0.097014	1.01317
FBgn0086051	snoRNA:CD30a	0.0326806	0.0195772	1.66932	0.0970211	1.01313
FBgn0001090	bnb	0.0317067	0.0189965	1.66907	0.0970703	1.01291
XLOC_003539	-	-0.034404	0.0206154	-1.66885	0.0971152	1.01271
XLOC_000830	-	0.0322684	0.0193371	1.66873	0.0971388	1.01261
FBgn0082939	snoRNA:CD54b	-0.03163	0.0189554	-1.66865	0.0971543	1.01254
XLOC_003933	-	0.0337104	0.0202078	1.66819	0.0972471	1.01212
XLOC_000762	-	-0.0312265	0.0187233	-1.66779	0.0973249	1.01178
XLOC_005239	-	0.0326306	0.0195735	1.66708	0.0974677	1.01114
FBgn0083030	snoRNA:Ψ18S-525i	-0.0320769	0.0192517	-1.66618	0.0976463	1.01034
FBgn0265312	lncRNA:CR44285	-0.0321943	0.0193243	-1.66601	0.097681	1.01019
XLOC_005217	-	-0.0314506	0.0188814	-1.66569	0.0977434	1.00991
FBgn0031491	α4GT1	-0.030636	0.0183938	-1.66556	0.0977709	1.00979
FBgn0033911	VGAT	0.0317559	0.0190773	1.66459	0.097963	1.00894
FBgn0037998	Cog1	0.030872	0.0185584	1.66351	0.0981808	1.00797
FBgn0052372	ltl	0.0321415	0.0193247	1.66324	0.0982351	1.00773
FBgn0030352	sicily	-0.0325113	0.019548	-1.66316	0.0982508	1.00766
XLOC_001895	-	-0.0306894	0.0184597	-1.66251	0.0983816	1.00709
FBgn0000640	Fbp2	0.0313274	0.0188451	1.66237	0.0984091	1.00696
FBgn0015001	ιTry	0.0319724	0.0192359	1.66212	0.0984592	1.00674
XLOC_006268	-	-0.0312501	0.0188021	-1.66205	0.0984727	1.00668
FBgn0032078	C1GalTA	-0.031136	0.0187364	-1.66179	0.0985244	1.00646
XLOC_001870	-	-0.0316787	0.0190633	-1.66177	0.0985302	1.00643
FBgn0035842	Setx	-0.0310689	0.0186976	-1.66165	0.098553	1.00633
XLOC_005233	-	-0.0313489	0.0188716	-1.66116	0.098651	1.0059
XLOC_004790	-	-0.0323603	0.0194813	-1.66109	0.0986655	1.00583
FBgn0263498	lncRNA:CR43487	-0.0317929	0.0191445	-1.66068	0.0987479	1.00547
FBgn0263111	cac	0.0305767	0.0184133	1.66058	0.0987684	1.00538
XLOC_005087	-	0.0314507	0.0189404	1.66051	0.0987834	1.00532
XLOC_000385	-	0.0310593	0.0187093	1.6601	0.0988656	1.00495
XLOC_003040	-	-0.0320842	0.0193313	-1.6597	0.0989452	1.00461
FBgn0031995	CG8475	0.0321015	0.0193489	1.65909	0.0990695	1.00406
FBgn0262603	Sec8	-0.0326128	0.019666	-1.65834	0.0992208	1.0034
FBgn0034741	CG4269	-0.0315262	0.0190147	-1.65799	0.0992906	1.00309
FBgn0031961	CG7102	-0.0302607	0.0182549	-1.65768	0.099354	1.00281
XLOC_001891	-	0.0320208	0.0193188	1.6575	0.0993909	1.00265
FBgn0031700	CG14022	0.0308759	0.0186288	1.65743	0.0994043	1.00259
FBgn0030260	CG1537	-0.0310522	0.018737	-1.65727	0.0994373	1.00245
FBgn0034945	CG10904	0.0314849	0.018999	1.65718	0.0994542	1.00238
FBgn0031542	CG15414	0.0313747	0.0189417	1.65638	0.0996175	1.00166
FBgn0050295	Ipk1	0.0321023	0.0193839	1.65613	0.0996672	1.00145
FBgn0038888	CheB93a	-0.0314772	0.0190098	-1.65584	0.0997261	1.00119
XLOC_002417	-	0.0307492	0.0185715	1.65573	0.0997496	1.00109
FBgn0082954	snoRNA:Ψ28S-3571	-0.0313125	0.0189147	-1.65546	0.0998046	1.00085
XLOC_002664	-	-0.0309852	0.0187216	-1.65505	0.0998864	1.00049
FBgn0030964	Pvf1	-0.0316463	0.0191225	-1.65493	0.0999121	1.00038
FBgn0026869	Tdg	0.0306964	0.0185501	1.65478	0.0999416	1.00025
FBgn0262946	lncRNA:CR45232	0.0312665	0.0188968	1.65459	0.0999795	1.00009
FBgn0264815	Pde1c	0.0317237	0.0191841	1.65364	0.100174	0.999247
FBgn0261836	Msp300	0.0317403	0.0191954	1.65354	0.100194	0.999157
FBgn0052856	CG32856	0.0315673	0.0190938	1.65328	0.100247	0.998929
FBgn0261454	scaRNA:MeU4-A65	-0.0319978	0.0193548	-1.65322	0.100259	0.998877
FBgn0031881	MME1	-0.031524	0.0190687	-1.65318	0.100268	0.998837
FBgn0051719	RluA-1	0.0302375	0.0182908	1.65315	0.100273	0.998814
FBgn0031954	CG14537	-0.0315858	0.0191068	-1.65312	0.10028	0.998787
FBgn0036926	CG7646	0.0307853	0.0186239	1.653	0.100304	0.998681
FBgn0004436	Ubc6	0.0317796	0.0192353	1.65215	0.100477	0.997933
FBgn0036770	Prestin	0.0303021	0.0183414	1.65211	0.100485	0.9979
FBgn0032407	Pex19	-0.0314953	0.0190758	-1.65106	0.100701	0.996968
FBgn0087040	αTub67C	-0.0302517	0.0183263	-1.65073	0.100769	0.996675
FBgn0032680	Ntf-2r	0.0319582	0.0193658	1.65024	0.100868	0.996245
FBgn0265155	asRNA:CR44224	-0.031415	0.0190397	-1.64997	0.100922	0.996012
XLOC_003440	-	-0.0307771	0.0186552	-1.64979	0.100961	0.995848
FBgn0051560	CG31560	0.0309272	0.0187469	1.64973	0.100973	0.995794
XLOC_001933	-	0.03082	0.018683	1.64963	0.100993	0.995708
FBgn0038428	Ttc1	-0.0307126	0.0186447	-1.64726	0.10148	0.99362
FBgn0036661	CG9705	-0.0300332	0.0182343	-1.64707	0.101519	0.993454
FBgn0024320	Npc1a	0.0329333	0.019999	1.64674	0.101586	0.993168
FBgn0051294	CG31294	0.0316669	0.0192344	1.64637	0.101664	0.992834
FBgn0025693	ZnT41F	0.0310051	0.0188357	1.64608	0.101722	0.992586
FBgn0053689	CG33689	-0.0344692	0.020942	-1.64594	0.101752	0.992459
FBgn0013323	Ptth	0.0312762	0.0190036	1.64581	0.101779	0.992344
FBgn0052279	Drsl2	0.0311514	0.018928	1.64578	0.101784	0.992323
FBgn0085256	CG34227	-0.0308955	0.018774	-1.64565	0.101811	0.992203
FBgn0050036	CG30036	-0.0331565	0.0201505	-1.64545	0.101853	0.992025
FBgn0038294	Mf	0.0311814	0.0189524	1.64524	0.101895	0.991846
FBgn0039902	Zip102B	0.0321856	0.0195714	1.64452	0.102044	0.991213
FBgn0036624	RAF2	-0.030948	0.0188192	-1.64449	0.10205	0.991185
FBgn0040653	Dso1	0.0326304	0.0198432	1.64441	0.102068	0.991112
FBgn0033138	Tsp42Eq	-0.0308272	0.0187492	-1.64419	0.102114	0.990917
FBgn0051021	CG31021	0.0307907	0.0187272	1.64417	0.102116	0.990905
XLOC_001165	-	0.031618	0.0192381	1.64351	0.102254	0.990318
FBgn0030008	CG2129	-0.0322397	0.0196209	-1.64313	0.102331	0.989991
FBgn0030291	CG1738	-0.0312888	0.0190449	-1.6429	0.10238	0.989785
FBgn0027581	Cables1	0.0317529	0.0193283	1.64282	0.102397	0.989713
FBgn0033631	Sod3	-0.0304478	0.018538	-1.64245	0.102473	0.989392
FBgn0024980	Syx4	-0.0310759	0.0189217	-1.64235	0.102495	0.989298
FBgn0031181	Ir20a	0.0317616	0.0193409	1.6422	0.102525	0.989171
FBgn0041624	Or65b	0.0322326	0.0196299	1.64201	0.102564	0.989005
FBgn0030695	PGRP-LE	-0.0307791	0.0187543	-1.64117	0.102738	0.988268
FBgn0011818	oaf	-0.0308784	0.0188194	-1.64078	0.10282	0.98792
FBgn0001139	gro	-0.0313764	0.0191303	-1.64014	0.102952	0.987363
FBgn0030687	Polr3A	-0.0303823	0.0185252	-1.64006	0.10297	0.987288
FBgn0031209	Ir21a	0.0301185	0.0183653	1.63997	0.102989	0.98721
FBgn0039117	tst	-0.0316094	0.0192767	-1.63978	0.103029	0.987042
FBgn0034822	RpL37-2	-0.0303742	0.0185234	-1.63977	0.103029	0.98704
FBgn0034656	CngB	0.0326706	0.0199292	1.63933	0.103121	0.986653
XLOC_003634	-	0.0302249	0.0184375	1.63932	0.103124	0.986638
FBgn0040070	Trx2	-0.0304786	0.0186032	-1.63835	0.103326	0.98579
FBgn0085692	CG41561	-0.0323402	0.0197397	-1.63834	0.103329	0.985778
FBgn0028684	Rpt5	-0.030308	0.0185011	-1.63817	0.103363	0.985636
FBgn0259098	CG42246	-0.0328628	0.020064	-1.6379	0.103421	0.985392
FBgn0017550	Rga	0.0314772	0.0192183	1.63788	0.103425	0.985375
XLOC_002115	-	0.0305949	0.018684	1.63749	0.103506	0.985036
XLOC_002701	-	-0.0317719	0.0194078	-1.63707	0.103593	0.984669
FBgn0039443	TwdlS	0.0323753	0.0197792	1.63684	0.103642	0.984465
FBgn0031771	ND-51	0.030435	0.0185979	1.63648	0.103718	0.984148
FBgn0086365	Orct2	-0.0313744	0.0191727	-1.63641	0.103732	0.984085
XLOC_002882	-	0.0307754	0.0188076	1.63633	0.103749	0.984014
FBgn0039350	jigr1	-0.030097	0.0183947	-1.63618	0.10378	0.983887
FBgn0086895	pea	-0.0313184	0.0191414	-1.63616	0.103784	0.983872
FBgn0036343	CG14115	0.0304448	0.018622	1.63488	0.104053	0.982746
FBgn0262690	asRNA:CR43160	-0.031205	0.0190874	-1.63485	0.104059	0.98272
FBgn0010424	TpnC73F	0.0314604	0.0192478	1.63449	0.104133	0.98241
FBgn0028426	RNaseZ	-0.0309154	0.0189166	-1.6343	0.104174	0.982241
FBgn0033174	CG11125	0.0319398	0.0195564	1.63321	0.104403	0.981289
FBgn0262105	lncRNA:CR42858	-0.0305326	0.0186975	-1.63298	0.104452	0.981082
FBgn0029825	CG12728	-0.0303278	0.0185728	-1.63291	0.104466	0.981024
FBgn0040010	CG17493	-0.0302036	0.0185112	-1.63163	0.104736	0.979906
XLOC_001364	-	0.0307059	0.0188195	1.6316	0.104743	0.979877
XLOC_001138	-	-0.0326932	0.0200384	-1.63153	0.104758	0.979812
FBgn0053207	pxb	0.0310396	0.0190258	1.63145	0.104775	0.979743
FBgn0085405	CG34376	0.0302809	0.0185665	1.63095	0.104881	0.979304
FBgn0033457	Ntmt	-0.0304786	0.0186886	-1.63086	0.104898	0.979231
XLOC_001756	-	0.0309738	0.0189955	1.63058	0.104958	0.978987
FBgn0010452	trn	0.0300509	0.0184339	1.6302	0.105038	0.978652
FBgn0038854	Brat1	0.0306348	0.0187971	1.62977	0.10513	0.978272
FBgn0085209	CG34180	-0.0313334	0.0192265	-1.62969	0.105146	0.978208
FBgn0265194	Trpm	-0.0307277	0.0188586	-1.62937	0.105214	0.977927
FBgn0031973	Spn28Dc	0.0318733	0.019563	1.62927	0.105236	0.977837
FBgn0053117	TotE	0.0314819	0.0193227	1.62927	0.105236	0.977835
FBgn0004859	ci	0.0308854	0.0189602	1.62895	0.105302	0.977561
FBgn0261553	CG42671	0.0311821	0.0191456	1.62868	0.10536	0.977325
FBgn0023415	Acp32CD	-0.0296179	0.0181904	-1.62822	0.105458	0.976919
FBgn0031144	CG1529	-0.0304525	0.0187143	-1.62723	0.105668	0.976058
FBgn0034429	AANATL4	-0.0301927	0.0185577	-1.62696	0.105725	0.975821
XLOC_001994	-	0.0323567	0.019888	1.62695	0.105729	0.975808
FBgn0029733	CG6927	-0.0310021	0.0190629	-1.62631	0.105865	0.975248
XLOC_004442	-	0.0310798	0.0191119	1.6262	0.105887	0.975156
FBgn0010383	Cyp18a1	0.0313186	0.0192595	1.62614	0.1059	0.975103
FBgn0052160	lncRNA:CR32160	-0.0307952	0.018938	-1.62611	0.105907	0.975075
FBgn0028401	Snap24	-0.0317774	0.0195478	-1.62563	0.106009	0.974657
XLOC_003109	-	0.0313215	0.0192677	1.6256	0.106016	0.97463
FBgn0261380	mRpL37	0.0304585	0.0187435	1.62502	0.106139	0.974125
FBgn0263132	Cht6	0.0309903	0.0190738	1.62476	0.106195	0.973895
FBgn0040507	ACXD	0.0309931	0.0190807	1.62432	0.106289	0.973513
FBgn0054049	CG34049	0.0305601	0.0188189	1.6239	0.106378	0.973149
FBgn0262315	mir-2493	-0.030627	0.0188662	-1.62338	0.106489	0.972694
FBgn0040089	meso18E	0.0309085	0.0190417	1.6232	0.106528	0.972537
FBgn0037093	Cdk12	-0.0306107	0.0188629	-1.62279	0.106614	0.972184
FBgn0032631	CG15140	0.0305241	0.0188196	1.62193	0.1068	0.971427
FBgn0031519	Fign	0.0325506	0.0200701	1.62185	0.106817	0.971361
FBgn0010548	Aldh-III	0.0315517	0.0194587	1.62147	0.106899	0.971028
XLOC_005962	-	-0.0301185	0.0185809	-1.62094	0.107012	0.970566
FBgn0259147	-	-0.030719	0.0189535	-1.62076	0.107052	0.970407
FBgn0031058	CG14227	-0.0314633	0.0194137	-1.62068	0.107068	0.970338
FBgn0038057	Polr3C	0.0313345	0.019342	1.62002	0.10721	0.969766
FBgn0259848	Su(Ste):CR42417	-0.0297139	0.0183433	-1.61988	0.107239	0.969646
XLOC_000874	-	-0.0307659	0.0189971	-1.6195	0.107321	0.969316
FBgn0053929	CR33929	-0.0312488	0.0192961	-1.61944	0.107335	0.969258
FBgn0034129	Parp16	-0.0316429	0.0195402	-1.61937	0.107349	0.969202
FBgn0040340	TRAM	0.030042	0.0185546	1.61911	0.107405	0.968974
FBgn0037937	Fer3	0.0311929	0.0192749	1.61832	0.107577	0.968283
FBgn0030884	CG6847	0.0302189	0.0186761	1.61805	0.107633	0.968053
XLOC_000635	-	0.0322678	0.0199432	1.61799	0.107648	0.967996
FBgn0030268	Klp10A	-0.0313281	0.0193677	-1.61754	0.107744	0.967607
FBgn0046301	CG7148	0.030991	0.0191602	1.61746	0.107761	0.96754
FBgn0030936	CG6481	-0.0314699	0.0194567	-1.61743	0.107768	0.967512
XLOC_003134	-	-0.0303437	0.0187638	-1.61714	0.107831	0.967255
FBgn0263120	Acsl	0.0299145	0.018499	1.61709	0.107842	0.967213
FBgn0002905	PolQ	-0.0306557	0.0189616	-1.61672	0.10792	0.966897
FBgn0030374	CG15734	0.0322203	0.0199296	1.61671	0.107924	0.966881
FBgn0038815	CG5466	-0.03045	0.018837	-1.6165	0.107969	0.9667
FBgn0050457	CG30457	0.0309541	0.0191577	1.61575	0.10813	0.966053
FBgn0035241	CG12105	0.0315534	0.0195289	1.61573	0.108134	0.966036
FBgn0038732	Acsx2	-0.0303877	0.0188079	-1.61569	0.108143	0.966
XLOC_005069	-	-0.030722	0.0190169	-1.61551	0.108183	0.965841
FBgn0052203	Spn75F	0.0319988	0.0198111	1.6152	0.108251	0.965568
FBgn0029152	Mkrn1	-0.030304	0.0187627	-1.61512	0.108268	0.965499
FBgn0004049	yrt	-0.0328773	0.0203575	-1.615	0.108294	0.965394
FBgn0039008	CG6972	0.0308376	0.019101	1.61445	0.108412	0.964922
FBgn0000351	cort	-0.0312349	0.0193525	-1.614	0.108511	0.964528
FBgn0031359	Rim2	0.0296998	0.0184062	1.61358	0.108602	0.96416
FBgn0261625	Gls	-0.0307537	0.0190598	-1.61354	0.108611	0.964127
FBgn0039428	CG14237	0.0316148	0.0195943	1.61347	0.108626	0.964067
FBgn0011206	bol	0.0301057	0.0186704	1.61249	0.108839	0.963214
FBgn0261385	scra	-0.0316508	0.0196303	-1.61234	0.108871	0.963089
XLOC_002478	-	-0.0309972	0.0192249	-1.61234	0.108871	0.963088
FBgn0038218	CG14841	-0.0307281	0.0190589	-1.61227	0.108886	0.963027
FBgn0262887	lncRNA:CR43242	0.0302711	0.0187774	1.61211	0.108922	0.962885
FBgn0003396	shn	0.0295679	0.0183493	1.61139	0.109079	0.962261
FBgn0014033	Sr-CI	0.0298354	0.0185174	1.61121	0.109118	0.962104
FBgn0031531	CG8840	-0.0315617	0.0195948	-1.61072	0.109225	0.961677
FBgn0038202	CG12402	0.0296943	0.0184394	1.61037	0.109301	0.961376
FBgn0035545	CG12607	0.0309793	0.0192383	1.61029	0.109318	0.961309
XLOC_003052	-	-0.0305603	0.0189807	-1.61007	0.109366	0.961119
XLOC_003191	-	-0.029977	0.0186213	-1.60982	0.109421	0.960901
FBgn0037652	CG11980	-0.0301327	0.0187354	-1.60833	0.109747	0.959608
FBgn0035262	CG18171	0.0306293	0.0190526	1.60762	0.109902	0.958994
FBgn0026417	Hus1-like	-0.0306818	0.0190859	-1.60756	0.109915	0.958942
FBgn0085482	CG34453	-0.0305508	0.0190047	-1.60754	0.10992	0.958923
XLOC_005374	-	-0.0301613	0.018765	-1.60732	0.109969	0.958729
FBgn0015039	Cyp9b2	-0.0308138	0.0191711	-1.60731	0.109971	0.958721
FBgn0026324	Taf10b	-0.0305733	0.0190244	-1.60705	0.110027	0.958502
FBgn0002941	slou	0.0307806	0.0191542	1.60699	0.11004	0.95845
FBgn0037584	CG7963	0.0312269	0.0194352	1.60672	0.1101	0.958212
FBgn0053912	CG33912	-0.030299	0.0188595	-1.60657	0.110133	0.958082
FBgn0264378	lncRNA:CR43830	-0.0306585	0.0190842	-1.60648	0.110152	0.958006
FBgn0265058	asRNA:CR44169	-0.0295577	0.0184034	-1.6061	0.110236	0.957676
FBgn0037254	sac	-0.030869	0.0192218	-1.60594	0.110272	0.957534
XLOC_001358	-	0.0303924	0.0189264	1.60582	0.110297	0.957437
XLOC_005360	-	-0.0329423	0.0205156	-1.60572	0.11032	0.957345
FBgn0037647	RagA-B	-0.0313737	0.0195428	-1.60538	0.110394	0.957055
XLOC_002073	-	0.0303197	0.0188891	1.60515	0.110446	0.956849
FBgn0031244	CG11601	0.0301332	0.0187746	1.605	0.110478	0.956723
XLOC_003375	-	0.0308066	0.0191962	1.60483	0.110516	0.956574
FBgn0038576	Arp5	-0.0324265	0.0202108	-1.60441	0.110608	0.956215
FBgn0038524	sll	-0.0296025	0.0184519	-1.6043	0.110632	0.956119
FBgn0025821	I-t	-0.030243	0.0188512	-1.6043	0.110632	0.956119
FBgn0046685	Wsck	0.0309321	0.0192861	1.60386	0.11073	0.955733
FBgn0039150	CG13605	-0.0306812	0.0191333	-1.60355	0.110799	0.955465
FBgn0033845	mars	-0.0301871	0.0188326	-1.60291	0.110939	0.954917
FBgn0016694	Pdp1	0.0305888	0.0190893	1.60241	0.11105	0.954481
FBgn0004066	Prosα4	-0.0297614	0.0185732	-1.60239	0.111055	0.954462
FBgn0038674	CG14285	0.0320136	0.0199793	1.60234	0.111065	0.954422
XLOC_002066	-	0.0302634	0.0188928	1.60185	0.111173	0.953999
FBgn0040765	luna	0.0302636	0.0188944	1.60173	0.111201	0.953891
FBgn0035033	CG3548	-0.031389	0.0195979	-1.60165	0.111217	0.953827
FBgn0016672	Ipp	-0.0324694	0.0202769	-1.6013	0.111296	0.95352
FBgn0031373	CG15358	0.0301982	0.0188597	1.6012	0.111318	0.953434
XLOC_000577	-	0.0305295	0.0190723	1.60073	0.111422	0.953027
FBgn0052043	CG44838	0.0316203	0.0197578	1.60039	0.111496	0.95274
FBgn0036842	Ugt316A1	-0.0306377	0.0191453	-1.60027	0.111523	0.952637
FBgn0082972	snoRNA:Ψ28S-3316a	0.0295882	0.0184896	1.60026	0.111526	0.952624
FBgn0031562	CG3604	0.0300962	0.0188124	1.59981	0.111626	0.952233
FBgn0262441	mir-313	0.0310631	0.0194199	1.59955	0.111683	0.952014
FBgn0023536	CG3156	-0.0306925	0.019196	-1.5989	0.111829	0.951447
FBgn0261835	lncRNA:CR42767	0.0303134	0.0189648	1.5984	0.111939	0.951019
FBgn0039909	ND-49	0.0301722	0.0188777	1.59829	0.111963	0.950926
FBgn0051759	CG31759	0.0308031	0.0192744	1.59813	0.111999	0.950787
XLOC_000057	-	-0.029768	0.0186327	-1.59762	0.112112	0.950347
FBgn0030758	CanA-14F	-0.03071	0.0192224	-1.59761	0.112115	0.950336
FBgn0053057	Tpt	0.0293441	0.0183697	1.59742	0.112158	0.950171
FBgn0029996	UbcE2H	-0.0303764	0.019016	-1.59742	0.112158	0.950168
FBgn0029837	Tsp5D	0.0306256	0.0191722	1.5974	0.112163	0.950152
FBgn0259823	CG42404	-0.0327376	0.0204959	-1.59728	0.11219	0.950047
FBgn0053346	CG33346	0.0299849	0.0187749	1.59707	0.112235	0.94987
XLOC_003574	-	0.0307667	0.019268	1.59677	0.112302	0.949614
XLOC_002854	-	0.0305657	0.01915	1.59612	0.112447	0.949054
FBgn0264961	asRNA:CR44130	0.029826	0.0186878	1.59601	0.112472	0.948957
FBgn0033259	Tmem63	-0.0316762	0.0198484	-1.5959	0.112496	0.948863
FBgn0032372	Galml3	0.0323776	0.0202882	1.59588	0.112501	0.948845
FBgn0036433	CG9628	0.0311129	0.0194979	1.59571	0.11254	0.948694
FBgn0035877	CG7083	0.0297556	0.0186501	1.59547	0.112593	0.948489
FBgn0026755	Ugt37B1	-0.0300201	0.0188234	-1.59483	0.112737	0.947935
XLOC_001130	-	0.0312299	0.0195825	1.59478	0.112747	0.947896
FBgn0053140	CG33140	0.0301784	0.0189273	1.59443	0.112825	0.947595
FBgn0041247	Gr28a	-0.0317351	0.019906	-1.59425	0.112865	0.94744
FBgn0032957	CG2225	0.0302618	0.0189837	1.5941	0.1129	0.947305
FBgn0262963	lncRNA:CR43274	0.0300561	0.0188548	1.59408	0.112904	0.94729
FBgn0035346	CG1146	0.0301086	0.0188902	1.59387	0.112951	0.94711
FBgn0264747	CG44005	-0.0293041	0.0183906	-1.59343	0.11305	0.946728
FBgn0264380	lncRNA:CR43832	-0.0310959	0.0195214	-1.59291	0.113166	0.946285
XLOC_005408	-	-0.0293465	0.0184253	-1.59273	0.113207	0.946128
FBgn0084688	-	-0.0301933	0.0189601	-1.59246	0.113267	0.945896
FBgn0028422	GluRIID	-0.032033	0.0201177	-1.59228	0.113309	0.945737
FBgn0030744	CG9992	-0.0289642	0.0181962	-1.59177	0.113422	0.945303
FBgn0063382	snoRNA:CD3d	-0.0291744	0.0183285	-1.59175	0.113427	0.945285
FBgn0264491	how	0.030084	0.0189084	1.59104	0.113587	0.94467
FBgn0035490	CG1136	0.0302382	0.0190105	1.5906	0.113685	0.944296
FBgn0026064	KP78a	0.0297296	0.0186916	1.59053	0.113701	0.944235
FBgn0260446	GABA-B-R1	0.0308337	0.0193928	1.58996	0.11383	0.943742
XLOC_005471	-	0.0301395	0.0189562	1.58995	0.113832	0.943735
FBgn0086679	p	-0.029461	0.0185295	-1.58995	0.113833	0.943732
FBgn0260719	CR42546	0.0293904	0.0184854	1.58992	0.113838	0.943711
FBgn0019957	ND-42	0.0295752	0.0186037	1.58975	0.113877	0.943564
FBgn0034643	CG10321	-0.0311659	0.0196073	-1.5895	0.113933	0.943349
FBgn0082582	tmod	0.0302098	0.0190074	1.58937	0.113962	0.943239
XLOC_000588	-	-0.0378529	0.0238163	-1.58937	0.113963	0.943237
FBgn0040987	CG15139	0.0316643	0.0199342	1.58845	0.114172	0.942441
FBgn0035703	Bulli	-0.0316137	0.0199086	-1.58794	0.114286	0.942008
XLOC_004698	-	0.0314059	0.0197893	1.58701	0.114497	0.941206
XLOC_000711	-	0.0315805	0.0199002	1.58694	0.114513	0.941146
XLOC_004862	-	0.0304915	0.0192163	1.58675	0.114556	0.940982
FBgn0032644	CG5131	0.029714	0.0187273	1.58666	0.114576	0.940908
XLOC_002239	-	-0.0292731	0.0184536	-1.58631	0.114656	0.940602
FBgn0032216	Usp14	-0.0304078	0.0191692	-1.58629	0.114661	0.940583
FBgn0010241	Mdr50	-0.0300803	0.0189665	-1.58597	0.114733	0.940313
XLOC_002540	-	0.029597	0.0186633	1.58584	0.114762	0.9402
FBgn0030029	CG15343	-0.0292714	0.0184635	-1.58537	0.11487	0.939793
FBgn0034825	Gpdh2	0.0300154	0.0189403	1.58474	0.115013	0.939254
FBgn0043364	cbt	0.0293984	0.0185545	1.58443	0.115082	0.938991
FBgn0031515	CG9664	-0.0294504	0.0185904	-1.58417	0.115141	0.938769
FBgn0032153	CG4537	-0.0298751	0.0188614	-1.58393	0.115196	0.938562
FBgn0085599	CG41284	-0.0291638	0.0184148	-1.58371	0.115247	0.938371
XLOC_000565	-	0.0298178	0.0188288	1.58363	0.115265	0.938301
XLOC_006227	-	-0.0301615	0.0190499	-1.58329	0.115343	0.938009
FBgn0050403	CG30403	-0.0297672	0.018801	-1.58327	0.115346	0.937997
XLOC_002938	-	-0.0294724	0.0186155	-1.58321	0.11536	0.937947
FBgn0004839	otk	0.0301526	0.0190456	1.58318	0.115367	0.93792
FBgn0004860	ph-d	-0.0299095	0.0188966	-1.58279	0.115456	0.937584
XLOC_004049	-	-0.0302267	0.0191017	-1.58241	0.115543	0.937256
FBgn0262682	asRNA:CR43152	0.0297052	0.0187748	1.58218	0.115596	0.937058
FBgn0250819	CG33521	0.0321728	0.0203403	1.58173	0.115698	0.936674
FBgn0261682	CG42729	0.0307484	0.0194417	1.58157	0.115736	0.936532
FBgn0058042	Tim23	-0.0293741	0.0185758	-1.58131	0.115794	0.936313
FBgn0004449	Ten-m	0.0309072	0.0195488	1.58102	0.11586	0.936068
XLOC_000297	-	-0.0320888	0.020297	-1.58097	0.115873	0.936019
FBgn0004198	ct	0.0302834	0.0191643	1.5802	0.116048	0.935361
FBgn0040091	Ugt317A1	0.0295663	0.0187117	1.5801	0.116072	0.935271
FBgn0034054	CG8366	-0.0291658	0.018459	-1.58004	0.116086	0.93522
FBgn0030035	PIG-T	-0.0297738	0.0188455	-1.57989	0.116119	0.935097
FBgn0035255	RabX5	0.0300274	0.0190172	1.57896	0.116332	0.934299
FBgn0033728	Cpr49Ae	0.029755	0.0188468	1.57879	0.116373	0.934149
XLOC_000477	-	0.0295045	0.0186896	1.57866	0.116402	0.934038
FBgn0011591	fng	0.0295941	0.0187551	1.57793	0.116569	0.933415
FBgn0029994	Ldsdh1	0.0305561	0.0193681	1.57765	0.116633	0.933178
FBgn0051102	CG31102	0.0297945	0.0188856	1.57763	0.116638	0.933159
FBgn0040102	lectin-24Db	0.0294389	0.0186625	1.57744	0.116682	0.932996
FBgn0040773	COX7C	0.0293184	0.018588	1.57728	0.116719	0.932858
FBgn0037811	CG12592	0.0296619	0.0188063	1.57723	0.11673	0.932816
FBgn0263005	Chpf	-0.029226	0.0185316	-1.57709	0.116763	0.932696
FBgn0036099	oya	-0.0296461	0.0188059	-1.57643	0.116915	0.932131
FBgn0050362	boly	-0.0297888	0.0189021	-1.57595	0.117024	0.931724
FBgn0052213	CG32213	0.0293427	0.0186251	1.57544	0.117143	0.931283
FBgn0053143	Idit	-0.0303155	0.0192445	-1.57528	0.117178	0.931152
FBgn0065051	scaRNA:MeU5-U42	-0.0298931	0.0189829	-1.57474	0.117304	0.930687
FBgn0039140	Miro	0.0296866	0.0188566	1.57433	0.117398	0.93034
FBgn0035849	ERR	0.0305174	0.0193873	1.57409	0.117454	0.930134
XLOC_005381	-	-0.0302644	0.0192274	-1.57402	0.11747	0.930073
FBgn0038199	CCHa1	-0.0297166	0.0188819	-1.57382	0.117518	0.929897
FBgn0035321	CG1275	-0.029172	0.0185396	-1.57349	0.117592	0.929621
FBgn0028550	Atf3	0.0290487	0.0184625	1.57339	0.117615	0.929536
FBgn0262391	mir-184	-0.0309335	0.019662	-1.57326	0.117646	0.929425
FBgn0004050	z	-0.0313398	0.0199311	-1.5724	0.117845	0.92869
FBgn0263587	lncRNA:CR43612	-0.0298211	0.0189668	-1.57228	0.117873	0.928585
FBgn0005659	Ets98B	0.0308266	0.0196081	1.57214	0.117907	0.928462
XLOC_005265	-	-0.0297086	0.0189013	-1.57178	0.11799	0.928153
FBgn0050052	Obp49a	-0.0302731	0.0192626	-1.5716	0.118032	0.927999
FBgn0053531	Ddr	0.034126	0.0217215	1.57107	0.118153	0.927554
FBgn0034405	Jheh2	0.032939	0.020966	1.57107	0.118155	0.927547
FBgn0030572	mRpS25	0.0303234	0.019305	1.57075	0.118227	0.927282
FBgn0033371	CNT1	-0.0308469	0.0196431	-1.57037	0.118317	0.926953
FBgn0040259	Ugt302C1	-0.0295513	0.0188203	-1.57018	0.11836	0.926794
FBgn0037562	Nazo	-0.0292095	0.0186074	-1.56978	0.118455	0.926447
FBgn0264435	lncRNA:CR43853	-0.0288134	0.0183555	-1.56974	0.118462	0.926419
FBgn0038421	CG17931	0.0307074	0.0195624	1.56972	0.118468	0.926399
FBgn0030429	CG4661	-0.0316495	0.0201628	-1.56969	0.118474	0.926376
XLOC_004501	-	0.0298446	0.0190201	1.5691	0.118611	0.925873
FBgn0029861	CG3815	-0.0294481	0.0187675	-1.5691	0.118613	0.925869
FBgn0004861	ph-p	0.0293816	0.0187263	1.56901	0.118634	0.925789
FBgn0038415	CG17929	-0.0318436	0.0202957	-1.56898	0.11864	0.925768
FBgn0263778	lncRNA:CR43695	0.0289739	0.018467	1.56895	0.118647	0.925744
FBgn0037756	CG8507	-0.0281342	0.0179319	-1.56895	0.118647	0.925742
FBgn0031746	CG9029	0.0302575	0.0192859	1.56889	0.11866	0.925694
FBgn0035388	CG2162	-0.0304524	0.019412	-1.56874	0.118696	0.925565
FBgn0262686	CG43156	0.0290484	0.0185314	1.56752	0.11898	0.924525
FBgn0263567	mir-4915	0.0304466	0.0194248	1.56741	0.119007	0.924426
XLOC_004632	-	0.0306888	0.0195797	1.56738	0.119014	0.924403
FBgn0260223	CG42497	0.0298301	0.0190337	1.56722	0.11905	0.92427
FBgn0027585	blo	0.029692	0.01895	1.56686	0.119136	0.923958
FBgn0265152	lncRNA:CR44221	-0.0296325	0.0189172	-1.56643	0.119236	0.923592
FBgn0034623	CG9822	0.0298601	0.0190652	1.56621	0.119287	0.923406
FBgn0034265	Snx16	-0.0305972	0.0195436	-1.56558	0.119434	0.922871
FBgn0034180	Ehbp1	0.029225	0.0186701	1.56534	0.119492	0.922662
FBgn0032673	Ptp36E	0.030932	0.0197607	1.56533	0.119494	0.922652
FBgn0036587	CG4950	0.0290828	0.0185826	1.56506	0.119558	0.922421
FBgn0051076	CG31076	-0.0293788	0.0187758	-1.56471	0.119638	0.922129
XLOC_004508	-	-0.0300149	0.0191835	-1.56462	0.119659	0.922054
FBgn0259707	CG42361	0.0304922	0.019494	1.56418	0.119762	0.92168
FBgn0028850	CG15260	0.0293557	0.0187707	1.56391	0.119826	0.921448
FBgn0064237	Idgf5	-0.02908	0.0185945	-1.5639	0.119829	0.921439
FBgn0040349	CG3699	-0.0291964	0.018674	-1.56348	0.119928	0.92108
FBgn0035518	CG15011	-0.0318151	0.0203538	-1.56311	0.120016	0.920761
FBgn0039212	Syx18	-0.0300533	0.0192274	-1.56304	0.12003	0.920709
FBgn0028879	wwk	0.0296228	0.0189571	1.56262	0.12013	0.92035
FBgn0261362	PPO1	0.0295587	0.0189165	1.56259	0.120138	0.920321
FBgn0038065	Snx3	0.0289777	0.0185452	1.56255	0.120147	0.920286
FBgn0033886	Rpn13	-0.0290577	0.0185987	-1.56235	0.120193	0.920122
FBgn0035944	CG5021	-0.0291399	0.0186533	-1.56219	0.120233	0.919978
FBgn0037566	mRpL1	-0.0288295	0.0184569	-1.56199	0.120277	0.919816
FBgn0036994	CG5199	-0.02899	0.0185648	-1.56156	0.12038	0.919447
FBgn0034985	CG3328	0.0292118	0.0187086	1.56141	0.120415	0.919321
FBgn0002534	Lcp3	0.0294862	0.0188904	1.56091	0.120532	0.918896
FBgn0260754	CG42552	-0.0294581	0.0188763	-1.56059	0.12061	0.918618
FBgn0038325	Atg4b	-0.0302441	0.0193834	-1.56031	0.120675	0.918381
FBgn0064119	CG33934	0.0297775	0.0190846	1.56029	0.120679	0.918368
FBgn0264343	CG43799	0.0294174	0.0188556	1.56014	0.120715	0.918239
FBgn0038983	CG5326	0.0290071	0.0185928	1.56012	0.120719	0.918223
XLOC_003699	-	0.0330565	0.0211991	1.55933	0.120906	0.917551
FBgn0037292	plh	0.0307947	0.0197494	1.55927	0.12092	0.917503
FBgn0083228	Frq2	0.0292165	0.0187386	1.55916	0.120946	0.917407
FBgn0264874	asRNA:CR44065	-0.0292892	0.0187892	-1.55883	0.121024	0.917128
FBgn0029746	CG15465	0.0290622	0.0186437	1.55882	0.121026	0.91712
FBgn0264337	lncRNA:CR43793	-0.0290421	0.0186325	-1.55868	0.12106	0.917
FBgn0015576	α-Est8	0.0294884	0.0189204	1.55855	0.121092	0.916884
FBgn0037329	POLDIP2	0.0292653	0.0187777	1.55851	0.1211	0.916857
FBgn0014863	Mlp84B	0.0305384	0.0195965	1.55836	0.121136	0.916728
FBgn0261445	sgl	0.0295878	0.0189878	1.55825	0.121162	0.916634
FBgn0263657	lncRNA:CR43648	0.0288202	0.0185024	1.55765	0.121305	0.916121
FBgn0026255	clumsy	0.0313785	0.0201476	1.55743	0.121357	0.915937
FBgn0039303	Rer1	-0.0305903	0.0196444	-1.5572	0.121411	0.915743
FBgn0038693	unc79	0.0302066	0.0194044	1.55668	0.121534	0.915302
FBgn0017577	Mcm5	-0.0300009	0.0192764	-1.55635	0.121613	0.91502
XLOC_004588	-	-0.0294563	0.0189266	-1.55634	0.121615	0.915014
XLOC_000863	-	-0.0312355	0.0200723	-1.55615	0.12166	0.914851
FBgn0051099	CG31099	0.029802	0.019157	1.55567	0.121774	0.914444
FBgn0262716	Arp3	-0.0289529	0.0186124	-1.55557	0.121798	0.914361
XLOC_006365	-	-0.0284223	0.0182733	-1.55539	0.12184	0.914209
FBgn0030612	Dbct	-0.0291893	0.0187742	-1.55475	0.121993	0.913666
FBgn0034166	CG6472	0.029064	0.0186985	1.55435	0.122089	0.913324
FBgn0038458	VhaM9.7-d	0.0294512	0.0189476	1.55435	0.122089	0.913324
FBgn0085390	Dgk	0.0293951	0.0189153	1.55404	0.122164	0.913056
FBgn0035356	CG16986	0.0295171	0.0190075	1.55292	0.122431	0.91211
FBgn0037121	Polr2H	-0.0297097	0.0191326	-1.55283	0.122452	0.912035
XLOC_003568	-	-0.0334954	0.0215727	-1.55267	0.12249	0.911901
FBgn0010339	128up	-0.0284192	0.0183045	-1.55258	0.122512	0.911821
FBgn0032456	MRP	0.0293617	0.0189256	1.55143	0.122788	0.910846
FBgn0033190	Gpo2	0.0293194	0.0188989	1.55138	0.122799	0.910804
FBgn0032935	Atg18b	0.0307315	0.0198098	1.55133	0.122811	0.910761
FBgn0027583	CG7601	-0.0288289	0.0185884	-1.55091	0.122912	0.910406
FBgn0033275	CG14756	-0.0293327	0.0189135	-1.55089	0.122917	0.910389
FBgn0003888	βTub60D	0.02905	0.0187331	1.55073	0.122953	0.910259
FBgn0053252	CG33252	0.0312736	0.0201717	1.55038	0.123039	0.909956
FBgn0085480	CG34451	-0.0313853	0.0202454	-1.55024	0.123071	0.909844
FBgn0002878	mus101	-0.0294082	0.0189777	-1.54962	0.123221	0.909317
FBgn0045498	Gr22d	-0.0288711	0.0186399	-1.54889	0.123396	0.9087
FBgn0010434	cora	0.0292729	0.0189062	1.54832	0.123533	0.908218
FBgn0053128	CG33128	0.0291583	0.0188334	1.54822	0.123557	0.908134
FBgn0061197	salto	0.0288259	0.018624	1.54778	0.123664	0.907758
FBgn0015036	Cyp4ae1	0.0286541	0.0185167	1.54748	0.123737	0.907501
FBgn0261800	LanB1	0.0308957	0.0199681	1.54726	0.12379	0.907315
FBgn0031893	MICU1	0.0292114	0.0188812	1.54711	0.123824	0.907196
FBgn0030277	CG1394	-0.0286106	0.0184958	-1.54687	0.123882	0.906992
FBgn0052762	CG32762	0.0288163	0.0186291	1.54685	0.123888	0.906971
FBgn0039979	CR40282	0.0301269	0.0194801	1.54654	0.123961	0.906714
XLOC_002015	-	-0.02864	0.0185209	-1.54636	0.124005	0.906561
FBgn0054056	CG34056	-0.0288926	0.0186846	-1.54633	0.124012	0.906537
XLOC_004886	-	-0.029179	0.0188705	-1.54628	0.124026	0.906488
FBgn0011455	ND-SGDH	0.0284411	0.0183947	1.54616	0.124053	0.906392
FBgn0051189	CG31189	-0.0300219	0.0194176	-1.54612	0.124065	0.906352
FBgn0039511	CG3330	-0.0287292	0.0185821	-1.54607	0.124075	0.906314
FBgn0038612	cona	-0.030151	0.0195026	-1.546	0.124093	0.906254
FBgn0032493	Mabi	-0.0305016	0.0197311	-1.54586	0.124126	0.906136
FBgn0039244	CG11069	-0.0286359	0.0185249	-1.5458	0.12414	0.906088
FBgn0016059	Sema1b	0.0291242	0.0188442	1.54552	0.124207	0.905853
FBgn0265049	lncRNA:CR44164	0.0282637	0.018289	1.54539	0.124239	0.905742
FBgn0024244	drm	0.0293356	0.0189838	1.5453	0.124263	0.90566
FBgn0063491	GstE9	-0.030305	0.0196114	-1.54527	0.124268	0.905639
FBgn0032612	CG13282	-0.0283587	0.0183644	-1.54423	0.124522	0.904755
FBgn0032859	Arpc2	-0.0281523	0.0182319	-1.54413	0.124545	0.904672
FBgn0037751	topi	-0.0293046	0.0189791	-1.54404	0.124566	0.9046
FBgn0261615	CG42704	0.0285822	0.0185168	1.54358	0.124677	0.904213
FBgn0027526	Ublcp1	-0.0291288	0.018872	-1.54349	0.124699	0.904137
FBgn0037460	sowi	0.0293665	0.0190299	1.54318	0.124775	0.903871
FBgn0036616	ringer	0.029117	0.0188695	1.54307	0.124801	0.903783
XLOC_001152	-	-0.0293482	0.0190221	-1.54284	0.124856	0.903589
FBgn0032200	Fundc1	-0.0287854	0.0186581	-1.54278	0.124871	0.903537
XLOC_002292	-	-0.0289855	0.0187897	-1.54263	0.124908	0.903408
FBgn0262544	CG43098	-0.0302421	0.0196072	-1.5424	0.124965	0.90321
FBgn0051683	CG31683	0.0302458	0.019612	1.54221	0.12501	0.903055
XLOC_003069	-	-0.030338	0.0196747	-1.54198	0.125066	0.90286
FBgn0034263	CG10934	-0.0285545	0.01852	-1.54182	0.125105	0.902725
FBgn0037408	NPFR	-0.02847	0.0184675	-1.54163	0.125153	0.90256
XLOC_001146	-	0.0285746	0.0185382	1.54139	0.12521	0.90236
XLOC_001071	-	-0.0291889	0.0189393	-1.54118	0.125261	0.902186
FBgn0051641	stai	-0.0282739	0.0183474	-1.54103	0.125297	0.902059
FBgn0050296	RIC-3	0.03165	0.0205495	1.54019	0.125503	0.901348
FBgn0035113	pyx	0.0282504	0.0183454	1.53991	0.125569	0.901117
FBgn0031034	CG14205	0.0295683	0.0192022	1.53984	0.125588	0.901052
FBgn0025716	Bap55	-0.0283983	0.0184424	-1.53984	0.125588	0.901052
XLOC_003547	-	-0.0306309	0.0198986	-1.53935	0.125708	0.900638
FBgn0047092	lncRNA:CR32730	-0.028555	0.0185513	-1.53925	0.125732	0.900554
[truncated: 16,141 more rows]

## Sheet: PANGEA_mixed
Gene Set Category	Gene Set ID	Gene Set Name	Gene Set Size	Count Overlap Gene	Percentage Genes in Gene Set	Fold Enrichment	log2 fold	P value	P value calc log_10	Bonferroni	Benjamini & Hochberg	Benjamini & Yekutieli	Overlaping Gene Symbols	Overlapping Gene IDs
SLIM2 GO BP	GO:0006091	generation of precursor metabolites and energy	208	17	22.667	19.7679	4.305	8.74909e-18	17.058	7.78669e-16	7.78669e-16	3.94899e-15	Idh3b,mAcon1,ND-39,Idh3a,ND-B14,CG5028,ND-B17.2,ND-ASHI,ND-75,Cyt-c1,Gpo1,RFeSP,COX5A,ND-23,ND-49,Dg,kdn	FBgn0038922,FBgn0010100,FBgn0037001,FBgn0027291,FBgn0033570,FBgn0039358,FBgn0031436,FBgn0029888,FBgn0017566,FBgn0035600,FBgn0022160,FBgn0021906,FBgn0019624,FBgn0017567,FBgn0039909,FBgn0034072,FBgn0261955
SLIM2 GO BP	GO:0006066	alcohol metabolic process	84	4	5.333	11.5175	3.526	0.000404933	3.39262	0.0360391	0.00514844	0.0261101	Gpo1,CG5028,Idh3a,Idh3b	FBgn0022160,FBgn0039358,FBgn0027291,FBgn0038922
SLIM2 GO BP	GO:0061061	muscle structure development	211	8	10.667	9.1703	3.197	2.53751e-06	5.59559	0.000225839	4.51678e-05	0.000229066	Unc-89,Dg,Act88F,Zasp67,up,fln,Tm2,Mlc2	FBgn0053519,FBgn0034072,FBgn0000047,FBgn0036044,FBgn0004169,FBgn0005633,FBgn0004117,FBgn0002773
SLIM2 GO BP	GO:0030036	actin cytoskeleton organization	259	9	12	8.4046	3.071	1.18523e-06	5.9262	0.000105485	2.63713e-05	0.000133741	RhoGAP18B,Dg,Unc-89,Mlc2,Tm2,Zasp67,up,Act88F,fln	FBgn0261461,FBgn0034072,FBgn0053519,FBgn0002773,FBgn0004117,FBgn0036044,FBgn0004169,FBgn0000047,FBgn0005633
SLIM2 GO CC	GO:0005739	mitochondrion	758	25	33.333	7.9771	2.996	1.65418e-16	15.7814	1.47222e-14	7.36111e-15	3.73316e-14	ND-B17.2,COX6B,ND-ASHI,ATPsyndelta,Idh3a,Gpo1,ND-B14,CG5028,CG1774,ND-49,kdn,Idh3b,Cyt-c1,Mpcp1,ND-39,Prx5,ATPsyngamma,COX5A,ND-23,Sod2,ATPsynG,ND-75,ATPsynD,mAcon1,RFeSP	FBgn0031436,FBgn0031066,FBgn0029888,FBgn0028342,FBgn0027291,FBgn0022160,FBgn0033570,FBgn0039358,FBgn0039856,FBgn0039909,FBgn0261955,FBgn0038922,FBgn0035600,FBgn0034497,FBgn0037001,FBgn0038570,FBgn0020235,FBgn0019624,FBgn0017567,FBgn0010213,FBgn0010612,FBgn0017566,FBgn0016120,FBgn0010100,FBgn0021906
SLIM2 GO MF	GO:0016491	oxidoreductase activity	627	19	25.333	7.3293	2.874	6.15219e-12	11.211	5.47545e-10	1.82515e-10	9.25618e-10	COX6B,CG9503,ND-ASHI,ND-B17.2,ND-B14,Cyt-c1,ND-49,CG5028,Idh3b,Prx5,ND-39,Idh3a,ND-23,ND-75,COX5A,Sod2,CG40486,RFeSP,Gpo1	FBgn0031066,FBgn0030598,FBgn0029888,FBgn0031436,FBgn0033570,FBgn0035600,FBgn0039909,FBgn0039358,FBgn0038922,FBgn0038570,FBgn0037001,FBgn0027291,FBgn0017567,FBgn0017566,FBgn0019624,FBgn0010213,FBgn0263830,FBgn0021906,FBgn0022160
SLIM2 GO BP	GO:0055086	nucleobase-containing small molecule metabolic process	246	7	9.333	6.8824	2.783	7.01489e-05	4.15398	0.00624325	0.00104054	0.00527707	ATPsynD,Dg,ATPsyndelta,ATPsyngamma,Cyt-c1,ATPsynG,CG1774	FBgn0016120,FBgn0034072,FBgn0028342,FBgn0020235,FBgn0035600,FBgn0010612,FBgn0039856
SLIM2 GO BP	GO:0007005	mitochondrion organization	199	4	5.333	4.8616	2.281	0.00931781	2.03069	0.829285	0.0691071	0.350474	COX6B,Sod2,up,ND-23	FBgn0031066,FBgn0010213,FBgn0004169,FBgn0017567
SLIM2 GO MF	GO:0008092	cytoskeletal protein binding	285	5	6.667	4.2433	2.085	0.00651753	2.18592	0.58006	0.0536604	0.272137	Unc-89,CG1890,Zasp67,up,Tm2	FBgn0053519,FBgn0039869,FBgn0036044,FBgn0004169,FBgn0004117
SLIM2 GO CC	GO:0005856	cytoskeleton	475	8	10.667	4.0735	2.026	0.000756323	3.12129	0.0673128	0.0084141	0.0426718	Act88F,fln,up,CG1890,Tm2,Mlc1,Mad1,Zasp67	FBgn0000047,FBgn0005633,FBgn0004169,FBgn0039869,FBgn0004117,FBgn0002772,FBgn0026326,FBgn0036044
SLIM2 GO BP	GO:0051186	cofactor metabolic process	202	3	4	3.5921	1.845	0.0512573	1.29024	1	0.268347	1	Prx5,CG1774,ND-39	FBgn0038570,FBgn0039856,FBgn0037001
SLIM2 GO BP	GO:0016458	gene silencing	226	3	4	3.2106	1.683	0.067108	1.17323	1	0.331812	1	CG5877,Dg,Sdc	FBgn0030625,FBgn0034072,FBgn0010415
SLIM2 GO BP	GO:0006403	RNA localization	158	2	2.667	3.0616	1.614	0.138958	0.857118	1	0.562146	1	Rrp4,spn-D	FBgn0034879,FBgn0003482
SLIM2 GO BP	GO:0006811	ion transport	487	6	8	2.9799	1.575	0.0153704	1.81331	1	0.105228	0.53366	ATPsynG,Mpcp1,Cyt-c1,ATPsynD,ATPsyngamma,ATPsyndelta	FBgn0010612,FBgn0034497,FBgn0035600,FBgn0016120,FBgn0020235,FBgn0028342
SLIM2 GO BP	GO:0005975	carbohydrate metabolic process	253	3	4	2.868	1.52	0.0872806	1.05908	1	0.408841	1	Dg,Gpo1,kdn	FBgn0034072,FBgn0022160,FBgn0261955
SLIM2 GO MF	GO:0022857	transmembrane transporter activity	675	8	10.667	2.8666	1.519	0.00663218	2.17834	0.590264	0.0536604	0.272137	ATPsynD,ATPsyndelta,ATPsyngamma,COX6B,Mpcp1,AQP,ATPsynG,COX5A	FBgn0016120,FBgn0028342,FBgn0020235,FBgn0031066,FBgn0034497,FBgn0033807,FBgn0010612,FBgn0019624
SLIM2 GO BP	GO:0006281	DNA repair	171	2	2.667	2.8288	1.5	0.157534	0.802626	1	0.573855	1	spn-D,DNApol-iota	FBgn0003482,FBgn0037554
SLIM2 GO BP	GO:0007626	locomotory behavior	171	2	2.667	2.8288	1.5	0.157534	0.802626	1	0.573855	1	Gpo1,Pka-R2	FBgn0022160,FBgn0022382
SLIM2 GO BP	GO:0051321	meiotic cell cycle	203	2	2.667	2.3829	1.253	0.204937	0.68838	1	0.648225	1	spn-D,can	FBgn0003482,FBgn0011569
SLIM2 GO MF	GO:0046872	metal ion binding	998	9	12	2.1812	1.125	0.0215382	1.66679	1	0.136922	0.694393	Sod2,Mlc1,Eip63F-1,Idh3a,Dg,Mlc2,gzl,Gpo1,up	FBgn0010213,FBgn0002772,FBgn0004910,FBgn0027291,FBgn0034072,FBgn0002773,FBgn0037442,FBgn0022160,FBgn0004169
SLIM2 GO MF	GO:0030234	enzyme regulator activity	335	3	4	2.166	1.115	0.161195	0.792648	1	0.573855	1	Pka-R2,CG3604,RhoGAP18B	FBgn0022382,FBgn0031562,FBgn0261461
SLIM2 GO BP	GO:0030154	cell differentiation	1592	14	18.667	2.127	1.089	0.00522218	2.28215	0.464774	0.0516416	0.261898	Zasp67,Unc-89,Idh3b,Dg,COX5A,spn-D,Pka-R2,Sdc,up,fln,can,Tm2,Act88F,Mlc2	FBgn0036044,FBgn0053519,FBgn0038922,FBgn0034072,FBgn0019624,FBgn0003482,FBgn0022382,FBgn0010415,FBgn0004169,FBgn0005633,FBgn0011569,FBgn0004117,FBgn0000047,FBgn0002773
SLIM2 GO BP	GO:0035556	intracellular signal transduction	580	5	6.667	2.0851	1.06	0.0919191	1.03659	1	0.40904	1	Unc-89,Lrr47,Eip63F-1,Pka-R2,ATPsynD	FBgn0053519,FBgn0010398,FBgn0004910,FBgn0022382,FBgn0016120
SLIM2 GO MF	GO:0019787	ubiquitin-like protein transferase activity	241	2	2.667	2.0072	1.005	0.262895	0.580218	1	0.734215	1	CG32221,gzl	FBgn0052221,FBgn0037442
SLIM2 GO BP	GO:0006950	response to stress	1161	9	12	1.8749	0.907	0.0494378	1.30594	1	0.268347	1	DNApol-iota,spn-D,Rrp4,Prx5,gzl,ATPsynD,Sod2,ND-B14,ND-B17.2	FBgn0037554,FBgn0003482,FBgn0034879,FBgn0038570,FBgn0037442,FBgn0016120,FBgn0010213,FBgn0033570,FBgn0031436
SLIM2 GO CC	GO:0045202	synapse	280	2	2.667	1.7276	0.789	0.322569	0.491378	1	0.734215	1	Sdc,Dg	FBgn0010415,FBgn0034072
SLIM2 GO BP	GO:0051276	chromosome organization	580	4	5.333	1.668	0.738	0.218503	0.660543	1	0.648225	1	Mad1,CG5877,ver,spn-D	FBgn0026326,FBgn0030625,FBgn0262524,FBgn0003482
SLIM2 GO MF	GO:0016887	ATPase activity	294	2	2.667	1.6454	0.718	0.343765	0.463739	1	0.734215	1	spn-D,up	FBgn0003482,FBgn0004169
SLIM2 GO CC	GO:0005829	cytosol	771	5	6.667	1.5685	0.649	0.213686	0.670224	1	0.648225	1	Mlc1,mAcon1,CG1890,Pka-R2,Prx5	FBgn0002772,FBgn0010100,FBgn0039869,FBgn0022382,FBgn0038570
SLIM2 GO BP	GO:0042221	response to chemical	1111	7	9.333	1.5239	0.608	0.174713	0.757676	1	0.575905	1	Sdc,Prx5,gzl,Dg,Pka-R2,Sod2,Idh3b	FBgn0010415,FBgn0038570,FBgn0037442,FBgn0034072,FBgn0022382,FBgn0010213,FBgn0038922
SLIM2 GO BP	GO:0008283	cell population proliferation	338	2	2.667	1.4312	0.517	0.408854	0.388431	1	0.734215	1	Sod2,COX5A	FBgn0010213,FBgn0019624
SLIM2 GO BP	GO:0000902	cell morphogenesis	521	3	4	1.3927	0.478	0.365611	0.436981	1	0.734215	1	Dg,Sdc,Pka-R2	FBgn0034072,FBgn0010415,FBgn0022382
[truncated: 17 more rows]

## Sheet: PANGEA_males
Gene Set Category	Gene Set ID	Gene Set Name	Gene Set Size	Count Overlap Gene	Percentage Genes in Gene Set	Fold Enrichment	log2 fold	P value	P value calc log_10	Bonferroni	Benjamini & Hochberg	Benjamini & Yekutieli	Overlaping Gene Symbols	Overlapping Gene IDs
[truncated: 33 more rows]

[truncated: 1 more sheets: PANGEA-females]
